# Supplementary material for: Discovery of immunotherapy targets for pediatric solid and brain tumors by exon-level expression
Source: Nat Commun. 2024 May 3;15:3732. doi: 10.1038/s41467-024-47649-y (PMC11068777; doi:10.1038/s41467-024-47649-y)
Supplement: Supplementary file 4 — Supplementary Data 1 [file 41467_2024_47649_MOESM4_ESM.xlsx]

## Sheet: S1A
	Supplementary Table S1A
	157 Tier 1 and Tier 2 exon candidates.
	Exon	GeneName	AlternativeSplicedExon	RepresentativeExon	Location	Tiered Category	Expression_High_in_Normal	Expression_High_In_Tumor
	COL6A3_chr2_237378636_237379235_-	COL6A3	AS	TRUE	MATRISOME	Tier1		ST,OS,MEL,RHB,DSRCT,
	FN1_chr2_215392931_215393203_-	FN1	AS	TRUE	MATRISOME	Tier1	Fallopian_Tube,Colon,Bladder,Blood_Vessel,	DSRCT,BT,MEL,MB,HGG,WLM,EWS,ST,OS,RHB,
	POSTN_chr13_37574572_37574652_-	POSTN	AS	TRUE	MATRISOME	Tier1		MEL,WLM,RHB,
	TNC_chr9_115048260_115048532_-	TNC	AS	TRUE	MATRISOME_SURFACEOME	Tier1		OS,LGG,EPD,HGG,
	VCAN_chr5_83519349_83522309_+	VCAN	AS	TRUE	MATRISOME	Tier1		DSRCT,LGG,
	AMOT_chrX_112791832_112791981_-	AMOT	Gene	TRUE	SURFACEOME	Tier1		LGG,
	BTC_chr4_74770058_74770156_-	BTC	Gene	TRUE	SURFACEOME	Tier1		CPC,
	CDH4_chr20_61929609_61929842_+	CDH4	Gene	TRUE	SURFACEOME	Tier1	Ovary,	DSRCT,
	CDH8_chr16_61713841_61713958_-	CDH8	Gene	TRUE	MATRISOME_SURFACEOME	Tier1		EWS,
	CHRNA7_chr15_32159569_32159655_+	CHRNA7	Gene	TRUE	SURFACEOME	Tier1		NBL,
	COL11A1_chr1_103025521_103025613_-	COL11A1	Gene	TRUE	MATRISOME_SURFACEOME	Tier1		CPC,OS,
	COL20A1_chr20_63328079_63328127_+	COL20A1	Gene	TRUE	MATRISOME	Tier1	Testis,	HGG,DSRCT,LGG,
	COL26A1_chr7_101545338_101545490_+	COL26A1	Gene	TRUE	MATRISOME_SURFACEOME	Tier1		WLM,
	COL9A1_chr6_70281004_70281039_-	COL9A1	Gene	TRUE	MATRISOME	Tier1		LGG,
	ENPP3_chr6_131737355_131737432_+	ENPP3	Gene	TRUE	MATRISOME_SURFACEOME	Tier1		ACT,EWS,
	EPHA3_chr3_89210047_89210216_+	EPHA3	Gene	TRUE	SURFACEOME	Tier1		MB,
	FGF8_chr10_101774732_101774912_-	FGF8	Gene	TRUE	MATRISOME	Tier1		WLM,
	FRAS1_chr4_78363513_78363665_+	FRAS1	Gene	TRUE	MATRISOME_SURFACEOME	Tier1		DSRCT,
	GRP_chr18_59225667_59225715_+	GRP	Gene	TRUE	SURFACEOME	Tier1		EWS,
	IBSP_chr4_87810606_87810764_+	IBSP	Gene	TRUE	MATRISOME	Tier1		,OS,
	IMPG2_chr3_101267511_101267531_-	IMPG2	Gene	TRUE	MATRISOME_SURFACEOME	Tier1		,RB,
	KITLG_chr12_88545752_88545865_-	KITLG	Gene	TRUE	SURFACEOME	Tier1		MB,
	LAMA1_chr18_6961586_6961759_-	LAMA1	Gene	TRUE	MATRISOME	Tier1	Testis,	EPD,
	LRRC15_chr3_194355247_194361046_-	LRRC15	Gene	TRUE	MATRISOME_SURFACEOME	Tier1		OS,
	LUZP2_chr11_24905991_24906053_+	LUZP2	Gene	TRUE	SURFACEOME	Tier1		LGG,
	MET_chr7_116759391_116759490_+	MET	Gene	TRUE	MATRISOME_SURFACEOME	Tier1		MEL,
	MMP13_chr11_102945646_102945749_-	MMP13	Gene	TRUE	MATRISOME	Tier1		,OS,
	MMP16_chr8_88186476_88186598_-	MMP16	Gene	TRUE	MATRISOME_SURFACEOME	Tier1		MB,HGG,LGG,
	NRG1_chr8_32754372_32754474_+	NRG1	Gene	TRUE	MATRISOME_SURFACEOME	Tier1		DSRCT,
	SEMA3A_chr7_83977132_83977196_-	SEMA3A	Gene	TRUE	SURFACEOME	Tier1		MB,
	SEMA4F_chr2_74674923_74675035_+	SEMA4F	Gene	TRUE	SURFACEOME	Tier1		CPC,
	SEMA6D_chr15_47768581_47768615_+	SEMA6D	Gene	TRUE	MATRISOME_SURFACEOME	Tier1		RB,
	TEX14_chr17_58574187_58574249_-	TEX14	Gene	TRUE	SURFACEOME	Tier1	,Testis,	RB,
	TGFB2_chr1_218405169_218405332_+	TGFB2	Gene	TRUE	MATRISOME_SURFACEOME	Tier1		BT,EPD,HGG,
	TNFAIP6_chr2_151373549_151373589_+	TNFAIP6	Gene	TRUE	MATRISOME	Tier1	Testis,	,EWS,
	TREM2_chr6_41161263_41161613_-	TREM2	Gene	TRUE	SURFACEOME	Tier1		LGG,
	WNT5A_chr3_55480785_55480918_-	WNT5A	Gene	TRUE	MATRISOME_SURFACEOME	Tier1		EPD,EWS,
	CLSTN1_chr1_9756481_9756510_-	CLSTN1	AS	TRUE	MATRISOME_SURFACEOME	Tier2	Uterus,	HGG,LGG,
	FYN_chr6_111699515_111699670_-	FYN	AS	TRUE	SURFACEOME	Tier2	Spleen,	BT,MB,HGG,LGG,
	NRCAM_chr7_108191254_108191283_-	NRCAM	AS	TRUE	MATRISOME_SURFACEOME	Tier2		MB,NBL,
	PICALM_chr11_85990250_85990378_-	PICALM	AS	TRUE	SURFACEOME	Tier2	Testis,Small_Intestine,Salivary_Gland,Esophagus,	ST,DSRCT,MEL,CPC,NBL,RHB,LGG,EWS,RB,BT,MB,
	ABCA1_chr9_104787920_104788054_-	ABCA1	Gene	TRUE	SURFACEOME	Tier2	Bladder,Adrenal_Gland,	EWS,MB,EPD,HGG,LGG,RB,ST,DSRCT,BT,MEL,
	ACAN_chr15_88872003_88872085_+	ACAN	Gene	TRUE	MATRISOME	Tier2	Blood_Vessel,	OS,
	ADAM10_chr15_58682196_58682314_-	ADAM10	Gene	TRUE	MATRISOME_SURFACEOME	Tier2		DSRCT,OS,EPD,HGG,WLM,RHB,LGG,EWS,RB,ST,BT,MEL,MB,
	ADAM17_chr2_9526111_9526244_-	ADAM17	Gene	TRUE	MATRISOME_SURFACEOME	Tier2		EWS,ST,MEL,CPC,EPD,HGG,RHB,RB,DSRCT,BT,MB,
	ADAM19_chr5_157502803_157502822_-	ADAM19	Gene	TRUE	MATRISOME_SURFACEOME	Tier2		RB,
	ADAMTS7_chr15_78768133_78768259_-	ADAMTS7	Gene	TRUE	MATRISOME	Tier2	Heart,	ACT,
	AGRN_chr1_1022201_1022462_+	AGRN	Gene	TRUE	MATRISOME_SURFACEOME	Tier2		ST,DSRCT,BT,MEL,CPC,EPD,HGG,LGG,
	AMPH_chr7_38391748_38392017_-	AMPH	Gene	TRUE	SURFACEOME	Tier2	Pituitary,	RB,
	ASPN_chr9_92466502_92466571_-	ASPN	Gene	TRUE	MATRISOME	Tier2	Uterus,Fallopian_Tube,Cervix_Uteri,Blood_Vessel,	EWS,ST,RHB,
	ASTN1_chr1_176884339_176884490_-	ASTN1	Gene	TRUE	SURFACEOME	Tier2	Adrenal_Gland,	HGG,DSRCT,LGG,
	BTN2A2_chr6_26390005_26390137_+	BTN2A2	Gene	TRUE	SURFACEOME	Tier2		MEL,
	CCL25_chr19_8057804_8057920_+	CCL25	Gene	TRUE	SURFACEOME	Tier2	Small_Intestine,	,DSRCT,
	CD109_chr6_73812205_73812270_+	CD109	Gene	TRUE	MATRISOME	Tier2	Skin,	OS,
	CD276_chr15_73704197_73704472_+	CD276	Gene	TRUE	SURFACEOME	Tier2	Adrenal_Gland,Skin,Cervix_Uteri,	ST,BT,MEL,MB,HGG,NBL,RHB,ACT,OS,CPC,WLM,
	CD83_chr6_14133649_14133755_+	CD83	Gene	TRUE	SURFACEOME	Tier2	Lung,Cervix_Uteri,	EWS,LGG,ACT,
	CDH10_chr5_24492817_24492925_-	CDH10	Gene	TRUE	SURFACEOME	Tier2		LGG,
	CDH11_chr16_64988157_64988344_-	CDH11	Gene	TRUE	SURFACEOME	Tier2	Nerve,Lung,Bladder,Blood_Vessel,Ovary,	RB,DSRCT,BT,MB,EPD,HGG,WLM,LGG,EWS,ST,OS,RHB,
	CDH15_chr16_89191655_89191894_+	CDH15	Gene	TRUE	SURFACEOME	Tier2	Muscle,	OS,RHB,
	CDH19_chr18_66511568_66511685_-	CDH19	Gene	TRUE	SURFACEOME	Tier2	Heart,Nerve,	,MEL,
	CDH2_chr18_27985000_27985233_-	CDH2	Gene	TRUE	SURFACEOME	Tier2	Testis,Heart,Adrenal_Gland,	BT,OS,EPD,NBL,LGG,RB,MB,HGG,WLM,
	CEP55_chr10_93517207_93517248_+	CEP55	Gene	TRUE	SURFACEOME	Tier2	Testis,	RB,
	CHL1_chr3_383816_383886_+	CHL1	Gene	TRUE	SURFACEOME	Tier2	Nerve,	HGG,LGG,
	CHRNA4_chr20_63355975_63356084_-	CHRNA4	Gene	TRUE	SURFACEOME	Tier2	Liver,	DSRCT,
	CLCN3_chr4_169695631_169695692_+	CLCN3	Gene	TRUE	SURFACEOME	Tier2	Testis,Salivary_Gland,Adrenal_Gland,	EWS,ST,DSRCT,BT,MEL,CPC,EPD,HGG,NBL,RB,MB,LGG,
	COL11A2_chr6_33170326_33170379_-	COL11A2	Gene	TRUE	MATRISOME_SURFACEOME	Tier2	Testis,Pituitary,	OS,
	COL13A1_chr10_69937635_69937715_+	COL13A1	Gene	TRUE	MATRISOME	Tier2	Blood_Vessel,	DSRCT,WLM,
	COL23A1_chr5_178256866_178256928_-	COL23A1	Gene	TRUE	MATRISOME	Tier2	,Thyroid,	,DSRCT,
	COL2A1_chr12_47997606_47997707_-	COL2A1	Gene	TRUE	MATRISOME	Tier2		,WLM,
	CP_chr3_149176250_149176407_-	CP	Gene	TRUE	SURFACEOME	Tier2	Spleen,Small_Intestine,Blood_Vessel,Salivary_Gland,Liver,	DSRCT,CPC,EPD,LGG,
	CPD_chr17_30456462_30456526_+	CPD	Gene	TRUE	SURFACEOME	Tier2	Salivary_Gland,Lung,Testis,	EWS,RB,ST,DSRCT,BT,MEL,MB,HGG,WLM,
	CXADR_chr21_17547027_17547193_+	CXADR	Gene	TRUE	SURFACEOME	Tier2		RB,BT,DSRCT,MB,
	DAG1_chr3_49530797_49531211_+	DAG1	Gene	TRUE	MATRISOME_SURFACEOME	Tier2	Muscle,	DSRCT,ACT,BT,MEL,EPD,HGG,WLM,RHB,LGG,
	DBH_chr9_133656523_133656650_+	DBH	Gene	TRUE	SURFACEOME	Tier2	,Liver,	,NBL,
	DLK1_chr14_100728397_100728459_+	DLK1	Gene	TRUE	MATRISOME_SURFACEOME	Tier2	Testis,Ovary,Pituitary,Adrenal_Gland,	NBL,ACT,RHB,
	DPP4_chr2_162024804_162024939_-	DPP4	Gene	TRUE	MATRISOME_SURFACEOME	Tier2	Small_Intestine,	,RB,
	ENPP1_chr6_131851142_131851267_+	ENPP1	Gene	TRUE	MATRISOME_SURFACEOME	Tier2		EWS,
	ENTPD2_chr9_137052231_137052348_-	ENTPD2	Gene	TRUE	MATRISOME_SURFACEOME	Tier2	Nerve,	EPD,
	FAM20B_chr1_179066800_179066859_+	FAM20B	Gene	TRUE	SURFACEOME	Tier2	Bladder,	ACT,MEL,MB,WLM,RB,
	FAP_chr2_162174867_162174966_-	FAP	Gene	TRUE	MATRISOME_SURFACEOME	Tier2	Blood_Vessel,Uterus,	OS,MEL,
	FBN1_chr15_48596283_48596378_-	FBN1	Gene	TRUE	MATRISOME	Tier2		EWS,DSRCT,BT,MEL,RHB,ST,
	FBN2_chr5_128271999_128272118_-	FBN2	Gene	TRUE	MATRISOME_SURFACEOME	Tier2		WLM,ACT,
	FGF2_chr4_122876321_122876424_+	FGF2	Gene	TRUE	MATRISOME	Tier2		BT,CPC,
	FNDC5_chr1_32868190_32868355_-	FNDC5	Gene	TRUE	SURFACEOME	Tier2	Heart,Muscle,	RB,MB,RHB,
	FREM2_chr13_38784557_38784808_+	FREM2	Gene	TRUE	MATRISOME_SURFACEOME	Tier2		BT,
	GFRA1_chr10_116269503_116269586_-	GFRA1	Gene	TRUE	MATRISOME	Tier2		WLM,
	GFRA2_chr8_21694464_21694511_-	GFRA2	Gene	TRUE	SURFACEOME	Tier2	Testis,Thyroid,	NBL,
	GNAQ_chr9_77728514_77728667_-	GNAQ	Gene	TRUE	SURFACEOME	Tier2	Bladder,	EWS,RB,ST,DSRCT,ACT,BT,MEL,EPD,HGG,LGG,MB,
	GPC2_chr7_100171539_100171678_-	GPC2	Gene	TRUE	MATRISOME	Tier2	Testis,	NBL,
	GPC3_chrX_133953050_133953211_-	GPC3	Gene	TRUE	MATRISOME	Tier2	Nerve,Lung,Adipose_Tissue,Pituitary,Breast,	CPC,RHB,WLM,
	GPC4_chrX_133324145_133324536_-	GPC4	Gene	TRUE	MATRISOME	Tier2		OS,EPD,
	GPC6_chr13_93545263_93545421_+	GPC6	Gene	TRUE	MATRISOME	Tier2		MB,RB,
	HEG1_chr3_124977859_124977946_-	HEG1	Gene	TRUE	SURFACEOME	Tier2	Heart,Lung,Thyroid,	,RB,
	HMCN1_chr1_186171387_186171450_+	HMCN1	Gene	TRUE	MATRISOME	Tier2	Lung,Blood_Vessel,	MEL,WLM,EWS,
	IGF2_chr11_2133517_2133674_-	IGF2	Gene	TRUE	MATRISOME	Tier2	Fallopian_Tube,Liver,Adipose_Tissue,	ST,OS,CPC,DSRCT,ACT,EPD,WLM,RHB,
	IL1RAP_chr3_190644248_190644397_+	IL1RAP	Gene	TRUE	SURFACEOME	Tier2		DSRCT,LGG,EWS,
	IL2RB_chr22_37128522_37128848_-	IL2RB	Gene	TRUE	SURFACEOME	Tier2	Blood,	DSRCT,
	IL6ST_chr5_55964209_55964312_-	IL6ST	Gene	TRUE	OTHER	Tier2	Adipose_Tissue,Breast,Adrenal_Gland,Cervix_Uteri,Blood_Vessel,	EPD,HGG,RHB,EWS,RB,ST,DSRCT,BT,MEL,MB,LGG,
	INSR_chr19_7128852_7128954_-	INSR	Gene	TRUE	SURFACEOME	Tier2	Ovary,Pancreas,	EWS,RB,ACT,
	ITGA4_chr2_181524171_181524250_+	ITGA4	Gene	TRUE	MATRISOME_SURFACEOME	Tier2	Spleen,	OS,
	ITGA6_chr2_172470974_172471105_+	ITGA6	Gene	TRUE	MATRISOME_SURFACEOME	Tier2	Nerve,Salivary_Gland,	ST,MEL,DSRCT,BT,
	ITGAV_chr2_186646686_186646877_+	ITGAV	Gene	TRUE	MATRISOME_SURFACEOME	Tier2		EWS,RB,DSRCT,MB,HGG,ST,BT,MEL,LGG,
	ITIH2_chr10_7746593_7746704_+	ITIH2	Gene	TRUE	MATRISOME	Tier2	,Liver,	,DSRCT,
	KDR_chr4_55125227_55125293_-	KDR	Gene	TRUE	MATRISOME_SURFACEOME	Tier2		,DSRCT,
	KIT_chr4_54723584_54723698_+	KIT	Gene	TRUE	MATRISOME_SURFACEOME	Tier2		EWS,
	KLK6_chr19_50963302_50963549_-	KLK6	Gene	TRUE	SURFACEOME	Tier2		,DSRCT,WLM,
	LAMA3_chr18_23819841_23819997_+	LAMA3	Gene	TRUE	MATRISOME	Tier2		RB,
	LDLR_chr19_11100223_11100345_+	LDLR	Gene	TRUE	MATRISOME_SURFACEOME	Tier2	Adrenal_Gland,	,ACT,
	LIFR_chr5_38528726_38528840_-	LIFR	Gene	TRUE	MATRISOME_SURFACEOME	Tier2		BT,MB,EPD,HGG,LGG,EWS,
	LOX_chr5_122077355_122077472_-	LOX	Gene	TRUE	MATRISOME	Tier2		,OS,
	LOXL2_chr8_23298836_23298947_-	LOXL2	Gene	TRUE	MATRISOME	Tier2	Adipose_Tissue,Breast,Colon,Esophagus,	OS,WLM,RHB,
	LOXL4_chr10_98251566_98251702_-	LOXL4	Gene	TRUE	MATRISOME	Tier2	Salivary_Gland,	RB,MEL,
	LRP2_chr2_169256106_169256236_-	LRP2	Gene	TRUE	MATRISOME_SURFACEOME	Tier2		RB,
	LRP8_chr1_53257240_53257291_-	LRP8	Gene	TRUE	SURFACEOME	Tier2	Thyroid,Testis,	,MB,
	LYN_chr8_55966715_55966897_+	LYN	Gene	TRUE	SURFACEOME	Tier2	Spleen,Lung,Blood,	CPC,
	MAN2A1_chr5_109855140_109855334_+	MAN2A1	Gene	TRUE	SURFACEOME	Tier2	Adrenal_Gland,	ST,DSRCT,ACT,BT,MEL,EWS,
	MELTF_chr3_197008657_197008724_-	MELTF	Gene	TRUE	SURFACEOME	Tier2		OS,MEL,
	MMP11_chr22_23782226_23782315_+	MMP11	Gene	TRUE	MATRISOME	Tier2	Testis,	OS,WLM,RHB,
	MMP9_chr20_46013255_46013534_+	MMP9	Gene	TRUE	MATRISOME	Tier2	,Spleen,Blood,	,OS,
	MSR1_chr8_16150231_16150311_-	MSR1	Gene	TRUE	SURFACEOME	Tier2	Lung,	BT,
	NAV2_chr11_20107664_20107782_+	NAV2	Gene	TRUE	MATRISOME	Tier2	Colon,Blood_Vessel,Thyroid,	BT,MEL,HGG,LGG,EPD,
	NID2_chr14_52054020_52054321_-	NID2	Gene	TRUE	MATRISOME	Tier2		CPC,
	NPTX1_chr17_80471732_80471911_-	NPTX1	Gene	TRUE	SURFACEOME	Tier2		ACT,MB,RB,
	NPTX2_chr7_98624922_98625166_+	NPTX2	Gene	TRUE	SURFACEOME	Tier2	Testis,Adrenal_Gland,Pituitary,	MB,LGG,ACT,
	NTN3_chr16_2472985_2473134_+	NTN3	Gene	TRUE	SURFACEOME	Tier2		RB,
	OLFML2B_chr1_161984804_161984980_-	OLFML2B	Gene	TRUE	SURFACEOME	Tier2	Testis,Nerve,Blood_Vessel,Thyroid,	WLM,OS,RHB,
	OLR1_chr12_10160402_10160462_-	OLR1	Gene	TRUE	SURFACEOME	Tier2	Lung,	LGG,
	PAPPA_chr9_116235139_116235637_+	PAPPA	Gene	TRUE	MATRISOME	Tier2		,EWS,
	PCDH15_chr10_54236823_54236927_-	PCDH15	Gene	TRUE	SURFACEOME	Tier2		LGG,
	PCSK6_chr15_101366196_101366332_-	PCSK6	Gene	TRUE	MATRISOME	Tier2	Spleen,Liver,	DSRCT,CPC,ACT,
	PDCD1_chr2_241852857_241852980_-	PDCD1	Gene	TRUE	SURFACEOME	Tier2		DSRCT,
	PDGFC_chr4_156767773_156767876_-	PDGFC	Gene	TRUE	MATRISOME	Tier2	Uterus,Salivary_Gland,Fallopian_Tube,Adrenal_Gland,Blood_Vessel,	ST,DSRCT,BT,OS,CPC,RHB,LGG,WLM,
	PDGFRA_chr4_54273537_54273730_+	PDGFRA	Gene	TRUE	SURFACEOME	Tier2	Uterus,Fallopian_Tube,Lung,Bladder,Ovary,	ST,DSRCT,BT,OS,HGG,LGG,
	PHOSPHO1_chr17_49226647_49226754_-	PHOSPHO1	Gene	TRUE	MATRISOME	Tier2	,Testis,Blood,	EWS,OS,
	PMEL_chr12_55955796_55955863_-	PMEL	Gene	TRUE	SURFACEOME	Tier2	Skin,	,MEL,
	PROM1_chr4_15984263_15984303_-	PROM1	Gene	TRUE	MATRISOME_SURFACEOME	Tier2	Small_Intestine,Kidney,Salivary_Gland,	CPC,RB,
	PTPN11_chr12_112450321_112450512_+	PTPN11	Gene	TRUE	SURFACEOME	Tier2	Brain,Bladder,Muscle,	ACT,CPC,RHB,EWS,RB,ST,DSRCT,BT,MEL,MB,EPD,HGG,LGG,
	PTPRG_chr3_62201505_62201554_+	PTPRG	Gene	TRUE	SURFACEOME	Tier2		EWS,ST,DSRCT,BT,MB,WLM,
	QSOX2_chr9_136223763_136223853_-	QSOX2	Gene	TRUE	SURFACEOME	Tier2	Pituitary,	ACT,MB,RB,
	RELN_chr7_103486197_103486257_-	RELN	Gene	TRUE	MATRISOME	Tier2	,Nerve,	EPD,MB,
	RTBDN_chr19_12828869_12828953_-	RTBDN	Gene	TRUE	MATRISOME	Tier2	Pituitary,	,RB,
	SCNN1G_chr16_23212678_23212756_+	SCNN1G	Gene	TRUE	SURFACEOME	Tier2	Kidney,	,EWS,
	SCUBE3_chr6_35244650_35244811_+	SCUBE3	Gene	TRUE	SURFACEOME	Tier2	Blood_Vessel,Thyroid,	DSRCT,
	SEMA3C_chr7_80748898_80749028_-	SEMA3C	Gene	TRUE	MATRISOME	Tier2	Ovary,Bladder,Colon,Cervix_Uteri,	RB,MB,DSRCT,MEL,
	SEMA6A_chr5_116467583_116467747_-	SEMA6A	Gene	TRUE	SURFACEOME	Tier2	Adrenal_Gland,	BT,HGG,WLM,RHB,LGG,
	SMOC1_chr14_69952137_69952303_+	SMOC1	Gene	TRUE	MATRISOME	Tier2	Testis,	,DSRCT,EPD,HGG,LGG,
	SMPDL3B_chr1_27953215_27953358_+	SMPDL3B	Gene	TRUE	SURFACEOME	Tier2	Pancreas,	,DSRCT,
	SORL1_chr11_121627555_121627767_+	SORL1	Gene	TRUE	SURFACEOME	Tier2	Spleen,Liver,Blood,	RB,DSRCT,BT,HGG,LGG,
	SPA17_chr11_124691696_124691782_+	SPA17	Gene	TRUE	SURFACEOME	Tier2	Pituitary,Testis,	RB,WLM,EPD,
	SULF1_chr8_69640808_69640841_+	SULF1	Gene	TRUE	MATRISOME	Tier2	Uterus,Colon,Prostate,Thyroid,Blood_Vessel,	ST,DSRCT,BT,OS,RHB,LGG,CPC,
	SYT4_chr18_43273580_43274394_-	SYT4	Gene	TRUE	SURFACEOME	Tier2		RB,MB,
	TFRC_chr3_196073930_196074125_-	TFRC	Gene	TRUE	MATRISOME_SURFACEOME	Tier2		ST,ACT,MEL,HGG,RHB,EWS,RB,DSRCT,BT,MB,
	TGFB3_chr14_75971126_75971255_-	TGFB3	Gene	TRUE	MATRISOME_SURFACEOME	Tier2	Cervix_Uteri,Prostate,	BT,OS,RHB,DSRCT,MB,
	THSD4_chr15_71765020_71765199_+	THSD4	Gene	TRUE	MATRISOME_SURFACEOME	Tier2		DSRCT,
	THSD7A_chr7_11460662_11460765_-	THSD7A	Gene	TRUE	SURFACEOME	Tier2		RB,
	TNFRSF11B_chr8_118926494_118926718_-	TNFRSF11B	Gene	TRUE	MATRISOME	Tier2	Kidney,Thyroid,Blood_Vessel,	,EPD,
	TNR_chr1_175363708_175363827_-	TNR	Gene	TRUE	MATRISOME	Tier2		HGG,LGG,

## Sheet: S1B
	Supplementary Table S1B
	Exons upregulated in at least one tumor type with less than 5 high normal tissue expression and restricted to surfaceome and matrisome genes.
	Exon	GeneName	AlternativeSplicedExon	PanExpressionScore	RepresentativeExon	Location	Tiered Category	Expression_High_in_Normal	Expression_High_In_Tumor
	COL6A3_chr2_237387582_237388184_-	COL6A3	AS	0.6875	FALSE	MATRISOME	Tier1		ST,OS,MEL,DSRCT,
	COL6A3_chr2_237378636_237379235_-	COL6A3	AS	0.75	TRUE	MATRISOME	Tier1		ST,OS,MEL,RHB,DSRCT,
	FN1_chr2_215392931_215393203_-	FN1	AS	1.6875	TRUE	MATRISOME	Tier1	Fallopian_Tube,Colon,Bladder,Blood_Vessel,	DSRCT,BT,MEL,MB,HGG,WLM,EWS,ST,OS,RHB,
	POSTN_chr13_37574572_37574652_-	POSTN	AS	0.5	TRUE	MATRISOME	Tier1		MEL,WLM,RHB,
	TNC_chr9_115048260_115048532_-	TNC	AS	0.8125	TRUE	MATRISOME_SURFACEOME	Tier1		OS,LGG,EPD,HGG,
	TNC_chr9_115064647_115064919_-	TNC	AS	0.875	FALSE	MATRISOME_SURFACEOME	Tier1		EPD,OS,HGG,
	TNC_chr9_115059730_115060002_-	TNC	AS	0.9375	FALSE	MATRISOME_SURFACEOME	Tier1		MEL,EPD,WLM,OS,HGG,
	TNC_chr9_115046410_115046682_-	TNC	AS	1.25	FALSE	MATRISOME_SURFACEOME	Tier1	Colon,Blood_Vessel,	BT,MEL,WLM,LGG,OS,EPD,HGG,
	TNC_chr9_115057153_115057425_-	TNC	AS	1	FALSE	MATRISOME_SURFACEOME	Tier1	Blood_Vessel,	MEL,WLM,OS,EPD,HGG,
	TNC_chr9_115062917_115063189_-	TNC	AS	0.8125	FALSE	MATRISOME_SURFACEOME	Tier1		EPD,OS,HGG,
	TNC_chr9_115063796_115064068_-	TNC	AS	0.8125	FALSE	MATRISOME_SURFACEOME	Tier1		EPD,OS,HGG,
	VCAN_chr5_83519349_83522309_+	VCAN	AS	0.5	TRUE	MATRISOME	Tier1		DSRCT,LGG,
	CLSTN1_chr1_9756481_9756510_-	CLSTN1	AS	0.625	TRUE	MATRISOME_SURFACEOME	Tier2	Uterus,	HGG,LGG,
	FYN_chr6_111699515_111699670_-	FYN	AS	0.8125	TRUE	SURFACEOME	Tier2	Spleen,	BT,MB,HGG,LGG,
	NRCAM_chr7_108191254_108191283_-	NRCAM	AS	0.375	TRUE	MATRISOME_SURFACEOME	Tier2		MB,NBL,
	PICALM_chr11_85990250_85990378_-	PICALM	AS	1.875	TRUE	SURFACEOME	Tier2	Testis,Small_Intestine,Salivary_Gland,Esophagus,	ST,DSRCT,MEL,CPC,NBL,RHB,LGG,EWS,RB,BT,MB,
	AMOT_chrX_112804947_112805092_-	AMOT	Gene	0.3125	FALSE	SURFACEOME	Tier1		LGG,
	AMOT_chrX_112809894_112809986_-	AMOT	Gene	0.375	FALSE	SURFACEOME	Tier1		LGG,
	AMOT_chrX_112778567_112778664_-	AMOT	Gene	0.375	FALSE	SURFACEOME	Tier1		LGG,
	AMOT_chrX_112791832_112791981_-	AMOT	Gene	0.375	TRUE	SURFACEOME	Tier1		LGG,
	BTC_chr4_74770058_74770156_-	BTC	Gene	0.125	TRUE	SURFACEOME	Tier1		CPC,
	BTC_chr4_74755859_74755976_-	BTC	Gene	0.125	FALSE	SURFACEOME	Tier1		CPC,
	CDH4_chr20_61743563_61743627_+	CDH4	Gene	0.1875	FALSE	SURFACEOME	Tier1		DSRCT,
	CDH4_chr20_61894910_61895047_+	CDH4	Gene	0.25	FALSE	SURFACEOME	Tier1		,DSRCT,
	CDH4_chr20_61928190_61928423_+	CDH4	Gene	0.125	FALSE	SURFACEOME	Tier1		DSRCT,
	CDH4_chr20_61743563_61743789_+	CDH4	Gene	0.1875	FALSE	SURFACEOME	Tier1		DSRCT,
	CDH4_chr20_61910422_61910607_+	CDH4	Gene	0.1875	FALSE	SURFACEOME	Tier1		DSRCT,
	CDH4_chr20_61924334_61924476_+	CDH4	Gene	0.1875	FALSE	SURFACEOME	Tier1		DSRCT,
	CDH4_chr20_61873728_61873900_+	CDH4	Gene	0.1875	FALSE	SURFACEOME	Tier1		DSRCT,
	CDH4_chr20_61852754_61852898_+	CDH4	Gene	0.1875	FALSE	SURFACEOME	Tier1		DSRCT,
	CDH4_chr20_61844668_61844823_+	CDH4	Gene	0.1875	FALSE	SURFACEOME	Tier1		DSRCT,
	CDH4_chr20_61929609_61929842_+	CDH4	Gene	0.125	TRUE	SURFACEOME	Tier1	Ovary,	DSRCT,
	CDH4_chr20_61773003_61773182_+	CDH4	Gene	0.1875	FALSE	SURFACEOME	Tier1		DSRCT,
	CDH4_chr20_61923451_61923704_+	CDH4	Gene	0.125	FALSE	SURFACEOME	Tier1		DSRCT,
	CDH8_chr16_62021160_62021602_-	CDH8	Gene	0.125	FALSE	MATRISOME_SURFACEOME	Tier1		EWS,
	CDH8_chr16_61820926_61821113_-	CDH8	Gene	0.1875	FALSE	MATRISOME_SURFACEOME	Tier1		,EWS,
	CDH8_chr16_61901392_61901473_-	CDH8	Gene	0.25	FALSE	MATRISOME_SURFACEOME	Tier1		,EWS,
	CDH8_chr16_61857119_61857238_-	CDH8	Gene	0.1875	FALSE	MATRISOME_SURFACEOME	Tier1		,EWS,
	CDH8_chr16_62021152_62021602_-	CDH8	Gene	0.125	FALSE	MATRISOME_SURFACEOME	Tier1		EWS,
	CDH8_chr16_61713841_61713958_-	CDH8	Gene	0.125	TRUE	MATRISOME_SURFACEOME	Tier1		EWS,
	CDH8_chr16_61789346_61789482_-	CDH8	Gene	0.25	FALSE	MATRISOME_SURFACEOME	Tier1		,EWS,
	CDH8_chr16_61817479_61818043_-	CDH8	Gene	0.125	FALSE	MATRISOME_SURFACEOME	Tier1		EWS,
	CDH8_chr16_62021152_62021379_-	CDH8	Gene	0.1875	FALSE	MATRISOME_SURFACEOME	Tier1		,EWS,
	CDH8_chr16_61901179_61901473_-	CDH8	Gene	0.125	FALSE	MATRISOME_SURFACEOME	Tier1		EWS,
	CDH8_chr16_61727094_61727215_-	CDH8	Gene	0.25	FALSE	MATRISOME_SURFACEOME	Tier1		,EWS,
	CDH8_chr16_61817479_61817732_-	CDH8	Gene	0.125	FALSE	MATRISOME_SURFACEOME	Tier1		EWS,
	CDH8_chr16_61825012_61825179_-	CDH8	Gene	0.1875	FALSE	MATRISOME_SURFACEOME	Tier1		,EWS,
	CDH8_chr16_61901130_61901473_-	CDH8	Gene	0.125	FALSE	MATRISOME_SURFACEOME	Tier1		EWS,
	CDH8_chr16_61789476_61789482_-	CDH8	Gene	0.1875	FALSE	MATRISOME_SURFACEOME	Tier1		EWS,
	CHRNA7_chr15_32159578_32159655_+	CHRNA7	Gene	0.3125	FALSE	SURFACEOME	Tier1		NBL,
	CHRNA7_chr15_32111790_32111899_+	CHRNA7	Gene	0.5	FALSE	SURFACEOME	Tier1		ACT,NBL,DSRCT,
	CHRNA7_chr15_32111827_32111899_+	CHRNA7	Gene	0.5	FALSE	SURFACEOME	Tier1		ACT,NBL,DSRCT,
	CHRNA7_chr15_32158412_32158606_+	CHRNA7	Gene	0.375	FALSE	SURFACEOME	Tier1		DSRCT,NBL,
	CHRNA7_chr15_32157612_32157775_+	CHRNA7	Gene	0.375	FALSE	SURFACEOME	Tier1		DSRCT,NBL,
	CHRNA7_chr15_32031001_32031037_+	CHRNA7	Gene	0.4375	FALSE	SURFACEOME	Tier1		ACT,NBL,DSRCT,
	CHRNA7_chr15_32158484_32158606_+	CHRNA7	Gene	0.375	FALSE	SURFACEOME	Tier1		DSRCT,NBL,
	CHRNA7_chr15_32167940_32168107_+	CHRNA7	Gene	0.3125	FALSE	SURFACEOME	Tier1		NBL,
	CHRNA7_chr15_32158495_32158606_+	CHRNA7	Gene	0.375	FALSE	SURFACEOME	Tier1		DSRCT,NBL,
	CHRNA7_chr15_32030898_32031037_+	CHRNA7	Gene	0.375	FALSE	SURFACEOME	Tier1		NBL,DSRCT,
	CHRNA7_chr15_32159569_32159643_+	CHRNA7	Gene	0.3125	FALSE	SURFACEOME	Tier1		NBL,
	CHRNA7_chr15_32101303_32101347_+	CHRNA7	Gene	0.4375	FALSE	SURFACEOME	Tier1		ACT,NBL,DSRCT,
	CHRNA7_chr15_32157608_32157775_+	CHRNA7	Gene	0.375	FALSE	SURFACEOME	Tier1		DSRCT,NBL,
	CHRNA7_chr15_32111800_32111899_+	CHRNA7	Gene	0.5	FALSE	SURFACEOME	Tier1		ACT,NBL,DSRCT,
	CHRNA7_chr15_32157576_32157771_+	CHRNA7	Gene	0.375	FALSE	SURFACEOME	Tier1		DSRCT,NBL,
	CHRNA7_chr15_32030854_32031037_+	CHRNA7	Gene	0.3125	FALSE	SURFACEOME	Tier1		DSRCT,NBL,
	CHRNA7_chr15_32153907_32153986_+	CHRNA7	Gene	0.4375	FALSE	SURFACEOME	Tier1		DSRCT,ACT,NBL,
	CHRNA7_chr15_32159569_32159655_+	CHRNA7	Gene	0.3125	TRUE	SURFACEOME	Tier1		NBL,
	CHRNA7_chr15_32030977_32031037_+	CHRNA7	Gene	0.4375	FALSE	SURFACEOME	Tier1		ACT,NBL,DSRCT,
	COL11A1_chr1_102877951_102878165_-	COL11A1	Gene	1	FALSE	MATRISOME_SURFACEOME	Tier1		ACT,MEL,CPC,HGG,LGG,OS,
	COL11A1_chr1_102974830_102974883_-	COL11A1	Gene	0.875	FALSE	MATRISOME_SURFACEOME	Tier1		ACT,HGG,LGG,OS,CPC,
	COL11A1_chr1_103001925_103001969_-	COL11A1	Gene	0.625	FALSE	MATRISOME_SURFACEOME	Tier1		CPC,OS,
	COL11A1_chr1_102876468_102878165_-	COL11A1	Gene	0.3125	FALSE	MATRISOME_SURFACEOME	Tier1		,OS,
	COL11A1_chr1_102962653_102962684_-	COL11A1	Gene	0.9375	FALSE	MATRISOME_SURFACEOME	Tier1		ACT,MEL,HGG,LGG,OS,CPC,
	COL11A1_chr1_102914352_102914405_-	COL11A1	Gene	0.8125	FALSE	MATRISOME_SURFACEOME	Tier1		ACT,CPC,HGG,LGG,OS,
	COL11A1_chr1_103108073_103108522_-	COL11A1	Gene	0.3125	FALSE	MATRISOME_SURFACEOME	Tier1		OS,
	COL11A1_chr1_103108073_103108272_-	COL11A1	Gene	0.8125	FALSE	MATRISOME_SURFACEOME	Tier1		BT,MEL,CPC,OS,
	COL11A1_chr1_102997080_102997124_-	COL11A1	Gene	0.625	FALSE	MATRISOME_SURFACEOME	Tier1		CPC,OS,
	COL11A1_chr1_102888723_102888758_-	COL11A1	Gene	0.6875	FALSE	MATRISOME_SURFACEOME	Tier1		ACT,CPC,OS,
	COL11A1_chr1_102920311_102920364_-	COL11A1	Gene	0.875	FALSE	MATRISOME_SURFACEOME	Tier1		ACT,HGG,LGG,OS,CPC,
	COL11A1_chr1_103012413_103012469_-	COL11A1	Gene	0.6875	FALSE	MATRISOME_SURFACEOME	Tier1		ACT,CPC,OS,
	COL11A1_chr1_102889455_102889562_-	COL11A1	Gene	0.9375	FALSE	MATRISOME_SURFACEOME	Tier1		ACT,HGG,LGG,OS,CPC,
	COL11A1_chr1_102939035_102939088_-	COL11A1	Gene	1	FALSE	MATRISOME_SURFACEOME	Tier1		ACT,MEL,HGG,LGG,OS,CPC,
	COL11A1_chr1_103015668_103015742_-	COL11A1	Gene	0.625	FALSE	MATRISOME_SURFACEOME	Tier1		CPC,OS,
	COL11A1_chr1_103022742_103022996_-	COL11A1	Gene	0.6875	FALSE	MATRISOME_SURFACEOME	Tier1		MEL,CPC,OS,
	COL11A1_chr1_102877717_102878165_-	COL11A1	Gene	0.75	FALSE	MATRISOME_SURFACEOME	Tier1		ACT,CPC,OS,
	COL11A1_chr1_103021707_103021769_-	COL11A1	Gene	0.6875	FALSE	MATRISOME_SURFACEOME	Tier1		ACT,CPC,OS,
	COL11A1_chr1_102940327_102940434_-	COL11A1	Gene	1.125	FALSE	MATRISOME_SURFACEOME	Tier1		ACT,BT,MEL,HGG,LGG,OS,CPC,
	COL11A1_chr1_102879683_102880018_-	COL11A1	Gene	0.6875	FALSE	MATRISOME_SURFACEOME	Tier1		ACT,CPC,OS,
	COL11A1_chr1_102979382_102979435_-	COL11A1	Gene	0.75	FALSE	MATRISOME_SURFACEOME	Tier1		ACT,CPC,LGG,OS,
	COL11A1_chr1_102879683_102879916_-	COL11A1	Gene	0.875	FALSE	MATRISOME_SURFACEOME	Tier1		ACT,CPC,HGG,LGG,OS,
	COL11A1_chr1_103026216_103026332_-	COL11A1	Gene	0.875	FALSE	MATRISOME_SURFACEOME	Tier1		BT,MEL,CPC,OS,
	COL11A1_chr1_103006262_103006315_-	COL11A1	Gene	0.75	FALSE	MATRISOME_SURFACEOME	Tier1		BT,MEL,CPC,OS,
	COL11A1_chr1_103008463_103008516_-	COL11A1	Gene	0.75	FALSE	MATRISOME_SURFACEOME	Tier1		BT,MEL,CPC,OS,
	COL11A1_chr1_102979060_102979104_-	COL11A1	Gene	0.6875	FALSE	MATRISOME_SURFACEOME	Tier1		ACT,CPC,OS,
	COL11A1_chr1_102886807_102887056_-	COL11A1	Gene	0.875	FALSE	MATRISOME_SURFACEOME	Tier1		ACT,CPC,HGG,LGG,OS,
	COL11A1_chr1_103002428_103002481_-	COL11A1	Gene	0.625	FALSE	MATRISOME_SURFACEOME	Tier1		CPC,OS,
	COL11A1_chr1_103108073_103108496_-	COL11A1	Gene	0.3125	FALSE	MATRISOME_SURFACEOME	Tier1		OS,
	COL11A1_chr1_103004608_103004661_-	COL11A1	Gene	0.6875	FALSE	MATRISOME_SURFACEOME	Tier1		ACT,CPC,OS,
	COL11A1_chr1_102890451_102890504_-	COL11A1	Gene	0.9375	FALSE	MATRISOME_SURFACEOME	Tier1		ACT,HGG,LGG,OS,CPC,
	COL11A1_chr1_102877485_102878165_-	COL11A1	Gene	0.5625	FALSE	MATRISOME_SURFACEOME	Tier1		CPC,OS,
	COL11A1_chr1_103082805_103082972_-	COL11A1	Gene	0.8125	FALSE	MATRISOME_SURFACEOME	Tier1		BT,MEL,CPC,OS,
	COL11A1_chr1_102876467_102878165_-	COL11A1	Gene	0.3125	FALSE	MATRISOME_SURFACEOME	Tier1		,OS,
	COL11A1_chr1_103018818_103018859_-	COL11A1	Gene	0.4375	FALSE	MATRISOME_SURFACEOME	Tier1		,OS,
	COL11A1_chr1_102962653_102962760_-	COL11A1	Gene	1.125	FALSE	MATRISOME_SURFACEOME	Tier1		ACT,BT,MEL,HGG,LGG,OS,CPC,
	COL11A1_chr1_102989518_102989571_-	COL11A1	Gene	0.625	FALSE	MATRISOME_SURFACEOME	Tier1		CPC,OS,
	COL11A1_chr1_102995989_102996042_-	COL11A1	Gene	0.6875	FALSE	MATRISOME_SURFACEOME	Tier1		MEL,CPC,OS,
	COL11A1_chr1_102912159_102912212_-	COL11A1	Gene	0.8125	FALSE	MATRISOME_SURFACEOME	Tier1		ACT,CPC,HGG,LGG,OS,
	COL11A1_chr1_103108073_103108479_-	COL11A1	Gene	0.3125	FALSE	MATRISOME_SURFACEOME	Tier1		OS,
	COL11A1_chr1_103003215_103003268_-	COL11A1	Gene	0.625	FALSE	MATRISOME_SURFACEOME	Tier1		CPC,OS,
	COL11A1_chr1_103006068_103006121_-	COL11A1	Gene	0.875	FALSE	MATRISOME_SURFACEOME	Tier1		ACT,BT,CPC,HGG,OS,
	COL11A1_chr1_103017820_103017882_-	COL11A1	Gene	0.5	FALSE	MATRISOME_SURFACEOME	Tier1		CPC,OS,
	COL11A1_chr1_103108073_103108485_-	COL11A1	Gene	0.3125	FALSE	MATRISOME_SURFACEOME	Tier1		OS,
	COL11A1_chr1_103025521_103025613_-	COL11A1	Gene	0.625	TRUE	MATRISOME_SURFACEOME	Tier1		CPC,OS,
	COL11A1_chr1_102965487_102965540_-	COL11A1	Gene	0.875	FALSE	MATRISOME_SURFACEOME	Tier1		ACT,HGG,LGG,OS,CPC,
	COL11A1_chr1_102935060_102935113_-	COL11A1	Gene	0.875	FALSE	MATRISOME_SURFACEOME	Tier1		ACT,HGG,LGG,OS,CPC,
	COL11A1_chr1_103082805_103082859_-	COL11A1	Gene	0.625	FALSE	MATRISOME_SURFACEOME	Tier1		CPC,OS,
	COL11A1_chr1_103008473_103008516_-	COL11A1	Gene	0.75	FALSE	MATRISOME_SURFACEOME	Tier1		BT,MEL,CPC,OS,
	COL11A1_chr1_102984138_102984191_-	COL11A1	Gene	0.6875	FALSE	MATRISOME_SURFACEOME	Tier1		ACT,CPC,OS,
	COL11A1_chr1_103004444_103004488_-	COL11A1	Gene	0.625	FALSE	MATRISOME_SURFACEOME	Tier1		CPC,OS,
	COL11A1_chr1_102987633_102987740_-	COL11A1	Gene	0.9375	FALSE	MATRISOME_SURFACEOME	Tier1		ACT,BT,MEL,CPC,HGG,LGG,OS,
	COL11A1_chr1_103014511_103014594_-	COL11A1	Gene	0.6875	FALSE	MATRISOME_SURFACEOME	Tier1		ACT,CPC,OS,
	COL11A1_chr1_103108073_103108178_-	COL11A1	Gene	0.875	FALSE	MATRISOME_SURFACEOME	Tier1		BT,MEL,CPC,OS,
	COL11A1_chr1_102962176_102962265_-	COL11A1	Gene	1	FALSE	MATRISOME_SURFACEOME	Tier1		ACT,MEL,HGG,LGG,OS,CPC,
	COL11A1_chr1_103005838_103005891_-	COL11A1	Gene	0.8125	FALSE	MATRISOME_SURFACEOME	Tier1		ACT,CPC,HGG,LGG,OS,
	COL11A1_chr1_103031116_103031213_-	COL11A1	Gene	1	FALSE	MATRISOME_SURFACEOME	Tier1		BT,MEL,CPC,HGG,LGG,OS,
	COL11A1_chr1_102888866_102888919_-	COL11A1	Gene	0.6875	FALSE	MATRISOME_SURFACEOME	Tier1		ACT,CPC,OS,
	COL11A1_chr1_102898666_102898773_-	COL11A1	Gene	1	FALSE	MATRISOME_SURFACEOME	Tier1		ACT,HGG,LGG,OS,CPC,
	COL11A1_chr1_102898125_102898178_-	COL11A1	Gene	0.875	FALSE	MATRISOME_SURFACEOME	Tier1		ACT,HGG,LGG,OS,CPC,
	COL11A1_chr1_102915631_102915684_-	COL11A1	Gene	0.875	FALSE	MATRISOME_SURFACEOME	Tier1		ACT,HGG,LGG,OS,CPC,
	COL11A1_chr1_102877700_102878165_-	COL11A1	Gene	0.75	FALSE	MATRISOME_SURFACEOME	Tier1		ACT,CPC,OS,
	COL11A1_chr1_103078658_103078871_-	COL11A1	Gene	0.75	FALSE	MATRISOME_SURFACEOME	Tier1		BT,CPC,OS,
	COL11A1_chr1_102961866_102961919_-	COL11A1	Gene	0.875	FALSE	MATRISOME_SURFACEOME	Tier1		ACT,MEL,CPC,HGG,LGG,OS,
	COL11A1_chr1_102914704_102914811_-	COL11A1	Gene	1.0625	FALSE	MATRISOME_SURFACEOME	Tier1		ACT,MEL,HGG,LGG,OS,CPC,
	COL11A1_chr1_102978860_102978913_-	COL11A1	Gene	0.75	FALSE	MATRISOME_SURFACEOME	Tier1		ACT,CPC,LGG,OS,
	COL11A1_chr1_102998310_102998363_-	COL11A1	Gene	0.625	FALSE	MATRISOME_SURFACEOME	Tier1		CPC,OS,
	COL11A1_chr1_103074618_103074780_-	COL11A1	Gene	0.875	FALSE	MATRISOME_SURFACEOME	Tier1		BT,MEL,CPC,OS,
	COL11A1_chr1_102978708_102978752_-	COL11A1	Gene	0.625	FALSE	MATRISOME_SURFACEOME	Tier1		ACT,CPC,OS,
	COL11A1_chr1_102881697_102881765_-	COL11A1	Gene	1.1875	FALSE	MATRISOME_SURFACEOME	Tier1	Testis,	ACT,BT,MEL,HGG,LGG,OS,CPC,
	COL11A1_chr1_102923336_102923389_-	COL11A1	Gene	0.75	FALSE	MATRISOME_SURFACEOME	Tier1		ACT,CPC,LGG,OS,
	COL11A1_chr1_103025521_103025952_-	COL11A1	Gene	0.1875	FALSE	MATRISOME_SURFACEOME	Tier1		OS,
	COL11A1_chr1_102946849_102946956_-	COL11A1	Gene	1	FALSE	MATRISOME_SURFACEOME	Tier1		ACT,HGG,LGG,OS,CPC,
	COL11A1_chr1_102970219_102970272_-	COL11A1	Gene	0.875	FALSE	MATRISOME_SURFACEOME	Tier1		ACT,HGG,LGG,OS,CPC,
	COL11A1_chr1_102934449_102934556_-	COL11A1	Gene	0.9375	FALSE	MATRISOME_SURFACEOME	Tier1		ACT,HGG,LGG,OS,CPC,
	COL11A1_chr1_102913637_102913690_-	COL11A1	Gene	0.9375	FALSE	MATRISOME_SURFACEOME	Tier1		ACT,HGG,LGG,OS,CPC,
	COL11A1_chr1_102876473_102878165_-	COL11A1	Gene	0.3125	FALSE	MATRISOME_SURFACEOME	Tier1		,OS,
	COL11A1_chr1_103031116_103031244_-	COL11A1	Gene	0.875	FALSE	MATRISOME_SURFACEOME	Tier1		BT,MEL,CPC,OS,
	COL11A1_chr1_102995864_102995908_-	COL11A1	Gene	0.625	FALSE	MATRISOME_SURFACEOME	Tier1		CPC,OS,
	COL11A1_chr1_103002747_103002791_-	COL11A1	Gene	0.625	FALSE	MATRISOME_SURFACEOME	Tier1		CPC,OS,
	COL11A1_chr1_102883199_102883311_-	COL11A1	Gene	1.1875	FALSE	MATRISOME_SURFACEOME	Tier1		ACT,BT,MEL,HGG,LGG,OS,CPC,
	COL11A1_chr1_103030901_103031244_-	COL11A1	Gene	0.3125	FALSE	MATRISOME_SURFACEOME	Tier1		OS,
	COL11A1_chr1_102888577_102888630_-	COL11A1	Gene	0.8125	FALSE	MATRISOME_SURFACEOME	Tier1		ACT,CPC,HGG,LGG,OS,
	COL11A1_chr1_102921518_102921571_-	COL11A1	Gene	0.75	FALSE	MATRISOME_SURFACEOME	Tier1		ACT,OS,CPC,
	COL11A1_chr1_102898941_102898994_-	COL11A1	Gene	0.8125	FALSE	MATRISOME_SURFACEOME	Tier1		ACT,CPC,HGG,LGG,OS,
	COL20A1_chr20_63305417_63305556_+	COL20A1	Gene	0.5	FALSE	MATRISOME	Tier1		HGG,DSRCT,LGG,
	COL20A1_chr20_63319487_63319596_+	COL20A1	Gene	0.5	FALSE	MATRISOME	Tier1		HGG,DSRCT,LGG,
	COL20A1_chr20_63312424_63312549_+	COL20A1	Gene	0.5	FALSE	MATRISOME	Tier1		HGG,DSRCT,LGG,
	COL20A1_chr20_63305881_63306039_+	COL20A1	Gene	0.5	FALSE	MATRISOME	Tier1		HGG,DSRCT,LGG,
	COL20A1_chr20_63297910_63298020_+	COL20A1	Gene	0.5	FALSE	MATRISOME	Tier1		HGG,DSRCT,LGG,
	COL20A1_chr20_63312792_63312934_+	COL20A1	Gene	0.5	FALSE	MATRISOME	Tier1		HGG,DSRCT,LGG,
	COL20A1_chr20_63322058_63325363_+	COL20A1	Gene	0.25	FALSE	MATRISOME	Tier1		,DSRCT,
	COL20A1_chr20_63322058_63325364_+	COL20A1	Gene	0.25	FALSE	MATRISOME	Tier1		,DSRCT,
	COL20A1_chr20_63322058_63325362_+	COL20A1	Gene	0.25	FALSE	MATRISOME	Tier1		,DSRCT,
	COL20A1_chr20_63305431_63305556_+	COL20A1	Gene	0.5	FALSE	MATRISOME	Tier1		HGG,DSRCT,LGG,
	COL20A1_chr20_63319086_63319200_+	COL20A1	Gene	0.5	FALSE	MATRISOME	Tier1		HGG,DSRCT,LGG,
	COL20A1_chr20_63305417_63305560_+	COL20A1	Gene	0.5	FALSE	MATRISOME	Tier1		HGG,DSRCT,LGG,
	COL20A1_chr20_63311916_63312055_+	COL20A1	Gene	0.5	FALSE	MATRISOME	Tier1		HGG,DSRCT,LGG,
	COL20A1_chr20_63321013_63321099_+	COL20A1	Gene	0.5	FALSE	MATRISOME	Tier1		HGG,DSRCT,LGG,
	COL20A1_chr20_63324313_63325494_+	COL20A1	Gene	0.25	FALSE	MATRISOME	Tier1		,DSRCT,
	COL20A1_chr20_63322539_63325494_+	COL20A1	Gene	0.25	FALSE	MATRISOME	Tier1		,DSRCT,
	COL20A1_chr20_63320099_63320197_+	COL20A1	Gene	0.5	FALSE	MATRISOME	Tier1		HGG,DSRCT,LGG,
	COL20A1_chr20_63309755_63309915_+	COL20A1	Gene	0.375	FALSE	MATRISOME	Tier1		LGG,DSRCT,
	COL20A1_chr20_63319058_63319596_+	COL20A1	Gene	0.375	FALSE	MATRISOME	Tier1		LGG,DSRCT,
	COL20A1_chr20_63315404_63315439_+	COL20A1	Gene	0.375	FALSE	MATRISOME	Tier1		LGG,DSRCT,
	COL20A1_chr20_63320291_63320368_+	COL20A1	Gene	0.5	FALSE	MATRISOME	Tier1		HGG,DSRCT,LGG,
	COL20A1_chr20_63307971_63308090_+	COL20A1	Gene	0.5	FALSE	MATRISOME	Tier1		HGG,DSRCT,LGG,
	COL20A1_chr20_63325439_63325494_+	COL20A1	Gene	0.5	FALSE	MATRISOME	Tier1	Testis,	HGG,DSRCT,LGG,
	COL20A1_chr20_63295040_63295189_+	COL20A1	Gene	0.375	FALSE	MATRISOME	Tier1		LGG,DSRCT,
	COL20A1_chr20_63311631_63312055_+	COL20A1	Gene	0.375	FALSE	MATRISOME	Tier1		LGG,DSRCT,
	COL20A1_chr20_63305881_63306060_+	COL20A1	Gene	0.5	FALSE	MATRISOME	Tier1		HGG,DSRCT,LGG,
	COL20A1_chr20_63314072_63314201_+	COL20A1	Gene	0.4375	FALSE	MATRISOME	Tier1		,DSRCT,LGG,
	COL20A1_chr20_63295098_63295189_+	COL20A1	Gene	0.5	FALSE	MATRISOME	Tier1		HGG,DSRCT,LGG,
	COL20A1_chr20_63322058_63324456_+	COL20A1	Gene	0.25	FALSE	MATRISOME	Tier1		,DSRCT,
	COL20A1_chr20_63308542_63308706_+	COL20A1	Gene	0.375	FALSE	MATRISOME	Tier1		LGG,DSRCT,
	COL20A1_chr20_63328079_63328127_+	COL20A1	Gene	0.5	TRUE	MATRISOME	Tier1	Testis,	HGG,DSRCT,LGG,
	COL20A1_chr20_63326752_63326823_+	COL20A1	Gene	0.5	FALSE	MATRISOME	Tier1	Testis,	HGG,DSRCT,LGG,
	COL20A1_chr20_63312366_63312549_+	COL20A1	Gene	0.4375	FALSE	MATRISOME	Tier1		,DSRCT,LGG,
	COL20A1_chr20_63312420_63312553_+	COL20A1	Gene	0.5	FALSE	MATRISOME	Tier1		HGG,DSRCT,LGG,
	COL20A1_chr20_63316550_63316693_+	COL20A1	Gene	0.5	FALSE	MATRISOME	Tier1		HGG,DSRCT,LGG,
	COL20A1_chr20_63328331_63328479_+	COL20A1	Gene	0.5	FALSE	MATRISOME	Tier1	Testis,	HGG,DSRCT,LGG,
	COL20A1_chr20_63309333_63309497_+	COL20A1	Gene	0.375	FALSE	MATRISOME	Tier1		LGG,DSRCT,
	COL20A1_chr20_63307490_63307648_+	COL20A1	Gene	0.5	FALSE	MATRISOME	Tier1		HGG,DSRCT,LGG,
	COL20A1_chr20_63328079_63328145_+	COL20A1	Gene	0.5	FALSE	MATRISOME	Tier1	,Testis,	HGG,DSRCT,LGG,
	COL20A1_chr20_63312420_63312549_+	COL20A1	Gene	0.5	FALSE	MATRISOME	Tier1		HGG,DSRCT,LGG,
	COL20A1_chr20_63320039_63320197_+	COL20A1	Gene	0.5	FALSE	MATRISOME	Tier1		HGG,DSRCT,LGG,
	COL20A1_chr20_63311625_63311748_+	COL20A1	Gene	0.375	FALSE	MATRISOME	Tier1		LGG,DSRCT,
	COL20A1_chr20_63309758_63309915_+	COL20A1	Gene	0.375	FALSE	MATRISOME	Tier1		LGG,DSRCT,
	COL20A1_chr20_63325269_63325494_+	COL20A1	Gene	0.5	FALSE	MATRISOME	Tier1		HGG,DSRCT,LGG,
	COL20A1_chr20_63328331_63329268_+	COL20A1	Gene	0.25	FALSE	MATRISOME	Tier1		,DSRCT,
	COL20A1_chr20_63319058_63319327_+	COL20A1	Gene	0.375	FALSE	MATRISOME	Tier1		LGG,DSRCT,
	COL20A1_chr20_63310381_63310510_+	COL20A1	Gene	0.375	FALSE	MATRISOME	Tier1		LGG,DSRCT,
	COL20A1_chr20_63311631_63311748_+	COL20A1	Gene	0.375	FALSE	MATRISOME	Tier1		LGG,DSRCT,
	COL20A1_chr20_63328331_63328498_+	COL20A1	Gene	0.5	FALSE	MATRISOME	Tier1	Testis,	HGG,DSRCT,LGG,
	COL20A1_chr20_63313117_63313249_+	COL20A1	Gene	0.5	FALSE	MATRISOME	Tier1		HGG,DSRCT,LGG,
	COL20A1_chr20_63325269_63325363_+	COL20A1	Gene	0.5	FALSE	MATRISOME	Tier1		HGG,DSRCT,LGG,
	COL20A1_chr20_63329153_63329661_+	COL20A1	Gene	0.3125	FALSE	MATRISOME	Tier1		LGG,DSRCT,
	COL20A1_chr20_63328079_63328498_+	COL20A1	Gene	0.375	FALSE	MATRISOME	Tier1	Testis,	LGG,DSRCT,
	COL20A1_chr20_63325269_63325364_+	COL20A1	Gene	0.5	FALSE	MATRISOME	Tier1		HGG,DSRCT,LGG,
	COL20A1_chr20_63326096_63326149_+	COL20A1	Gene	0.5	FALSE	MATRISOME	Tier1	Testis,	HGG,DSRCT,LGG,
	COL20A1_chr20_63327952_63327987_+	COL20A1	Gene	0.5	FALSE	MATRISOME	Tier1	Testis,	HGG,DSRCT,LGG,
	COL20A1_chr20_63319058_63319205_+	COL20A1	Gene	0.5	FALSE	MATRISOME	Tier1		HGG,DSRCT,LGG,
	COL20A1_chr20_63322058_63322111_+	COL20A1	Gene	0.5	FALSE	MATRISOME	Tier1		HGG,DSRCT,LGG,
	COL20A1_chr20_63316553_63316691_+	COL20A1	Gene	0.5	FALSE	MATRISOME	Tier1		HGG,DSRCT,LGG,
	COL20A1_chr20_63319058_63319200_+	COL20A1	Gene	0.5	FALSE	MATRISOME	Tier1		HGG,DSRCT,LGG,
	COL20A1_chr20_63322058_63322110_+	COL20A1	Gene	0.5	FALSE	MATRISOME	Tier1		HGG,DSRCT,LGG,
	COL20A1_chr20_63325441_63325494_+	COL20A1	Gene	0.5	FALSE	MATRISOME	Tier1	Testis,	HGG,DSRCT,LGG,
	COL20A1_chr20_63329585_63329661_+	COL20A1	Gene	0.4375	FALSE	MATRISOME	Tier1	,Testis,	,DSRCT,LGG,
	COL20A1_chr20_63316553_63316693_+	COL20A1	Gene	0.5	FALSE	MATRISOME	Tier1		HGG,DSRCT,LGG,
	COL20A1_chr20_63311394_63311539_+	COL20A1	Gene	0.375	FALSE	MATRISOME	Tier1		LGG,DSRCT,
	COL20A1_chr20_63325668_63325721_+	COL20A1	Gene	0.5	FALSE	MATRISOME	Tier1	Testis,	HGG,DSRCT,LGG,
	COL20A1_chr20_63313743_63313891_+	COL20A1	Gene	0.4375	FALSE	MATRISOME	Tier1		,DSRCT,LGG,
	COL20A1_chr20_63312366_63312553_+	COL20A1	Gene	0.375	FALSE	MATRISOME	Tier1		LGG,DSRCT,
	COL26A1_chr7_101447684_101447787_+	COL26A1	Gene	0.3125	FALSE	MATRISOME_SURFACEOME	Tier1		WLM,RHB,
	COL26A1_chr7_101553326_101553376_+	COL26A1	Gene	0.3125	FALSE	MATRISOME_SURFACEOME	Tier1		WLM,RHB,
	COL26A1_chr7_101545338_101545490_+	COL26A1	Gene	0.1875	TRUE	MATRISOME_SURFACEOME	Tier1		WLM,
	COL26A1_chr7_101539893_101540049_+	COL26A1	Gene	0.1875	FALSE	MATRISOME_SURFACEOME	Tier1		WLM,
	COL26A1_chr7_101447690_101447787_+	COL26A1	Gene	0.3125	FALSE	MATRISOME_SURFACEOME	Tier1		WLM,RHB,
	COL26A1_chr7_101551108_101551143_+	COL26A1	Gene	0.1875	FALSE	MATRISOME_SURFACEOME	Tier1		WLM,
	COL26A1_chr7_101547156_101547239_+	COL26A1	Gene	0.1875	FALSE	MATRISOME_SURFACEOME	Tier1		WLM,
	COL26A1_chr7_101543998_101544096_+	COL26A1	Gene	0.1875	FALSE	MATRISOME_SURFACEOME	Tier1		WLM,
	COL26A1_chr7_101557370_101557633_+	COL26A1	Gene	0.1875	FALSE	MATRISOME_SURFACEOME	Tier1		WLM,
	COL26A1_chr7_101557370_101559024_+	COL26A1	Gene	0.1875	FALSE	MATRISOME_SURFACEOME	Tier1		WLM,
	COL26A1_chr7_101419977_101420099_+	COL26A1	Gene	0.1875	FALSE	MATRISOME_SURFACEOME	Tier1		WLM,
	COL26A1_chr7_101533082_101533143_+	COL26A1	Gene	0.25	FALSE	MATRISOME_SURFACEOME	Tier1		WLM,RHB,
	COL26A1_chr7_101549171_101549223_+	COL26A1	Gene	0.1875	FALSE	MATRISOME_SURFACEOME	Tier1		WLM,
	COL26A1_chr7_101555787_101555871_+	COL26A1	Gene	0.25	FALSE	MATRISOME_SURFACEOME	Tier1		WLM,RHB,
	COL9A1_chr6_70241964_70242035_-	COL9A1	Gene	0.625	FALSE	MATRISOME	Tier1		CPC,RB,LGG,
	COL9A1_chr6_70252166_70252173_-	COL9A1	Gene	0.5	FALSE	MATRISOME	Tier1		LGG,RB,
	COL9A1_chr6_70216743_70217081_-	COL9A1	Gene	0.4375	FALSE	MATRISOME	Tier1		RB,LGG,
	COL9A1_chr6_70272065_70272088_-	COL9A1	Gene	0.4375	FALSE	MATRISOME	Tier1		RB,CPC,LGG,
	COL9A1_chr6_70216684_70217081_-	COL9A1	Gene	0.375	FALSE	MATRISOME	Tier1		RB,LGG,
	COL9A1_chr6_70254476_70254529_-	COL9A1	Gene	0.625	FALSE	MATRISOME	Tier1		CPC,RB,LGG,
	COL9A1_chr6_70216524_70217081_-	COL9A1	Gene	0.375	FALSE	MATRISOME	Tier1		RB,LGG,
	COL9A1_chr6_70256768_70256821_-	COL9A1	Gene	0.625	FALSE	MATRISOME	Tier1		CPC,RB,LGG,
	COL9A1_chr6_70263244_70263297_-	COL9A1	Gene	0.625	FALSE	MATRISOME	Tier1		CPC,RB,LGG,
	COL9A1_chr6_70239254_70239286_-	COL9A1	Gene	0.5625	FALSE	MATRISOME	Tier1		RB,CPC,LGG,
	COL9A1_chr6_70252120_70252173_-	COL9A1	Gene	0.625	FALSE	MATRISOME	Tier1		CPC,RB,LGG,
	COL9A1_chr6_70260657_70260710_-	COL9A1	Gene	0.625	FALSE	MATRISOME	Tier1		CPC,RB,LGG,
	COL9A1_chr6_70216257_70217081_-	COL9A1	Gene	0.375	FALSE	MATRISOME	Tier1		RB,LGG,
	COL9A1_chr6_70252262_70252315_-	COL9A1	Gene	0.625	FALSE	MATRISOME	Tier1		CPC,RB,LGG,
	COL9A1_chr6_70242662_70242715_-	COL9A1	Gene	0.625	FALSE	MATRISOME	Tier1		CPC,RB,LGG,
	COL9A1_chr6_70241419_70241454_-	COL9A1	Gene	0.625	FALSE	MATRISOME	Tier1		CPC,RB,LGG,
	COL9A1_chr6_70232583_70232771_-	COL9A1	Gene	0.5	FALSE	MATRISOME	Tier1		RB,CPC,LGG,
	COL9A1_chr6_70234794_70234940_-	COL9A1	Gene	0.625	FALSE	MATRISOME	Tier1		CPC,RB,LGG,
	COL9A1_chr6_70253385_70253429_-	COL9A1	Gene	0.625	FALSE	MATRISOME	Tier1		CPC,RB,LGG,
	COL9A1_chr6_70234909_70234940_-	COL9A1	Gene	0.625	FALSE	MATRISOME	Tier1		CPC,RB,LGG,
	COL9A1_chr6_70281004_70281039_-	COL9A1	Gene	0.25	TRUE	MATRISOME	Tier1		LGG,
	COL9A1_chr6_70254476_70254611_-	COL9A1	Gene	0.5625	FALSE	MATRISOME	Tier1		CPC,RB,LGG,
	COL9A1_chr6_70281390_70281464_-	COL9A1	Gene	0.25	FALSE	MATRISOME	Tier1		LGG,
	COL9A1_chr6_70234539_70234593_-	COL9A1	Gene	0.5625	FALSE	MATRISOME	Tier1		RB,CPC,LGG,
	COL9A1_chr6_70274047_70274082_-	COL9A1	Gene	0.4375	FALSE	MATRISOME	Tier1		RB,CPC,LGG,
	COL9A1_chr6_70270314_70270367_-	COL9A1	Gene	0.625	FALSE	MATRISOME	Tier1		CPC,RB,LGG,
	COL9A1_chr6_70274719_70274772_-	COL9A1	Gene	0.4375	FALSE	MATRISOME	Tier1		RB,CPC,LGG,
	COL9A1_chr6_70260657_70261078_-	COL9A1	Gene	0.25	FALSE	MATRISOME	Tier1		RB,LGG,
	COL9A1_chr6_70254963_70255016_-	COL9A1	Gene	0.625	FALSE	MATRISOME	Tier1		CPC,RB,LGG,
	COL9A1_chr6_70240689_70240733_-	COL9A1	Gene	0.625	FALSE	MATRISOME	Tier1		CPC,RB,LGG,
	COL9A1_chr6_70234794_70234936_-	COL9A1	Gene	0.625	FALSE	MATRISOME	Tier1		CPC,RB,LGG,
	COL9A1_chr6_70271655_70271708_-	COL9A1	Gene	0.5625	FALSE	MATRISOME	Tier1		RB,CPC,LGG,
	COL9A1_chr6_70280812_70280874_-	COL9A1	Gene	0.375	FALSE	MATRISOME	Tier1		RB,CPC,LGG,
	COL9A1_chr6_70255337_70255390_-	COL9A1	Gene	0.625	FALSE	MATRISOME	Tier1		CPC,RB,LGG,
	COL9A1_chr6_70263244_70263299_-	COL9A1	Gene	0.625	FALSE	MATRISOME	Tier1		CPC,RB,LGG,
	COL9A1_chr6_70234560_70234593_-	COL9A1	Gene	0.5625	FALSE	MATRISOME	Tier1		RB,CPC,LGG,
	COL9A1_chr6_70216040_70217081_-	COL9A1	Gene	0.375	FALSE	MATRISOME	Tier1		RB,LGG,
	COL9A1_chr6_70255150_70255203_-	COL9A1	Gene	0.625	FALSE	MATRISOME	Tier1		CPC,RB,LGG,
	COL9A1_chr6_70263239_70263299_-	COL9A1	Gene	0.625	FALSE	MATRISOME	Tier1		CPC,RB,LGG,
	COL9A1_chr6_70225932_70226009_-	COL9A1	Gene	0.625	FALSE	MATRISOME	Tier1		RB,CPC,WLM,LGG,
	COL9A1_chr6_70268804_70268860_-	COL9A1	Gene	0.625	FALSE	MATRISOME	Tier1		CPC,RB,LGG,
	COL9A1_chr6_70269633_70269665_-	COL9A1	Gene	0.625	FALSE	MATRISOME	Tier1		CPC,RB,LGG,
	COL9A1_chr6_70266717_70266770_-	COL9A1	Gene	0.625	FALSE	MATRISOME	Tier1		CPC,RB,LGG,
	ENPP3_chr6_131740224_131740380_+	ENPP3	Gene	0.3125	FALSE	MATRISOME_SURFACEOME	Tier1		ACT,EWS,
	ENPP3_chr6_131674162_131674410_+	ENPP3	Gene	0.25	FALSE	MATRISOME_SURFACEOME	Tier1		,EWS,
	ENPP3_chr6_131652857_131652891_+	ENPP3	Gene	0.3125	FALSE	MATRISOME_SURFACEOME	Tier1		ACT,EWS,
	ENPP3_chr6_131718672_131718738_+	ENPP3	Gene	0.3125	FALSE	MATRISOME_SURFACEOME	Tier1		ACT,EWS,
	ENPP3_chr6_131674162_131674208_+	ENPP3	Gene	0.3125	FALSE	MATRISOME_SURFACEOME	Tier1		ACT,EWS,
	ENPP3_chr6_131685364_131685495_+	ENPP3	Gene	0.3125	FALSE	MATRISOME_SURFACEOME	Tier1		ACT,EWS,
	ENPP3_chr6_131676736_131676801_+	ENPP3	Gene	0.3125	FALSE	MATRISOME_SURFACEOME	Tier1		ACT,EWS,
	ENPP3_chr6_131637304_131637462_+	ENPP3	Gene	0.1875	FALSE	MATRISOME_SURFACEOME	Tier1		,EWS,
	ENPP3_chr6_131671248_131671327_+	ENPP3	Gene	0.3125	FALSE	MATRISOME_SURFACEOME	Tier1		ACT,EWS,
	ENPP3_chr6_131641455_131641530_+	ENPP3	Gene	0.3125	FALSE	MATRISOME_SURFACEOME	Tier1		ACT,EWS,
	ENPP3_chr6_131746786_131747407_+	ENPP3	Gene	0.125	FALSE	MATRISOME_SURFACEOME	Tier1		EWS,
	ENPP3_chr6_131650027_131650149_+	ENPP3	Gene	0.3125	FALSE	MATRISOME_SURFACEOME	Tier1		ACT,EWS,
	ENPP3_chr6_131726046_131726200_+	ENPP3	Gene	0.3125	FALSE	MATRISOME_SURFACEOME	Tier1		ACT,EWS,
	ENPP3_chr6_131722227_131722405_+	ENPP3	Gene	0.3125	FALSE	MATRISOME_SURFACEOME	Tier1		ACT,EWS,
	ENPP3_chr6_131693497_131693624_+	ENPP3	Gene	0.3125	FALSE	MATRISOME_SURFACEOME	Tier1		ACT,EWS,
	ENPP3_chr6_131724040_131724091_+	ENPP3	Gene	0.3125	FALSE	MATRISOME_SURFACEOME	Tier1		ACT,EWS,
	ENPP3_chr6_131652831_131652891_+	ENPP3	Gene	0.3125	FALSE	MATRISOME_SURFACEOME	Tier1		ACT,EWS,
	ENPP3_chr6_131746786_131747410_+	ENPP3	Gene	0.125	FALSE	MATRISOME_SURFACEOME	Tier1		EWS,
	ENPP3_chr6_131658323_131658420_+	ENPP3	Gene	0.3125	FALSE	MATRISOME_SURFACEOME	Tier1		ACT,EWS,
	ENPP3_chr6_131675080_131675378_+	ENPP3	Gene	0.1875	FALSE	MATRISOME_SURFACEOME	Tier1		EWS,
	ENPP3_chr6_131637235_131637462_+	ENPP3	Gene	0.125	FALSE	MATRISOME_SURFACEOME	Tier1		EWS,
	ENPP3_chr6_131720292_131720379_+	ENPP3	Gene	0.3125	FALSE	MATRISOME_SURFACEOME	Tier1		ACT,EWS,
	ENPP3_chr6_131677868_131677940_+	ENPP3	Gene	0.3125	FALSE	MATRISOME_SURFACEOME	Tier1		ACT,EWS,
	ENPP3_chr6_131675080_131675189_+	ENPP3	Gene	0.3125	FALSE	MATRISOME_SURFACEOME	Tier1		ACT,EWS,
	ENPP3_chr6_131737355_131737432_+	ENPP3	Gene	0.3125	TRUE	MATRISOME_SURFACEOME	Tier1		ACT,EWS,
	ENPP3_chr6_131746786_131747418_+	ENPP3	Gene	0.125	FALSE	MATRISOME_SURFACEOME	Tier1		EWS,
	ENPP3_chr6_131738031_131738163_+	ENPP3	Gene	0.3125	FALSE	MATRISOME_SURFACEOME	Tier1		ACT,EWS,
	ENPP3_chr6_131676736_131676797_+	ENPP3	Gene	0.3125	FALSE	MATRISOME_SURFACEOME	Tier1		ACT,EWS,
	ENPP3_chr6_131652542_131652651_+	ENPP3	Gene	0.3125	FALSE	MATRISOME_SURFACEOME	Tier1		ACT,EWS,
	ENPP3_chr6_131674162_131674281_+	ENPP3	Gene	0.3125	FALSE	MATRISOME_SURFACEOME	Tier1		ACT,EWS,
	ENPP3_chr6_131652542_131652667_+	ENPP3	Gene	0.3125	FALSE	MATRISOME_SURFACEOME	Tier1		ACT,EWS,
	ENPP3_chr6_131685876_131685907_+	ENPP3	Gene	0.3125	FALSE	MATRISOME_SURFACEOME	Tier1		ACT,EWS,
	ENPP3_chr6_131733588_131733723_+	ENPP3	Gene	0.3125	FALSE	MATRISOME_SURFACEOME	Tier1		ACT,EWS,
	ENPP3_chr6_131637302_131637462_+	ENPP3	Gene	0.1875	FALSE	MATRISOME_SURFACEOME	Tier1		,EWS,
	ENPP3_chr6_131683054_131683162_+	ENPP3	Gene	0.3125	FALSE	MATRISOME_SURFACEOME	Tier1		ACT,EWS,
	EPHA3_chr3_89210047_89210216_+	EPHA3	Gene	0.1875	TRUE	SURFACEOME	Tier1		MB,
	FGF8_chr10_101770324_101770619_-	FGF8	Gene	0.125	FALSE	MATRISOME	Tier1		WLM,
	FGF8_chr10_101775869_101775900_-	FGF8	Gene	0.125	FALSE	MATRISOME	Tier1		WLM,
	FGF8_chr10_101774732_101774912_-	FGF8	Gene	0.125	TRUE	MATRISOME	Tier1		WLM,
	FGF8_chr10_101771463_101771569_-	FGF8	Gene	0.125	FALSE	MATRISOME	Tier1		WLM,
	FGF8_chr10_101775740_101775776_-	FGF8	Gene	0.125	FALSE	MATRISOME	Tier1		WLM,
	FGF8_chr10_101774732_101774879_-	FGF8	Gene	0.125	FALSE	MATRISOME	Tier1		WLM,
	FRAS1_chr4_78237510_78237617_+	FRAS1	Gene	0.1875	FALSE	MATRISOME_SURFACEOME	Tier1		DSRCT,
	FRAS1_chr4_78446727_78446880_+	FRAS1	Gene	0.1875	FALSE	MATRISOME_SURFACEOME	Tier1		DSRCT,
	FRAS1_chr4_78265025_78265108_+	FRAS1	Gene	0.1875	FALSE	MATRISOME_SURFACEOME	Tier1		DSRCT,
	FRAS1_chr4_78245231_78245325_+	FRAS1	Gene	0.1875	FALSE	MATRISOME_SURFACEOME	Tier1		DSRCT,
	FRAS1_chr4_78441162_78441297_+	FRAS1	Gene	0.1875	FALSE	MATRISOME_SURFACEOME	Tier1		DSRCT,
	FRAS1_chr4_78452175_78452354_+	FRAS1	Gene	0.1875	FALSE	MATRISOME_SURFACEOME	Tier1		DSRCT,
	FRAS1_chr4_78255242_78255375_+	FRAS1	Gene	0.1875	FALSE	MATRISOME_SURFACEOME	Tier1		DSRCT,
	FRAS1_chr4_78418949_78419063_+	FRAS1	Gene	0.1875	FALSE	MATRISOME_SURFACEOME	Tier1		DSRCT,
	FRAS1_chr4_78245233_78245325_+	FRAS1	Gene	0.1875	FALSE	MATRISOME_SURFACEOME	Tier1		DSRCT,
	FRAS1_chr4_78282820_78282967_+	FRAS1	Gene	0.1875	FALSE	MATRISOME_SURFACEOME	Tier1		DSRCT,
	FRAS1_chr4_78438902_78439064_+	FRAS1	Gene	0.1875	FALSE	MATRISOME_SURFACEOME	Tier1		DSRCT,
	FRAS1_chr4_78317368_78317508_+	FRAS1	Gene	0.1875	FALSE	MATRISOME_SURFACEOME	Tier1		DSRCT,
	FRAS1_chr4_78519331_78519481_+	FRAS1	Gene	0.1875	FALSE	MATRISOME_SURFACEOME	Tier1		DSRCT,
	FRAS1_chr4_78539294_78539440_+	FRAS1	Gene	0.25	FALSE	MATRISOME_SURFACEOME	Tier1		DSRCT,
	FRAS1_chr4_78521523_78521630_+	FRAS1	Gene	0.25	FALSE	MATRISOME_SURFACEOME	Tier1		DSRCT,
	FRAS1_chr4_78445522_78445712_+	FRAS1	Gene	0.1875	FALSE	MATRISOME_SURFACEOME	Tier1		DSRCT,
	FRAS1_chr4_78496805_78496961_+	FRAS1	Gene	0.3125	FALSE	MATRISOME_SURFACEOME	Tier1		DSRCT,
	FRAS1_chr4_78255246_78255375_+	FRAS1	Gene	0.1875	FALSE	MATRISOME_SURFACEOME	Tier1		DSRCT,
	FRAS1_chr4_78472180_78472330_+	FRAS1	Gene	0.25	FALSE	MATRISOME_SURFACEOME	Tier1		DSRCT,
	FRAS1_chr4_78278655_78278744_+	FRAS1	Gene	0.1875	FALSE	MATRISOME_SURFACEOME	Tier1		DSRCT,
	FRAS1_chr4_78451772_78451891_+	FRAS1	Gene	0.1875	FALSE	MATRISOME_SURFACEOME	Tier1		DSRCT,
	FRAS1_chr4_78266834_78266935_+	FRAS1	Gene	0.1875	FALSE	MATRISOME_SURFACEOME	Tier1		DSRCT,
	FRAS1_chr4_78369838_78369984_+	FRAS1	Gene	0.1875	FALSE	MATRISOME_SURFACEOME	Tier1		DSRCT,
	FRAS1_chr4_78363513_78363665_+	FRAS1	Gene	0.1875	TRUE	MATRISOME_SURFACEOME	Tier1		DSRCT,
	FRAS1_chr4_78337674_78337817_+	FRAS1	Gene	0.1875	FALSE	MATRISOME_SURFACEOME	Tier1		DSRCT,
	FRAS1_chr4_78363908_78364054_+	FRAS1	Gene	0.1875	FALSE	MATRISOME_SURFACEOME	Tier1		DSRCT,
	FRAS1_chr4_78464443_78464583_+	FRAS1	Gene	0.25	FALSE	MATRISOME_SURFACEOME	Tier1		DSRCT,
	FRAS1_chr4_78469978_78470091_+	FRAS1	Gene	0.25	FALSE	MATRISOME_SURFACEOME	Tier1		DSRCT,
	FRAS1_chr4_78252392_78252551_+	FRAS1	Gene	0.1875	FALSE	MATRISOME_SURFACEOME	Tier1		DSRCT,
	FRAS1_chr4_78267241_78267432_+	FRAS1	Gene	0.1875	FALSE	MATRISOME_SURFACEOME	Tier1		DSRCT,
	FRAS1_chr4_78475438_78475606_+	FRAS1	Gene	0.25	FALSE	MATRISOME_SURFACEOME	Tier1		DSRCT,
	FRAS1_chr4_78284405_78284548_+	FRAS1	Gene	0.1875	FALSE	MATRISOME_SURFACEOME	Tier1		DSRCT,
	FRAS1_chr4_78438570_78438718_+	FRAS1	Gene	0.1875	FALSE	MATRISOME_SURFACEOME	Tier1		DSRCT,
	GRP_chr18_59230411_59230774_+	GRP	Gene	0.125	FALSE	SURFACEOME	Tier1		EWS,
	GRP_chr18_59225492_59225715_+	GRP	Gene	0.125	FALSE	SURFACEOME	Tier1		EWS,
	GRP_chr18_59225492_59225734_+	GRP	Gene	0.125	FALSE	SURFACEOME	Tier1		EWS,
	GRP_chr18_59230404_59230771_+	GRP	Gene	0.125	FALSE	SURFACEOME	Tier1		EWS,
	GRP_chr18_59230404_59230770_+	GRP	Gene	0.125	FALSE	SURFACEOME	Tier1		EWS,
	GRP_chr18_59225667_59225715_+	GRP	Gene	0.125	TRUE	SURFACEOME	Tier1		EWS,
	GRP_chr18_59230411_59230766_+	GRP	Gene	0.125	FALSE	SURFACEOME	Tier1		EWS,
	IBSP_chr4_87806122_87806184_+	IBSP	Gene	0.1875	FALSE	MATRISOME	Tier1		,OS,
	IBSP_chr4_87810609_87810764_+	IBSP	Gene	0.1875	FALSE	MATRISOME	Tier1		,OS,
	IBSP_chr4_87802508_87802558_+	IBSP	Gene	0.1875	FALSE	MATRISOME	Tier1		,OS,
	IBSP_chr4_87802348_87802415_+	IBSP	Gene	0.1875	FALSE	MATRISOME	Tier1		,OS,
	IBSP_chr4_87802654_87802731_+	IBSP	Gene	0.1875	FALSE	MATRISOME	Tier1		,OS,
	IBSP_chr4_87810606_87810764_+	IBSP	Gene	0.1875	TRUE	MATRISOME	Tier1		,OS,
	IBSP_chr4_87811362_87812435_+	IBSP	Gene	0.1875	FALSE	MATRISOME	Tier1		,OS,
	IMPG2_chr3_101228797_101228876_-	IMPG2	Gene	0.3125	FALSE	MATRISOME_SURFACEOME	Tier1		MB,RB,
	IMPG2_chr3_101275663_101275745_-	IMPG2	Gene	0.3125	FALSE	MATRISOME_SURFACEOME	Tier1		MB,RB,
	IMPG2_chr3_101245802_101246105_-	IMPG2	Gene	0.25	FALSE	MATRISOME_SURFACEOME	Tier1		,RB,
	IMPG2_chr3_101242688_101242907_-	IMPG2	Gene	0.3125	FALSE	MATRISOME_SURFACEOME	Tier1		MB,RB,
	IMPG2_chr3_101243529_101244787_-	IMPG2	Gene	0.25	FALSE	MATRISOME_SURFACEOME	Tier1		,RB,
	IMPG2_chr3_101291479_101291510_-	IMPG2	Gene	0.3125	FALSE	MATRISOME_SURFACEOME	Tier1		MB,RB,
	IMPG2_chr3_101276664_101276713_-	IMPG2	Gene	0.3125	FALSE	MATRISOME_SURFACEOME	Tier1		MB,RB,
	IMPG2_chr3_101273581_101273742_-	IMPG2	Gene	0.3125	FALSE	MATRISOME_SURFACEOME	Tier1		MB,RB,
	IMPG2_chr3_101229380_101229590_-	IMPG2	Gene	0.3125	FALSE	MATRISOME_SURFACEOME	Tier1		MB,RB,
	IMPG2_chr3_101319584_101319832_-	IMPG2	Gene	0.3125	FALSE	MATRISOME_SURFACEOME	Tier1		MB,RB,
	IMPG2_chr3_101269515_101269573_-	IMPG2	Gene	0.3125	FALSE	MATRISOME_SURFACEOME	Tier1		MB,RB,
	IMPG2_chr3_101267511_101267531_-	IMPG2	Gene	0.25	TRUE	MATRISOME_SURFACEOME	Tier1		,RB,
	IMPG2_chr3_101257529_101257773_-	IMPG2	Gene	0.3125	FALSE	MATRISOME_SURFACEOME	Tier1		MB,RB,
	IMPG2_chr3_101253696_101253781_-	IMPG2	Gene	0.3125	FALSE	MATRISOME_SURFACEOME	Tier1		MB,RB,
	IMPG2_chr3_101320288_101320575_-	IMPG2	Gene	0.25	FALSE	MATRISOME_SURFACEOME	Tier1		,RB,
	IMPG2_chr3_101222546_101226981_-	IMPG2	Gene	0.25	FALSE	MATRISOME_SURFACEOME	Tier1		,RB,
	IMPG2_chr3_101232781_101232991_-	IMPG2	Gene	0.3125	FALSE	MATRISOME_SURFACEOME	Tier1		MB,RB,
	IMPG2_chr3_101304146_101304312_-	IMPG2	Gene	0.3125	FALSE	MATRISOME_SURFACEOME	Tier1		MB,RB,
	IMPG2_chr3_101230957_101231145_-	IMPG2	Gene	0.25	FALSE	MATRISOME_SURFACEOME	Tier1		,RB,
	KITLG_chr12_88518697_88518867_-	KITLG	Gene	0.375	FALSE	SURFACEOME	Tier1		MB,
	KITLG_chr12_88545752_88545865_-	KITLG	Gene	0.375	TRUE	SURFACEOME	Tier1		MB,
	LAMA1_chr18_6949101_6949259_-	LAMA1	Gene	0.25	FALSE	MATRISOME	Tier1	Testis,	EPD,
	LAMA1_chr18_6973057_6973207_-	LAMA1	Gene	0.25	FALSE	MATRISOME	Tier1	Testis,	RB,EPD,
	LAMA1_chr18_7044722_7044839_-	LAMA1	Gene	0.125	FALSE	MATRISOME	Tier1		RB,
	LAMA1_chr18_6956636_6956765_-	LAMA1	Gene	0.1875	FALSE	MATRISOME	Tier1	Testis,	EPD,
	LAMA1_chr18_6959341_6959492_-	LAMA1	Gene	0.1875	FALSE	MATRISOME	Tier1	Testis,	EPD,
	LAMA1_chr18_6947163_6947296_-	LAMA1	Gene	0.25	FALSE	MATRISOME	Tier1	,Testis,	EPD,
	LAMA1_chr18_6955353_6955465_-	LAMA1	Gene	0.25	FALSE	MATRISOME	Tier1	Testis,	EPD,
	LAMA1_chr18_6956738_6956765_-	LAMA1	Gene	0.125	FALSE	MATRISOME	Tier1	Testis,	EPD,
	LAMA1_chr18_6965288_6965432_-	LAMA1	Gene	0.25	FALSE	MATRISOME	Tier1	Testis,	RB,EPD,
	LAMA1_chr18_6992561_6992720_-	LAMA1	Gene	0.1875	FALSE	MATRISOME	Tier1		RB,
	LAMA1_chr18_6961586_6961692_-	LAMA1	Gene	0.1875	FALSE	MATRISOME	Tier1	Testis,	EPD,
	LAMA1_chr18_7049078_7049257_-	LAMA1	Gene	0.125	FALSE	MATRISOME	Tier1		RB,
	LAMA1_chr18_6961945_6962059_-	LAMA1	Gene	0.1875	FALSE	MATRISOME	Tier1	Testis,	EPD,
	LAMA1_chr18_6958477_6958662_-	LAMA1	Gene	0.1875	FALSE	MATRISOME	Tier1	Testis,	EPD,
	LAMA1_chr18_6993641_6993752_-	LAMA1	Gene	0.1875	FALSE	MATRISOME	Tier1		RB,
	LAMA1_chr18_6948403_6948556_-	LAMA1	Gene	0.25	FALSE	MATRISOME	Tier1	,Testis,	EPD,
	LAMA1_chr18_7079975_7080087_-	LAMA1	Gene	0.1875	FALSE	MATRISOME	Tier1		RB,
	LAMA1_chr18_6971857_6971981_-	LAMA1	Gene	0.1875	FALSE	MATRISOME	Tier1		EPD,
	LAMA1_chr18_6964662_6964803_-	LAMA1	Gene	0.25	FALSE	MATRISOME	Tier1	Testis,	RB,EPD,
	LAMA1_chr18_6950782_6950971_-	LAMA1	Gene	0.1875	FALSE	MATRISOME	Tier1	Testis,	EPD,
	LAMA1_chr18_6961586_6961759_-	LAMA1	Gene	0.1875	TRUE	MATRISOME	Tier1	Testis,	EPD,
	LAMA1_chr18_7035987_7036088_-	LAMA1	Gene	0.1875	FALSE	MATRISOME	Tier1		RB,
	LAMA1_chr18_6943180_6943402_-	LAMA1	Gene	0.1875	FALSE	MATRISOME	Tier1	,Testis,	EPD,
	LRRC15_chr3_194355247_194361046_-	LRRC15	Gene	0.125	TRUE	MATRISOME_SURFACEOME	Tier1		OS,
	LUZP2_chr11_24729140_24729286_+	LUZP2	Gene	0.125	FALSE	SURFACEOME	Tier1		LGG,
	LUZP2_chr11_24497211_24497305_+	LUZP2	Gene	0.1875	FALSE	SURFACEOME	Tier1		LGG,
	LUZP2_chr11_24732118_24732188_+	LUZP2	Gene	0.1875	FALSE	SURFACEOME	Tier1		LGG,
	LUZP2_chr11_24738221_24738302_+	LUZP2	Gene	0.1875	FALSE	SURFACEOME	Tier1		LGG,
	LUZP2_chr11_24976591_24976665_+	LUZP2	Gene	0.125	FALSE	SURFACEOME	Tier1		LGG,
	LUZP2_chr11_24497139_24497305_+	LUZP2	Gene	0.125	FALSE	SURFACEOME	Tier1		LGG,
	LUZP2_chr11_24497195_24497305_+	LUZP2	Gene	0.1875	FALSE	SURFACEOME	Tier1		LGG,
	LUZP2_chr11_24983126_24983293_+	LUZP2	Gene	0.125	FALSE	SURFACEOME	Tier1		LGG,
	LUZP2_chr11_24729169_24729286_+	LUZP2	Gene	0.1875	FALSE	SURFACEOME	Tier1		LGG,
	LUZP2_chr11_24914476_24914538_+	LUZP2	Gene	0.125	FALSE	SURFACEOME	Tier1		LGG,
	LUZP2_chr11_24763246_24763308_+	LUZP2	Gene	0.125	FALSE	SURFACEOME	Tier1		LGG,
	LUZP2_chr11_24729173_24729286_+	LUZP2	Gene	0.1875	FALSE	SURFACEOME	Tier1		LGG,
	LUZP2_chr11_25077329_25077406_+	LUZP2	Gene	0.1875	FALSE	SURFACEOME	Tier1		LGG,
	LUZP2_chr11_25050038_25050130_+	LUZP2	Gene	0.1875	FALSE	SURFACEOME	Tier1		LGG,
	LUZP2_chr11_24983126_24983182_+	LUZP2	Gene	0.125	FALSE	SURFACEOME	Tier1		LGG,
	LUZP2_chr11_24905991_24906053_+	LUZP2	Gene	0.125	TRUE	SURFACEOME	Tier1		LGG,
	MET_chr7_116758459_116758620_+	MET	Gene	0.3125	FALSE	MATRISOME_SURFACEOME	Tier1		MEL,
	MET_chr7_116769666_116769791_+	MET	Gene	0.25	FALSE	MATRISOME_SURFACEOME	Tier1		MEL,
	MET_chr7_116795887_116798377_+	MET	Gene	0.1875	FALSE	MATRISOME_SURFACEOME	Tier1		MEL,
	MET_chr7_116795887_116798386_+	MET	Gene	0.1875	FALSE	MATRISOME_SURFACEOME	Tier1		MEL,
	MET_chr7_116795655_116795791_+	MET	Gene	0.1875	FALSE	MATRISOME_SURFACEOME	Tier1		MEL,
	MET_chr7_116769645_116769791_+	MET	Gene	0.25	FALSE	MATRISOME_SURFACEOME	Tier1		MEL,
	MET_chr7_116757638_116757774_+	MET	Gene	0.3125	FALSE	MATRISOME_SURFACEOME	Tier1		MEL,
	MET_chr7_116759391_116759490_+	MET	Gene	0.25	TRUE	MATRISOME_SURFACEOME	Tier1		MEL,
	MET_chr7_116771849_116771989_+	MET	Gene	0.25	FALSE	MATRISOME_SURFACEOME	Tier1		MEL,
	MET_chr7_116757437_116757539_+	MET	Gene	0.25	FALSE	MATRISOME_SURFACEOME	Tier1		MEL,
	MET_chr7_116758517_116758620_+	MET	Gene	0.3125	FALSE	MATRISOME_SURFACEOME	Tier1		MEL,
	MET_chr7_116771498_116771654_+	MET	Gene	0.25	FALSE	MATRISOME_SURFACEOME	Tier1		MEL,
	MMP13_chr11_102952012_102952173_-	MMP13	Gene	0.1875	FALSE	MATRISOME	Tier1		,OS,
	MMP13_chr11_102942995_102944366_-	MMP13	Gene	0.1875	FALSE	MATRISOME	Tier1		,OS,
	MMP13_chr11_102955586_102955705_-	MMP13	Gene	0.1875	FALSE	MATRISOME	Tier1		,OS,
	MMP13_chr11_102950110_102950227_-	MMP13	Gene	0.1875	FALSE	MATRISOME	Tier1		,OS,
	MMP13_chr11_102954458_102954606_-	MMP13	Gene	0.1875	FALSE	MATRISOME	Tier1		,OS,
	MMP13_chr11_102949025_102949158_-	MMP13	Gene	0.1875	FALSE	MATRISOME	Tier1		,OS,
	MMP13_chr11_102955586_102955732_-	MMP13	Gene	0.1875	FALSE	MATRISOME	Tier1		,OS,
	MMP13_chr11_102944330_102944366_-	MMP13	Gene	0.1875	FALSE	MATRISOME	Tier1		,OS,
	MMP13_chr11_102947891_102948050_-	MMP13	Gene	0.1875	FALSE	MATRISOME	Tier1		,OS,
	MMP13_chr11_102947963_102948050_-	MMP13	Gene	0.1875	FALSE	MATRISOME	Tier1		,OS,
	MMP13_chr11_102955252_102955493_-	MMP13	Gene	0.1875	FALSE	MATRISOME	Tier1		,OS,
	MMP13_chr11_102945646_102945749_-	MMP13	Gene	0.1875	TRUE	MATRISOME	Tier1		,OS,
	MMP13_chr11_102954156_102954281_-	MMP13	Gene	0.1875	FALSE	MATRISOME	Tier1		,OS,
	MMP16_chr8_88056128_88056278_-	MMP16	Gene	0.3125	FALSE	MATRISOME_SURFACEOME	Tier1		LGG,
	MMP16_chr8_88186476_88186598_-	MMP16	Gene	0.5	TRUE	MATRISOME_SURFACEOME	Tier1		MB,HGG,LGG,
	MMP16_chr8_88046669_88046784_-	MMP16	Gene	0.3125	FALSE	MATRISOME_SURFACEOME	Tier1		LGG,
	MMP16_chr8_88074605_88074743_-	MMP16	Gene	0.3125	FALSE	MATRISOME_SURFACEOME	Tier1		LGG,
	NRG1_chr8_32595828_32596005_+	NRG1	Gene	0.25	FALSE	MATRISOME_SURFACEOME	Tier1		,DSRCT,
	NRG1_chr8_32605648_32605683_+	NRG1	Gene	0.25	FALSE	MATRISOME_SURFACEOME	Tier1		,DSRCT,
	NRG1_chr8_32548619_32548826_+	NRG1	Gene	0.125	FALSE	MATRISOME_SURFACEOME	Tier1		DSRCT,
	NRG1_chr8_32754372_32754474_+	NRG1	Gene	0.125	TRUE	MATRISOME_SURFACEOME	Tier1		DSRCT,
	NRG1_chr8_32548662_32548826_+	NRG1	Gene	0.125	FALSE	MATRISOME_SURFACEOME	Tier1		DSRCT,
	NRG1_chr8_32616835_32616885_+	NRG1	Gene	0.1875	FALSE	MATRISOME_SURFACEOME	Tier1		DSRCT,
	NRG1_chr8_32759306_32759436_+	NRG1	Gene	0.125	FALSE	MATRISOME_SURFACEOME	Tier1		DSRCT,
	NRG1_chr8_32548730_32548826_+	NRG1	Gene	0.125	FALSE	MATRISOME_SURFACEOME	Tier1		DSRCT,
	NRG1_chr8_32548727_32548826_+	NRG1	Gene	0.125	FALSE	MATRISOME_SURFACEOME	Tier1		DSRCT,
	NRG1_chr8_32727949_32728077_+	NRG1	Gene	0.375	FALSE	MATRISOME_SURFACEOME	Tier1		,DSRCT,
	NRG1_chr8_32727949_32728078_+	NRG1	Gene	0.375	FALSE	MATRISOME_SURFACEOME	Tier1		,DSRCT,
	NRG1_chr8_32605562_32605683_+	NRG1	Gene	0.3125	FALSE	MATRISOME_SURFACEOME	Tier1		,DSRCT,
	NRG1_chr8_32742675_32742733_+	NRG1	Gene	0.1875	FALSE	MATRISOME_SURFACEOME	Tier1		DSRCT,
	NRG1_chr8_32727949_32728090_+	NRG1	Gene	0.3125	FALSE	MATRISOME_SURFACEOME	Tier1		,DSRCT,
	NRG1_chr8_32756403_32756529_+	NRG1	Gene	0.125	FALSE	MATRISOME_SURFACEOME	Tier1		DSRCT,
	NRG1_chr8_32756403_32756528_+	NRG1	Gene	0.125	FALSE	MATRISOME_SURFACEOME	Tier1		DSRCT,
	NRG1_chr8_32727949_32728094_+	NRG1	Gene	0.3125	FALSE	MATRISOME_SURFACEOME	Tier1		,DSRCT,
	NRG1_chr8_32614375_32614564_+	NRG1	Gene	0.125	FALSE	MATRISOME_SURFACEOME	Tier1		DSRCT,
	NRG1_chr8_32548635_32548826_+	NRG1	Gene	0.125	FALSE	MATRISOME_SURFACEOME	Tier1		DSRCT,
	NRG1_chr8_32614514_32614564_+	NRG1	Gene	0.25	FALSE	MATRISOME_SURFACEOME	Tier1		,DSRCT,
	SEMA3A_chr7_84007353_84007497_-	SEMA3A	Gene	0.125	FALSE	SURFACEOME	Tier1		MB,
	SEMA3A_chr7_84005339_84005558_-	SEMA3A	Gene	0.125	FALSE	SURFACEOME	Tier1		MB,
	SEMA3A_chr7_84011183_84011297_-	SEMA3A	Gene	0.125	FALSE	SURFACEOME	Tier1		MB,
	SEMA3A_chr7_83977132_83977196_-	SEMA3A	Gene	0.1875	TRUE	SURFACEOME	Tier1		MB,
	SEMA3A_chr7_84134794_84134951_-	SEMA3A	Gene	0.125	FALSE	SURFACEOME	Tier1		MB,
	SEMA3A_chr7_84110476_84110589_-	SEMA3A	Gene	0.1875	FALSE	SURFACEOME	Tier1		MB,
	SEMA3A_chr7_84194475_84194789_-	SEMA3A	Gene	0.125	FALSE	SURFACEOME	Tier1		MB,
	SEMA3A_chr7_84129123_84129185_-	SEMA3A	Gene	0.1875	FALSE	SURFACEOME	Tier1		MB,
	SEMA3A_chr7_84194475_84194668_-	SEMA3A	Gene	0.125	FALSE	SURFACEOME	Tier1		MB,
	SEMA3A_chr7_84110470_84110589_-	SEMA3A	Gene	0.1875	FALSE	SURFACEOME	Tier1		MB,
	SEMA3A_chr7_84011022_84011091_-	SEMA3A	Gene	0.125	FALSE	SURFACEOME	Tier1		MB,
	SEMA3A_chr7_84046324_84046443_-	SEMA3A	Gene	0.125	FALSE	SURFACEOME	Tier1		MB,
	SEMA3A_chr7_84194529_84194668_-	SEMA3A	Gene	0.1875	FALSE	SURFACEOME	Tier1		MB,
	SEMA3A_chr7_84060465_84060558_-	SEMA3A	Gene	0.125	FALSE	SURFACEOME	Tier1		MB,
	SEMA3A_chr7_83981321_83981478_-	SEMA3A	Gene	0.125	FALSE	SURFACEOME	Tier1		MB,
	SEMA3A_chr7_84001955_84002046_-	SEMA3A	Gene	0.125	FALSE	SURFACEOME	Tier1		MB,
	SEMA3A_chr7_83963205_83963347_-	SEMA3A	Gene	0.1875	FALSE	SURFACEOME	Tier1		MB,
	SEMA4F_chr2_74674923_74675035_+	SEMA4F	Gene	0.5	TRUE	SURFACEOME	Tier1		CPC,
	SEMA6D_chr15_47770497_47772882_+	SEMA6D	Gene	0.4375	FALSE	MATRISOME_SURFACEOME	Tier1		RB,MB,
	SEMA6D_chr15_47761330_47761431_+	SEMA6D	Gene	0.5625	FALSE	MATRISOME_SURFACEOME	Tier1		,RB,MB,
	SEMA6D_chr15_47760304_47760415_+	SEMA6D	Gene	0.75	FALSE	MATRISOME_SURFACEOME	Tier1		DSRCT,BT,RB,MB,
	SEMA6D_chr15_47760978_47761038_+	SEMA6D	Gene	0.5625	FALSE	MATRISOME_SURFACEOME	Tier1		,RB,MB,
	SEMA6D_chr15_47764638_47764793_+	SEMA6D	Gene	1	FALSE	MATRISOME_SURFACEOME	Tier1		DSRCT,BT,HGG,RB,MB,
	SEMA6D_chr15_47767037_47767303_+	SEMA6D	Gene	0.25	FALSE	MATRISOME_SURFACEOME	Tier1		RB,
	SEMA6D_chr15_47761330_47761428_+	SEMA6D	Gene	0.625	FALSE	MATRISOME_SURFACEOME	Tier1		,RB,MB,
	SEMA6D_chr15_47759723_47759907_+	SEMA6D	Gene	0.5	FALSE	MATRISOME_SURFACEOME	Tier1		MB,RB,
	SEMA6D_chr15_47768581_47768748_+	SEMA6D	Gene	0.4375	FALSE	MATRISOME_SURFACEOME	Tier1		RB,
	SEMA6D_chr15_47765869_47766009_+	SEMA6D	Gene	0.75	FALSE	MATRISOME_SURFACEOME	Tier1		MB,HGG,RB,
	SEMA6D_chr15_47766616_47766677_+	SEMA6D	Gene	0.875	FALSE	MATRISOME_SURFACEOME	Tier1		HGG,RB,MB,
	SEMA6D_chr15_47766105_47766182_+	SEMA6D	Gene	0.8125	FALSE	MATRISOME_SURFACEOME	Tier1		MB,HGG,RB,
	SEMA6D_chr15_47764883_47765480_+	SEMA6D	Gene	0.25	FALSE	MATRISOME_SURFACEOME	Tier1		RB,MB,
	SEMA6D_chr15_47759745_47759983_+	SEMA6D	Gene	0.5	FALSE	MATRISOME_SURFACEOME	Tier1		MB,RB,
	SEMA6D_chr15_47764174_47764305_+	SEMA6D	Gene	1	FALSE	MATRISOME_SURFACEOME	Tier1		DSRCT,BT,HGG,RB,MB,
	SEMA6D_chr15_47759745_47759907_+	SEMA6D	Gene	0.5	FALSE	MATRISOME_SURFACEOME	Tier1		MB,RB,
	SEMA6D_chr15_47766580_47766677_+	SEMA6D	Gene	0.875	FALSE	MATRISOME_SURFACEOME	Tier1		HGG,RB,MB,
	SEMA6D_chr15_47770497_47774221_+	SEMA6D	Gene	0.4375	FALSE	MATRISOME_SURFACEOME	Tier1		RB,MB,
	SEMA6D_chr15_47770497_47774222_+	SEMA6D	Gene	0.4375	FALSE	MATRISOME_SURFACEOME	Tier1		RB,MB,
	SEMA6D_chr15_47768581_47768615_+	SEMA6D	Gene	0.375	TRUE	MATRISOME_SURFACEOME	Tier1		RB,
	SEMA6D_chr15_47763850_47764067_+	SEMA6D	Gene	0.5	FALSE	MATRISOME_SURFACEOME	Tier1		MB,RB,
	SEMA6D_chr15_47765822_47766009_+	SEMA6D	Gene	0.625	FALSE	MATRISOME_SURFACEOME	Tier1		MB,RB,
	SEMA6D_chr15_47759745_47759864_+	SEMA6D	Gene	0.5625	FALSE	MATRISOME_SURFACEOME	Tier1		,RB,MB,
	SEMA6D_chr15_47770497_47774223_+	SEMA6D	Gene	0.4375	FALSE	MATRISOME_SURFACEOME	Tier1		RB,MB,
	SEMA6D_chr15_47767037_47767093_+	SEMA6D	Gene	0.5625	FALSE	MATRISOME_SURFACEOME	Tier1		RB,MB,
	SEMA6D_chr15_47766577_47766677_+	SEMA6D	Gene	0.875	FALSE	MATRISOME_SURFACEOME	Tier1		HGG,RB,MB,
	SEMA6D_chr15_47770497_47771933_+	SEMA6D	Gene	0.375	FALSE	MATRISOME_SURFACEOME	Tier1		RB,MB,
	SEMA6D_chr15_47764883_47765056_+	SEMA6D	Gene	1	FALSE	MATRISOME_SURFACEOME	Tier1		DSRCT,BT,HGG,RB,MB,
	SEMA6D_chr15_47762200_47762319_+	SEMA6D	Gene	0.75	FALSE	MATRISOME_SURFACEOME	Tier1		HGG,RB,MB,
	SEMA6D_chr15_47761158_47761220_+	SEMA6D	Gene	0.5625	FALSE	MATRISOME_SURFACEOME	Tier1		MB,RB,
	SEMA6D_chr15_47770497_47770765_+	SEMA6D	Gene	0.75	FALSE	MATRISOME_SURFACEOME	Tier1		MB,RB,
	SEMA6D_chr15_47761661_47761751_+	SEMA6D	Gene	0.8125	FALSE	MATRISOME_SURFACEOME	Tier1		HGG,RB,MB,
	SEMA6D_chr15_47763016_47763104_+	SEMA6D	Gene	0.625	FALSE	MATRISOME_SURFACEOME	Tier1		MB,RB,
	TEX14_chr17_58565747_58565824_-	TEX14	Gene	0.125	FALSE	SURFACEOME	Tier1	,Testis,	RB,
	TEX14_chr17_58630440_58630554_-	TEX14	Gene	0.125	FALSE	SURFACEOME	Tier1		RB,
	TEX14_chr17_58559453_58559562_-	TEX14	Gene	0.125	FALSE	SURFACEOME	Tier1	,Testis,	RB,
	TEX14_chr17_58564869_58564968_-	TEX14	Gene	0.125	FALSE	SURFACEOME	Tier1	,Testis,	RB,
	TEX14_chr17_58651866_58652002_-	TEX14	Gene	0.125	FALSE	SURFACEOME	Tier1		RB,
	TEX14_chr17_58565752_58565824_-	TEX14	Gene	0.125	FALSE	SURFACEOME	Tier1	,Testis,	RB,
	TEX14_chr17_58587896_58588021_-	TEX14	Gene	0.125	FALSE	SURFACEOME	Tier1	Testis,	RB,
	TEX14_chr17_58593555_58593661_-	TEX14	Gene	0.125	FALSE	SURFACEOME	Tier1	Testis,	RB,
	TEX14_chr17_58574187_58574249_-	TEX14	Gene	0.125	TRUE	SURFACEOME	Tier1	,Testis,	RB,
	TEX14_chr17_58601806_58601956_-	TEX14	Gene	0.125	FALSE	SURFACEOME	Tier1	Testis,	RB,
	TEX14_chr17_58561520_58561612_-	TEX14	Gene	0.125	FALSE	SURFACEOME	Tier1	,Testis,	RB,
	TGFB2_chr1_218434082_218434214_+	TGFB2	Gene	0.5	FALSE	MATRISOME_SURFACEOME	Tier1		BT,EPD,HGG,
	TGFB2_chr1_218434338_218434448_+	TGFB2	Gene	0.5625	FALSE	MATRISOME_SURFACEOME	Tier1		BT,EPD,HGG,
	TGFB2_chr1_218436085_218436147_+	TGFB2	Gene	0.5	FALSE	MATRISOME_SURFACEOME	Tier1		BT,EPD,HGG,
	TGFB2_chr1_218434126_218434252_+	TGFB2	Gene	0.5	FALSE	MATRISOME_SURFACEOME	Tier1		BT,EPD,HGG,
	TGFB2_chr1_218435970_218436147_+	TGFB2	Gene	0.4375	FALSE	MATRISOME_SURFACEOME	Tier1		BT,EPD,
	TGFB2_chr1_218437343_218437496_+	TGFB2	Gene	0.4375	FALSE	MATRISOME_SURFACEOME	Tier1		BT,EPD,
	TGFB2_chr1_218434082_218434312_+	TGFB2	Gene	0.3125	FALSE	MATRISOME_SURFACEOME	Tier1		BT,
	TGFB2_chr1_218441204_218442141_+	TGFB2	Gene	0.3125	FALSE	MATRISOME_SURFACEOME	Tier1		EPD,
	TGFB2_chr1_218405169_218405332_+	TGFB2	Gene	0.5	TRUE	MATRISOME_SURFACEOME	Tier1		BT,EPD,HGG,
	TNFAIP6_chr2_151366056_151366217_+	TNFAIP6	Gene	0.25	FALSE	MATRISOME	Tier1	Testis,	,EWS,
	TNFAIP6_chr2_151366142_151366217_+	TNFAIP6	Gene	0.25	FALSE	MATRISOME	Tier1	,Testis,	,EWS,
	TNFAIP6_chr2_151370020_151370248_+	TNFAIP6	Gene	0.1875	FALSE	MATRISOME	Tier1	Testis,	,EWS,
	TNFAIP6_chr2_151373549_151373589_+	TNFAIP6	Gene	0.25	TRUE	MATRISOME	Tier1	Testis,	,EWS,
	TNFAIP6_chr2_151379364_151380046_+	TNFAIP6	Gene	0.125	FALSE	MATRISOME	Tier1		EWS,
	TNFAIP6_chr2_151363943_151364080_+	TNFAIP6	Gene	0.25	FALSE	MATRISOME	Tier1	Testis,	,EWS,
	TNFAIP6_chr2_151357592_151357760_+	TNFAIP6	Gene	0.1875	FALSE	MATRISOME	Tier1		,EWS,
	TREM2_chr6_41159792_41159882_-	TREM2	Gene	0.5625	FALSE	SURFACEOME	Tier1		HGG,LGG,
	TREM2_chr6_41158873_41159066_-	TREM2	Gene	0.4375	FALSE	SURFACEOME	Tier1		HGG,LGG,
	TREM2_chr6_41161263_41161613_-	TREM2	Gene	0.1875	TRUE	SURFACEOME	Tier1		LGG,
	TREM2_chr6_41158506_41158780_-	TREM2	Gene	0.1875	FALSE	SURFACEOME	Tier1		LGG,
	TREM2_chr6_41158507_41158780_-	TREM2	Gene	0.1875	FALSE	SURFACEOME	Tier1		LGG,
	TREM2_chr6_41158873_41159106_-	TREM2	Gene	0.3125	FALSE	SURFACEOME	Tier1		HGG,LGG,
	WNT5A_chr3_55479314_55479564_-	WNT5A	Gene	0.25	FALSE	MATRISOME_SURFACEOME	Tier1		,EWS,
	WNT5A_chr3_55465715_55470550_-	WNT5A	Gene	0.25	FALSE	MATRISOME_SURFACEOME	Tier1		,EWS,
	WNT5A_chr3_55480785_55480918_-	WNT5A	Gene	0.375	TRUE	MATRISOME_SURFACEOME	Tier1		EPD,EWS,
	WNT5A_chr3_55469851_55470141_-	WNT5A	Gene	0.25	FALSE	MATRISOME_SURFACEOME	Tier1		,EWS,
	WNT5A_chr3_55480785_55481196_-	WNT5A	Gene	0.125	FALSE	MATRISOME_SURFACEOME	Tier1		EWS,
	WNT5A_chr3_55479040_55479564_-	WNT5A	Gene	0.125	FALSE	MATRISOME_SURFACEOME	Tier1		EWS,
	WNT5A_chr3_55474334_55474629_-	WNT5A	Gene	0.1875	FALSE	MATRISOME_SURFACEOME	Tier1		EWS,
	WNT5A_chr3_55474337_55474629_-	WNT5A	Gene	0.1875	FALSE	MATRISOME_SURFACEOME	Tier1		EWS,
	WNT5A_chr3_55474337_55474625_-	WNT5A	Gene	0.1875	FALSE	MATRISOME_SURFACEOME	Tier1		EWS,
	WNT5A_chr3_55480785_55480920_-	WNT5A	Gene	0.375	FALSE	MATRISOME_SURFACEOME	Tier1		EPD,EWS,
	WNT5A_chr3_55465716_55470550_-	WNT5A	Gene	0.25	FALSE	MATRISOME_SURFACEOME	Tier1		,EWS,
	WNT5A_chr3_55469993_55470550_-	WNT5A	Gene	0.25	FALSE	MATRISOME_SURFACEOME	Tier1		,EWS,
	ABCA1_chr9_104791936_104791998_-	ABCA1	Gene	1.3125	FALSE	SURFACEOME	Tier2	Adrenal_Gland,	RB,ST,BT,MEL,EPD,HGG,LGG,DSRCT,
	ABCA1_chr9_104819586_104819723_-	ABCA1	Gene	1.0625	FALSE	SURFACEOME	Tier2	Adrenal_Gland,	RB,ST,BT,MEL,HGG,DSRCT,
	ABCA1_chr9_104814118_104814231_-	ABCA1	Gene	1.0625	FALSE	SURFACEOME	Tier2	Adrenal_Gland,	RB,ST,BT,MEL,HGG,DSRCT,
	ABCA1_chr9_104792786_104792906_-	ABCA1	Gene	1.5625	FALSE	SURFACEOME	Tier2	Adrenal_Gland,	EWS,RB,ST,MB,EPD,HGG,LGG,DSRCT,BT,MEL,
	ABCA1_chr9_104858522_104858698_-	ABCA1	Gene	1.25	FALSE	SURFACEOME	Tier2		EWS,RB,ST,MB,DSRCT,BT,MEL,
	ABCA1_chr9_104785396_104785639_-	ABCA1	Gene	1.375	FALSE	SURFACEOME	Tier2	Adrenal_Gland,	EWS,RB,ST,BT,MEL,MB,EPD,HGG,LGG,DSRCT,
	ABCA1_chr9_104883039_104883157_-	ABCA1	Gene	1.25	FALSE	SURFACEOME	Tier2		EWS,RB,ST,MB,DSRCT,BT,MEL,
	ABCA1_chr9_104796053_104796197_-	ABCA1	Gene	1.0625	FALSE	SURFACEOME	Tier2	Adrenal_Gland,	RB,ST,BT,MEL,HGG,DSRCT,
	ABCA1_chr9_104825591_104825887_-	ABCA1	Gene	0.75	FALSE	SURFACEOME	Tier2		ST,DSRCT,BT,MEL,
	ABCA1_chr9_104825683_104825887_-	ABCA1	Gene	1	FALSE	SURFACEOME	Tier2		ST,BT,MEL,HGG,DSRCT,
	ABCA1_chr9_104840279_104840519_-	ABCA1	Gene	1.125	FALSE	SURFACEOME	Tier2		EWS,RB,ST,BT,MEL,MB,DSRCT,
	ABCA1_chr9_104837428_104837567_-	ABCA1	Gene	1.3125	FALSE	SURFACEOME	Tier2		EWS,RB,ST,MB,HGG,DSRCT,BT,MEL,
	ABCA1_chr9_104798421_104798598_-	ABCA1	Gene	1.125	FALSE	SURFACEOME	Tier2	Adrenal_Gland,	EWS,RB,ST,BT,MEL,HGG,DSRCT,
	ABCA1_chr9_104787920_104788054_-	ABCA1	Gene	1.8125	TRUE	SURFACEOME	Tier2	Bladder,Adrenal_Gland,	EWS,MB,EPD,HGG,LGG,RB,ST,DSRCT,BT,MEL,
	ABCA1_chr9_104818663_104818883_-	ABCA1	Gene	1	FALSE	SURFACEOME	Tier2		RB,ST,BT,MEL,DSRCT,
	ABCA1_chr9_104884427_104884568_-	ABCA1	Gene	1.25	FALSE	SURFACEOME	Tier2		EWS,RB,ST,MB,DSRCT,BT,MEL,
	ABCA1_chr9_104812574_104812722_-	ABCA1	Gene	1.25	FALSE	SURFACEOME	Tier2	Adrenal_Gland,	EWS,RB,ST,MEL,MB,HGG,DSRCT,BT,
	ABCA1_chr9_104831622_104831827_-	ABCA1	Gene	1.1875	FALSE	SURFACEOME	Tier2		EWS,RB,ST,MEL,MB,DSRCT,BT,
	ABCA1_chr9_104826948_104827165_-	ABCA1	Gene	1.0625	FALSE	SURFACEOME	Tier2		RB,ST,BT,MEL,HGG,DSRCT,
	ABCA1_chr9_104836980_104837096_-	ABCA1	Gene	1.4375	FALSE	SURFACEOME	Tier2		EWS,MB,HGG,RB,ST,DSRCT,BT,MEL,
	ABCA1_chr9_104826948_104827169_-	ABCA1	Gene	1.0625	FALSE	SURFACEOME	Tier2		RB,ST,BT,MEL,HGG,DSRCT,
	ABCA1_chr9_104793171_104793300_-	ABCA1	Gene	1.4375	FALSE	SURFACEOME	Tier2	Adrenal_Gland,	EWS,RB,ST,BT,MEL,MB,EPD,HGG,LGG,DSRCT,
	ABCA1_chr9_104824465_104824578_-	ABCA1	Gene	1.25	FALSE	SURFACEOME	Tier2	Adrenal_Gland,	EWS,RB,ST,MEL,MB,HGG,DSRCT,BT,
	ABCA1_chr9_104821375_104821506_-	ABCA1	Gene	1.125	FALSE	SURFACEOME	Tier2		EWS,RB,ST,BT,MEL,HGG,DSRCT,
	ABCA1_chr9_104845477_104845569_-	ABCA1	Gene	1.25	FALSE	SURFACEOME	Tier2		EWS,RB,ST,MEL,MB,HGG,DSRCT,BT,
	ABCA1_chr9_104819955_104820089_-	ABCA1	Gene	1.0625	FALSE	SURFACEOME	Tier2	Adrenal_Gland,	RB,ST,BT,MEL,HGG,DSRCT,
	ABCA1_chr9_104816143_104816345_-	ABCA1	Gene	1.0625	FALSE	SURFACEOME	Tier2		RB,ST,BT,MEL,HGG,DSRCT,
	ABCA1_chr9_104861679_104861800_-	ABCA1	Gene	1.125	FALSE	SURFACEOME	Tier2		EWS,RB,ST,BT,MEL,MB,DSRCT,
	ABCA1_chr9_104788426_104788567_-	ABCA1	Gene	1.625	FALSE	SURFACEOME	Tier2	Adrenal_Gland,	EWS,ST,MEL,MB,EPD,HGG,LGG,RB,DSRCT,BT,
	ABCA1_chr9_104819927_104820069_-	ABCA1	Gene	1.0625	FALSE	SURFACEOME	Tier2	Adrenal_Gland,	RB,ST,BT,MEL,HGG,DSRCT,
	ABCA1_chr9_104830925_104830989_-	ABCA1	Gene	1.0625	FALSE	SURFACEOME	Tier2	Adrenal_Gland,	RB,ST,BT,MEL,HGG,DSRCT,
	ABCA1_chr9_104790922_104791028_-	ABCA1	Gene	1.5	FALSE	SURFACEOME	Tier2	Adrenal_Gland,	EWS,RB,ST,BT,MEL,MB,EPD,HGG,LGG,DSRCT,
	ABCA1_chr9_104781006_104784455_-	ABCA1	Gene	0.875	FALSE	SURFACEOME	Tier2	Liver,Adrenal_Gland,	DSRCT,BT,HGG,
	ABCA1_chr9_104786873_104786976_-	ABCA1	Gene	1.5625	FALSE	SURFACEOME	Tier2	Adrenal_Gland,	EWS,RB,ST,MEL,MB,EPD,HGG,LGG,DSRCT,BT,
	ABCA1_chr9_104817332_104817404_-	ABCA1	Gene	1.0625	FALSE	SURFACEOME	Tier2	Adrenal_Gland,	RB,ST,BT,MEL,HGG,DSRCT,
	ABCA1_chr9_104828916_104829138_-	ABCA1	Gene	1	FALSE	SURFACEOME	Tier2		RB,ST,BT,MEL,DSRCT,
	ABCA1_chr9_104822496_104822667_-	ABCA1	Gene	1.125	FALSE	SURFACEOME	Tier2		EWS,RB,ST,BT,MEL,HGG,DSRCT,
	ABCA1_chr9_104814427_104814475_-	ABCA1	Gene	1.0625	FALSE	SURFACEOME	Tier2	Adrenal_Gland,	RB,ST,BT,MEL,HGG,DSRCT,
	ABCA1_chr9_104830925_104831101_-	ABCA1	Gene	1	FALSE	SURFACEOME	Tier2		RB,ST,BT,MEL,DSRCT,
	ABCA1_chr9_104832574_104832771_-	ABCA1	Gene	1.1875	FALSE	SURFACEOME	Tier2		EWS,RB,ST,MEL,MB,DSRCT,BT,
	ABCA1_chr9_104889102_104889195_-	ABCA1	Gene	1.25	FALSE	SURFACEOME	Tier2		EWS,RB,ST,MEL,MB,HGG,DSRCT,BT,
	ACAN_chr15_88873842_88874024_+	ACAN	Gene	0.125	FALSE	MATRISOME	Tier2	Blood_Vessel,	OS,
	ACAN_chr15_88874405_88874481_+	ACAN	Gene	0.1875	FALSE	MATRISOME	Tier2	Blood_Vessel,	OS,
	ACAN_chr15_88873842_88874059_+	ACAN	Gene	0.125	FALSE	MATRISOME	Tier2	Blood_Vessel,	OS,
	ACAN_chr15_88874405_88874572_+	ACAN	Gene	0.125	FALSE	MATRISOME	Tier2	Blood_Vessel,	OS,
	ACAN_chr15_88871382_88871540_+	ACAN	Gene	0.1875	FALSE	MATRISOME	Tier2	Blood_Vessel,	OS,
	ACAN_chr15_88872003_88872085_+	ACAN	Gene	0.25	TRUE	MATRISOME	Tier2	Blood_Vessel,	OS,
	ACAN_chr15_88872881_88873025_+	ACAN	Gene	0.1875	FALSE	MATRISOME	Tier2	Blood_Vessel,	OS,
	ACAN_chr15_88874405_88874653_+	ACAN	Gene	0.125	FALSE	MATRISOME	Tier2	Blood_Vessel,	OS,
	ACAN_chr15_88872969_88873025_+	ACAN	Gene	0.125	FALSE	MATRISOME	Tier2	Blood_Vessel,	OS,
	ADAM10_chr15_58627700_58627883_-	ADAM10	Gene	2.375	FALSE	MATRISOME_SURFACEOME	Tier2		ACT,OS,CPC,EPD,HGG,WLM,RHB,LGG,EWS,RB,ST,DSRCT,BT,MEL,MB,
	ADAM10_chr15_58682196_58682314_-	ADAM10	Gene	2.1875	TRUE	MATRISOME_SURFACEOME	Tier2		DSRCT,OS,EPD,HGG,WLM,RHB,LGG,EWS,RB,ST,BT,MEL,MB,
	ADAM10_chr15_58640777_58640960_-	ADAM10	Gene	2.375	FALSE	MATRISOME_SURFACEOME	Tier2		ACT,OS,CPC,EPD,HGG,WLM,RHB,LGG,EWS,RB,ST,DSRCT,BT,MEL,MB,
	ADAM10_chr15_58679159_58679282_-	ADAM10	Gene	2.3125	FALSE	MATRISOME_SURFACEOME	Tier2		OS,CPC,EPD,HGG,WLM,RHB,LGG,EWS,RB,ST,DSRCT,BT,MEL,MB,
	ADAM10_chr15_58749480_58749630_-	ADAM10	Gene	1.25	FALSE	MATRISOME_SURFACEOME	Tier2		EWS,RB,ST,BT,MEL,MB,
	ADAM10_chr15_58665097_58665197_-	ADAM10	Gene	2.0625	FALSE	MATRISOME_SURFACEOME	Tier2		ST,OS,HGG,RHB,LGG,RB,DSRCT,ACT,BT,MB,CPC,EPD,WLM,EWS,MEL,
	ADAM10_chr15_58665152_58665197_-	ADAM10	Gene	1.9375	FALSE	MATRISOME_SURFACEOME	Tier2		EWS,ST,OS,HGG,RHB,LGG,RB,DSRCT,ACT,BT,MB,CPC,WLM,MEL,
	ADAM10_chr15_58749480_58749594_-	ADAM10	Gene	1.5625	FALSE	MATRISOME_SURFACEOME	Tier2		EWS,RB,ST,DSRCT,BT,OS,MEL,MB,RHB,
	ADAM10_chr15_58665146_58665197_-	ADAM10	Gene	1.9375	FALSE	MATRISOME_SURFACEOME	Tier2		EWS,ST,OS,HGG,RHB,LGG,RB,DSRCT,ACT,BT,MB,CPC,WLM,MEL,
	ADAM10_chr15_58749480_58749707_-	ADAM10	Gene	0.875	FALSE	MATRISOME_SURFACEOME	Tier2		RB,MEL,
	ADAM10_chr15_58643886_58643978_-	ADAM10	Gene	2.3125	FALSE	MATRISOME_SURFACEOME	Tier2		DSRCT,ACT,OS,CPC,EPD,HGG,WLM,RHB,LGG,EWS,RB,ST,BT,MEL,MB,
	ADAM10_chr15_58749480_58749719_-	ADAM10	Gene	0.8125	FALSE	MATRISOME_SURFACEOME	Tier2		RB,MEL,
	ADAM10_chr15_58597164_58597518_-	ADAM10	Gene	1.9375	FALSE	MATRISOME_SURFACEOME	Tier2	Nerve,	EWS,ST,OS,HGG,RHB,LGG,RB,DSRCT,ACT,BT,MEL,MB,CPC,EPD,WLM,
	ADAM10_chr15_58749480_58749720_-	ADAM10	Gene	0.75	FALSE	MATRISOME_SURFACEOME	Tier2		RB,MEL,
	ADAM10_chr15_58597202_58597641_-	ADAM10	Gene	1.875	FALSE	MATRISOME_SURFACEOME	Tier2	Nerve,	EWS,ST,OS,HGG,RHB,LGG,RB,DSRCT,ACT,BT,MEL,MB,CPC,WLM,
	ADAM10_chr15_58627712_58627883_-	ADAM10	Gene	2.4375	FALSE	MATRISOME_SURFACEOME	Tier2	Bladder,	ACT,OS,CPC,EPD,HGG,NBL,WLM,RHB,LGG,EWS,RB,ST,DSRCT,BT,MEL,MB,
	ADAM10_chr15_58679124_58679282_-	ADAM10	Gene	1.875	FALSE	MATRISOME_SURFACEOME	Tier2		RB,ST,DSRCT,MB,EPD,HGG,RHB,LGG,EWS,BT,MEL,
	ADAM10_chr15_58633196_58633359_-	ADAM10	Gene	2.3125	FALSE	MATRISOME_SURFACEOME	Tier2		DSRCT,ACT,OS,CPC,EPD,HGG,WLM,RHB,LGG,EWS,RB,ST,BT,MEL,MB,
	ADAM10_chr15_58610927_58611107_-	ADAM10	Gene	2	FALSE	MATRISOME_SURFACEOME	Tier2		EWS,ST,OS,HGG,RHB,LGG,RB,DSRCT,ACT,BT,MB,CPC,EPD,WLM,MEL,
	ADAM10_chr15_58682252_58682314_-	ADAM10	Gene	1.875	FALSE	MATRISOME_SURFACEOME	Tier2		RB,ST,DSRCT,BT,OS,MB,HGG,WLM,RHB,LGG,EWS,MEL,
	ADAM10_chr15_58633315_58633359_-	ADAM10	Gene	2	FALSE	MATRISOME_SURFACEOME	Tier2	Bladder,	RB,ST,DSRCT,ACT,BT,OS,MB,CPC,HGG,WLM,RHB,LGG,EWS,MEL,
	ADAM10_chr15_58597165_58597641_-	ADAM10	Gene	1.875	FALSE	MATRISOME_SURFACEOME	Tier2	Nerve,	EWS,ST,OS,HGG,RHB,LGG,RB,DSRCT,ACT,BT,MEL,MB,CPC,WLM,
	ADAM10_chr15_58646055_58646204_-	ADAM10	Gene	2.1875	FALSE	MATRISOME_SURFACEOME	Tier2		ST,DSRCT,ACT,OS,MB,CPC,EPD,HGG,WLM,RHB,LGG,EWS,RB,BT,MEL,
	ADAM10_chr15_58596872_58597518_-	ADAM10	Gene	1.875	FALSE	MATRISOME_SURFACEOME	Tier2	Nerve,	EWS,ST,OS,HGG,RHB,LGG,RB,DSRCT,ACT,BT,MEL,MB,CPC,WLM,
	ADAM10_chr15_58665182_58665197_-	ADAM10	Gene	1.625	FALSE	MATRISOME_SURFACEOME	Tier2		EWS,RB,ST,DSRCT,BT,MEL,MB,HGG,RHB,LGG,
	ADAM10_chr15_58717577_58717727_-	ADAM10	Gene	1.4375	FALSE	MATRISOME_SURFACEOME	Tier2		EWS,RB,ST,DSRCT,BT,OS,MEL,MB,
	ADAM17_chr2_9543153_9543285_-	ADAM17	Gene	1.375	FALSE	MATRISOME_SURFACEOME	Tier2		EWS,ST,DSRCT,BT,MEL,MB,HGG,RB,
	ADAM17_chr2_9494637_9494767_-	ADAM17	Gene	1.8125	FALSE	MATRISOME_SURFACEOME	Tier2	Testis,Lung,	EWS,ST,HGG,RHB,LGG,RB,DSRCT,BT,MEL,MB,CPC,EPD,NBL,
	ADAM17_chr2_9497005_9497248_-	ADAM17	Gene	1.25	FALSE	MATRISOME_SURFACEOME	Tier2		RB,DSRCT,BT,CPC,HGG,
	ADAM17_chr2_9543221_9543285_-	ADAM17	Gene	1.3125	FALSE	MATRISOME_SURFACEOME	Tier2		EWS,RB,DSRCT,BT,MEL,MB,HGG,
	ADAM17_chr2_9497114_9497248_-	ADAM17	Gene	1.8125	FALSE	MATRISOME_SURFACEOME	Tier2	Testis,	EWS,ST,HGG,RHB,LGG,RB,DSRCT,BT,MEL,MB,CPC,EPD,NBL,
	ADAM17_chr2_9521203_9521321_-	ADAM17	Gene	1.6875	FALSE	MATRISOME_SURFACEOME	Tier2		EWS,RB,ST,DSRCT,BT,MEL,MB,CPC,EPD,HGG,RHB,
	ADAM17_chr2_9502173_9502276_-	ADAM17	Gene	1.75	FALSE	MATRISOME_SURFACEOME	Tier2		EWS,RB,DSRCT,ACT,BT,MEL,MB,CPC,EPD,HGG,RHB,LGG,
	ADAM17_chr2_9527786_9527954_-	ADAM17	Gene	1.3125	FALSE	MATRISOME_SURFACEOME	Tier2		EWS,RB,ST,DSRCT,BT,MEL,MB,EPD,HGG,
	ADAM17_chr2_9555509_9555774_-	ADAM17	Gene	0.5625	FALSE	MATRISOME_SURFACEOME	Tier2		DSRCT,
	ADAM17_chr2_9543153_9543229_-	ADAM17	Gene	1.4375	FALSE	MATRISOME_SURFACEOME	Tier2		EWS,ST,DSRCT,BT,MEL,MB,HGG,RB,
	ADAM17_chr2_9523249_9523334_-	ADAM17	Gene	1.8125	FALSE	MATRISOME_SURFACEOME	Tier2		EWS,ST,DSRCT,BT,MEL,MB,CPC,EPD,HGG,RHB,LGG,RB,
	ADAM17_chr2_9489857_9490518_-	ADAM17	Gene	1	FALSE	MATRISOME_SURFACEOME	Tier2		RB,MB,
	ADAM17_chr2_9543153_9543226_-	ADAM17	Gene	1.375	FALSE	MATRISOME_SURFACEOME	Tier2		EWS,RB,ST,DSRCT,BT,MEL,MB,HGG,
	ADAM17_chr2_9555509_9555700_-	ADAM17	Gene	0.875	FALSE	MATRISOME_SURFACEOME	Tier2		EWS,RB,DSRCT,BT,
	ADAM17_chr2_9536698_9536828_-	ADAM17	Gene	1.5	FALSE	MATRISOME_SURFACEOME	Tier2		EWS,ST,DSRCT,BT,MEL,MB,EPD,HGG,RB,
	ADAM17_chr2_9521203_9521316_-	ADAM17	Gene	1.6875	FALSE	MATRISOME_SURFACEOME	Tier2		EWS,RB,ST,DSRCT,BT,MEL,MB,CPC,EPD,HGG,RHB,
	ADAM17_chr2_9505166_9505318_-	ADAM17	Gene	1.75	FALSE	MATRISOME_SURFACEOME	Tier2		EWS,RB,ST,DSRCT,BT,MEL,MB,CPC,EPD,HGG,RHB,LGG,
	ADAM17_chr2_9523249_9523338_-	ADAM17	Gene	1.8125	FALSE	MATRISOME_SURFACEOME	Tier2		EWS,ST,DSRCT,BT,MEL,MB,CPC,EPD,HGG,RHB,LGG,RB,
	ADAM17_chr2_9526111_9526244_-	ADAM17	Gene	1.9375	TRUE	MATRISOME_SURFACEOME	Tier2		EWS,ST,MEL,CPC,EPD,HGG,RHB,RB,DSRCT,BT,MB,
	ADAM17_chr2_9535834_9535922_-	ADAM17	Gene	1.375	FALSE	MATRISOME_SURFACEOME	Tier2		EWS,RB,DSRCT,BT,MEL,MB,CPC,HGG,
	ADAM17_chr2_9523249_9523348_-	ADAM17	Gene	1.8125	FALSE	MATRISOME_SURFACEOME	Tier2		EWS,ST,DSRCT,BT,MEL,MB,CPC,EPD,HGG,RHB,LGG,RB,
	ADAM17_chr2_9555509_9555671_-	ADAM17	Gene	1.125	FALSE	MATRISOME_SURFACEOME	Tier2		EWS,RB,ST,DSRCT,BT,MEL,MB,
	ADAM17_chr2_9526111_9526242_-	ADAM17	Gene	1.9375	FALSE	MATRISOME_SURFACEOME	Tier2		EWS,ST,MEL,CPC,EPD,HGG,RHB,RB,DSRCT,BT,MB,
	ADAM17_chr2_9489811_9490518_-	ADAM17	Gene	0.9375	FALSE	MATRISOME_SURFACEOME	Tier2		RB,
	ADAM17_chr2_9517901_9517989_-	ADAM17	Gene	1.6875	FALSE	MATRISOME_SURFACEOME	Tier2		EWS,RB,ST,DSRCT,BT,MEL,MB,CPC,EPD,HGG,RHB,
	ADAM17_chr2_9518103_9518247_-	ADAM17	Gene	1.5	FALSE	MATRISOME_SURFACEOME	Tier2		EWS,RB,ST,DSRCT,BT,MEL,MB,CPC,HGG,
	ADAM17_chr2_9509979_9510131_-	ADAM17	Gene	1.8125	FALSE	MATRISOME_SURFACEOME	Tier2		EWS,ST,DSRCT,BT,MEL,MB,CPC,EPD,HGG,RHB,LGG,RB,
	ADAM17_chr2_9555509_9555734_-	ADAM17	Gene	0.8125	FALSE	MATRISOME_SURFACEOME	Tier2		RB,DSRCT,BT,
	ADAM17_chr2_9492898_9493153_-	ADAM17	Gene	1	FALSE	MATRISOME_SURFACEOME	Tier2		RB,MB,
	ADAM17_chr2_9526111_9526264_-	ADAM17	Gene	1.8125	FALSE	MATRISOME_SURFACEOME	Tier2		EWS,ST,MEL,EPD,HGG,RHB,RB,DSRCT,BT,MB,
	ADAM17_chr2_9505166_9505365_-	ADAM17	Gene	1.625	FALSE	MATRISOME_SURFACEOME	Tier2		EWS,RB,DSRCT,BT,MEL,MB,CPC,EPD,HGG,LGG,
	ADAM17_chr2_9543153_9543271_-	ADAM17	Gene	1.5	FALSE	MATRISOME_SURFACEOME	Tier2		EWS,ST,DSRCT,BT,MEL,MB,EPD,HGG,RB,
	ADAM19_chr5_157491615_157491723_-	ADAM19	Gene	0.375	FALSE	MATRISOME_SURFACEOME	Tier2		RB,
	ADAM19_chr5_157492973_157493177_-	ADAM19	Gene	0.25	FALSE	MATRISOME_SURFACEOME	Tier2		RB,
	ADAM19_chr5_157509301_157509467_-	ADAM19	Gene	0.1875	FALSE	MATRISOME_SURFACEOME	Tier2		RB,
	ADAM19_chr5_157507056_157507140_-	ADAM19	Gene	0.1875	FALSE	MATRISOME_SURFACEOME	Tier2		RB,
	ADAM19_chr5_157530807_157530883_-	ADAM19	Gene	0.375	FALSE	MATRISOME_SURFACEOME	Tier2		,RB,
	ADAM19_chr5_157513434_157513505_-	ADAM19	Gene	0.1875	FALSE	MATRISOME_SURFACEOME	Tier2		RB,
	ADAM19_chr5_157564373_157564443_-	ADAM19	Gene	0.25	FALSE	MATRISOME_SURFACEOME	Tier2		RB,
	ADAM19_chr5_157505669_157505808_-	ADAM19	Gene	0.1875	FALSE	MATRISOME_SURFACEOME	Tier2		RB,
	ADAM19_chr5_157518823_157518888_-	ADAM19	Gene	0.1875	FALSE	MATRISOME_SURFACEOME	Tier2		RB,
	ADAM19_chr5_157494687_157494795_-	ADAM19	Gene	0.375	FALSE	MATRISOME_SURFACEOME	Tier2		RB,RHB,
	ADAM19_chr5_157502803_157502822_-	ADAM19	Gene	0.1875	TRUE	MATRISOME_SURFACEOME	Tier2		RB,
	ADAM19_chr5_157491835_157491912_-	ADAM19	Gene	0.3125	FALSE	MATRISOME_SURFACEOME	Tier2		RB,
	ADAM19_chr5_157537913_157537991_-	ADAM19	Gene	0.375	FALSE	MATRISOME_SURFACEOME	Tier2		RB,
	ADAM19_chr5_157490310_157490454_-	ADAM19	Gene	0.3125	FALSE	MATRISOME_SURFACEOME	Tier2		RB,
	ADAM19_chr5_157519839_157520031_-	ADAM19	Gene	0.375	FALSE	MATRISOME_SURFACEOME	Tier2		,RB,
	ADAM19_chr5_157502803_157502980_-	ADAM19	Gene	0.1875	FALSE	MATRISOME_SURFACEOME	Tier2		RB,
	ADAM19_chr5_157513424_157513505_-	ADAM19	Gene	0.1875	FALSE	MATRISOME_SURFACEOME	Tier2		RB,
	ADAMTS7_chr15_78768133_78768259_-	ADAMTS7	Gene	0.375	TRUE	MATRISOME	Tier2	Heart,	ACT,
	ADAMTS7_chr15_78796590_78796786_-	ADAMTS7	Gene	0.25	FALSE	MATRISOME	Tier2		MB,
	ADAMTS7_chr15_78790670_78790794_-	ADAMTS7	Gene	0.5	FALSE	MATRISOME	Tier2		ACT,MB,
	ADAMTS7_chr15_78789689_78789838_-	ADAMTS7	Gene	0.3125	FALSE	MATRISOME	Tier2		MB,
	ADAMTS7_chr15_78791140_78791223_-	ADAMTS7	Gene	0.5	FALSE	MATRISOME	Tier2		ACT,MB,
	AGRN_chr1_1044109_1044257_+	AGRN	Gene	1.8125	FALSE	MATRISOME_SURFACEOME	Tier2	Salivary_Gland,Lung,Pancreas,Kidney,Thyroid,	ST,DSRCT,BT,OS,MEL,WLM,RHB,LGG,CPC,EPD,HGG,
	AGRN_chr1_1045161_1045277_+	AGRN	Gene	1.8125	FALSE	MATRISOME_SURFACEOME	Tier2	Salivary_Gland,Pancreas,Kidney,Thyroid,	ST,DSRCT,BT,OS,MEL,WLM,RHB,LGG,CPC,EPD,HGG,
	AGRN_chr1_1045399_1045523_+	AGRN	Gene	2.125	FALSE	MATRISOME_SURFACEOME	Tier2	Salivary_Gland,Lung,Pancreas,Kidney,Thyroid,	EWS,ST,DSRCT,OS,MEL,MB,NBL,WLM,RHB,LGG,BT,CPC,EPD,HGG,
	AGRN_chr1_1041478_1041702_+	AGRN	Gene	0.875	FALSE	MATRISOME_SURFACEOME	Tier2		CPC,EPD,HGG,
	AGRN_chr1_1051742_1053977_+	AGRN	Gene	0.25	FALSE	MATRISOME_SURFACEOME	Tier2	Kidney,	CPC,
	AGRN_chr1_1053461_1054551_+	AGRN	Gene	0.6875	FALSE	MATRISOME_SURFACEOME	Tier2	Kidney,Thyroid,	CPC,HGG,
	AGRN_chr1_1047201_1047454_+	AGRN	Gene	1.3125	FALSE	MATRISOME_SURFACEOME	Tier2	Kidney,Thyroid,	DSRCT,BT,EPD,HGG,LGG,CPC,
	AGRN_chr1_1046160_1046265_+	AGRN	Gene	1.875	FALSE	MATRISOME_SURFACEOME	Tier2	Salivary_Gland,Lung,Pancreas,Kidney,Thyroid,	ST,DSRCT,BT,OS,MEL,WLM,RHB,LGG,CPC,EPD,HGG,
	AGRN_chr1_1043823_1044023_+	AGRN	Gene	1.25	FALSE	MATRISOME_SURFACEOME	Tier2	Kidney,Thyroid,	DSRCT,BT,EPD,HGG,LGG,CPC,
	AGRN_chr1_1041961_1042162_+	AGRN	Gene	1.125	FALSE	MATRISOME_SURFACEOME	Tier2	Kidney,Thyroid,	DSRCT,EPD,HGG,LGG,CPC,
	AGRN_chr1_1043244_1043457_+	AGRN	Gene	1	FALSE	MATRISOME_SURFACEOME	Tier2	Kidney,Thyroid,	EPD,HGG,CPC,
	AGRN_chr1_1040665_1040880_+	AGRN	Gene	0.625	FALSE	MATRISOME_SURFACEOME	Tier2		CPC,EPD,HGG,
	AGRN_chr1_1022201_1022462_+	AGRN	Gene	1.4375	TRUE	MATRISOME_SURFACEOME	Tier2		ST,DSRCT,BT,MEL,CPC,EPD,HGG,LGG,
	AGRN_chr1_1043239_1043457_+	AGRN	Gene	0.875	FALSE	MATRISOME_SURFACEOME	Tier2	Kidney,Thyroid,	CPC,EPD,HGG,
	AGRN_chr1_1041956_1042162_+	AGRN	Gene	0.9375	FALSE	MATRISOME_SURFACEOME	Tier2	Kidney,Thyroid,	CPC,EPD,HGG,
	AGRN_chr1_1046160_1046349_+	AGRN	Gene	1.4375	FALSE	MATRISOME_SURFACEOME	Tier2	Kidney,Thyroid,	DSRCT,BT,EPD,HGG,WLM,LGG,CPC,
	AGRN_chr1_1046397_1046735_+	AGRN	Gene	1.25	FALSE	MATRISOME_SURFACEOME	Tier2	Kidney,Thyroid,	DSRCT,BT,EPD,HGG,LGG,CPC,
	AGRN_chr1_1051032_1051043_+	AGRN	Gene	0.25	FALSE	MATRISOME_SURFACEOME	Tier2		HGG,
	AGRN_chr1_1051986_1053977_+	AGRN	Gene	0.25	FALSE	MATRISOME_SURFACEOME	Tier2	Kidney,	CPC,
	AGRN_chr1_1046820_1046957_+	AGRN	Gene	1.375	FALSE	MATRISOME_SURFACEOME	Tier2	Salivary_Gland,Pancreas,Kidney,Thyroid,	BT,OS,EPD,HGG,WLM,LGG,CPC,
	AGRN_chr1_1048529_1049059_+	AGRN	Gene	0.375	FALSE	MATRISOME_SURFACEOME	Tier2	Kidney,Thyroid,	CPC,HGG,
	AGRN_chr1_1045359_1045523_+	AGRN	Gene	1.9375	FALSE	MATRISOME_SURFACEOME	Tier2	Salivary_Gland,Pancreas,Kidney,Thyroid,	EWS,ST,DSRCT,OS,MEL,WLM,RHB,LGG,BT,CPC,EPD,HGG,
	AGRN_chr1_1043538_1043732_+	AGRN	Gene	1.1875	FALSE	MATRISOME_SURFACEOME	Tier2	Kidney,Thyroid,	BT,EPD,HGG,LGG,CPC,
	AGRN_chr1_1045733_1045876_+	AGRN	Gene	2.125	FALSE	MATRISOME_SURFACEOME	Tier2	Salivary_Gland,Lung,Pancreas,Kidney,Thyroid,	EWS,ST,DSRCT,OS,MEL,MB,NBL,WLM,RHB,LGG,BT,CPC,EPD,HGG,
	AGRN_chr1_1045964_1046088_+	AGRN	Gene	1.875	FALSE	MATRISOME_SURFACEOME	Tier2	Salivary_Gland,Pancreas,Kidney,Thyroid,	ST,DSRCT,BT,OS,MEL,WLM,RHB,LGG,CPC,EPD,HGG,
	AGRN_chr1_1035277_1035324_+	AGRN	Gene	1.25	FALSE	MATRISOME_SURFACEOME	Tier2	Kidney,Thyroid,	DSRCT,BT,EPD,HGG,LGG,CPC,
	AGRN_chr1_1041173_1041397_+	AGRN	Gene	0.375	FALSE	MATRISOME_SURFACEOME	Tier2		CPC,HGG,
	AGRN_chr1_1048012_1048365_+	AGRN	Gene	0.8125	FALSE	MATRISOME_SURFACEOME	Tier2	Kidney,Thyroid,	EPD,HGG,CPC,
	AGRN_chr1_1047475_1047687_+	AGRN	Gene	1.3125	FALSE	MATRISOME_SURFACEOME	Tier2	Kidney,Thyroid,	DSRCT,BT,EPD,HGG,LGG,CPC,
	AMPH_chr7_38461283_38461411_-	AMPH	Gene	0.5	FALSE	SURFACEOME	Tier2		MB,RB,
	AMPH_chr7_38426954_38426986_-	AMPH	Gene	0.3125	FALSE	SURFACEOME	Tier2	Brain,Pituitary,	RB,
	AMPH_chr7_38494433_38494527_-	AMPH	Gene	0.3125	FALSE	SURFACEOME	Tier2		RB,
	AMPH_chr7_38391891_38392017_-	AMPH	Gene	0.4375	FALSE	SURFACEOME	Tier2	Brain,Pituitary,	,RB,
	AMPH_chr7_38428750_38429285_-	AMPH	Gene	0.125	FALSE	SURFACEOME	Tier2		RB,
	AMPH_chr7_38475331_38475416_-	AMPH	Gene	0.25	FALSE	SURFACEOME	Tier2		RB,
	AMPH_chr7_38389848_38389905_-	AMPH	Gene	0.4375	FALSE	SURFACEOME	Tier2	Brain,Pituitary,	RB,
	AMPH_chr7_38432189_38432212_-	AMPH	Gene	0.3125	FALSE	SURFACEOME	Tier2		RB,
	AMPH_chr7_38429842_38429865_-	AMPH	Gene	0.3125	FALSE	SURFACEOME	Tier2	Pituitary,	RB,
	AMPH_chr7_38394005_38394214_-	AMPH	Gene	0.3125	FALSE	SURFACEOME	Tier2	Pituitary,	RB,
	AMPH_chr7_38476862_38476969_-	AMPH	Gene	0.4375	FALSE	SURFACEOME	Tier2		,RB,
	AMPH_chr7_38389804_38389905_-	AMPH	Gene	0.4375	FALSE	SURFACEOME	Tier2	Brain,Pituitary,	RB,
	AMPH_chr7_38422421_38422477_-	AMPH	Gene	0.375	FALSE	SURFACEOME	Tier2	Brain,Pituitary,	RB,
	AMPH_chr7_38429056_38429285_-	AMPH	Gene	0.125	FALSE	SURFACEOME	Tier2		RB,
	AMPH_chr7_38436272_38436388_-	AMPH	Gene	0.5	FALSE	SURFACEOME	Tier2	Brain,Pituitary,	MB,RB,
	AMPH_chr7_38465467_38465549_-	AMPH	Gene	0.3125	FALSE	SURFACEOME	Tier2		RB,
	AMPH_chr7_38384818_38384925_-	AMPH	Gene	0.5625	FALSE	SURFACEOME	Tier2	Brain,Pituitary,	MB,RB,
	AMPH_chr7_38534931_38535011_-	AMPH	Gene	0.375	FALSE	SURFACEOME	Tier2		,RB,
	AMPH_chr7_38631283_38631420_-	AMPH	Gene	0.125	FALSE	SURFACEOME	Tier2		RB,
	AMPH_chr7_38491050_38491145_-	AMPH	Gene	0.4375	FALSE	SURFACEOME	Tier2		,RB,
	AMPH_chr7_38503650_38503704_-	AMPH	Gene	0.3125	FALSE	SURFACEOME	Tier2		RB,
	AMPH_chr7_38466173_38466248_-	AMPH	Gene	0.25	FALSE	SURFACEOME	Tier2		RB,
	AMPH_chr7_38631283_38631373_-	AMPH	Gene	0.1875	FALSE	SURFACEOME	Tier2		RB,
	AMPH_chr7_38391988_38392017_-	AMPH	Gene	0.3125	FALSE	SURFACEOME	Tier2	Brain,Pituitary,	RB,
	AMPH_chr7_38503648_38503706_-	AMPH	Gene	0.3125	FALSE	SURFACEOME	Tier2		RB,
	AMPH_chr7_38394070_38394214_-	AMPH	Gene	0.4375	FALSE	SURFACEOME	Tier2	Brain,Pituitary,	,RB,
	AMPH_chr7_38429056_38429577_-	AMPH	Gene	0.125	FALSE	SURFACEOME	Tier2		RB,
	AMPH_chr7_38462975_38463113_-	AMPH	Gene	0.3125	FALSE	SURFACEOME	Tier2		,RB,
	AMPH_chr7_38391748_38392017_-	AMPH	Gene	0.25	TRUE	SURFACEOME	Tier2	Pituitary,	RB,
	ASPN_chr9_92466358_92466571_-	ASPN	Gene	0.625	FALSE	MATRISOME	Tier2	Uterus,Blood_Vessel,	EWS,ST,RHB,
	ASPN_chr9_92464919_92465029_-	ASPN	Gene	0.9375	FALSE	MATRISOME	Tier2	Uterus,Blood_Vessel,	EWS,ST,DSRCT,OS,RHB,
	ASPN_chr9_92470669_92470781_-	ASPN	Gene	0.6875	FALSE	MATRISOME	Tier2	Uterus,Blood_Vessel,	EWS,ST,RHB,
	ASPN_chr9_92460474_92460534_-	ASPN	Gene	0.625	FALSE	MATRISOME	Tier2	Uterus,Blood_Vessel,	RHB,
	ASPN_chr9_92474624_92474838_-	ASPN	Gene	0.6875	FALSE	MATRISOME	Tier2	Uterus,Blood_Vessel,	EWS,ST,RHB,
	ASPN_chr9_92459632_92459770_-	ASPN	Gene	0.75	FALSE	MATRISOME	Tier2	Uterus,Blood_Vessel,	EWS,ST,RHB,
	ASPN_chr9_92474624_92474927_-	ASPN	Gene	0.5	FALSE	MATRISOME	Tier2	Blood_Vessel,	RHB,
	ASPN_chr9_92466502_92466571_-	ASPN	Gene	0.875	TRUE	MATRISOME	Tier2	Uterus,Fallopian_Tube,Cervix_Uteri,Blood_Vessel,	EWS,ST,RHB,
	ASPN_chr9_92460474_92460567_-	ASPN	Gene	0.6875	FALSE	MATRISOME	Tier2	Uterus,Blood_Vessel,	EWS,RHB,
	ASTN1_chr1_176943891_176944018_-	ASTN1	Gene	0.75	FALSE	SURFACEOME	Tier2		HGG,DSRCT,LGG,
	ASTN1_chr1_177164394_177164683_-	ASTN1	Gene	0.3125	FALSE	SURFACEOME	Tier2		,DSRCT,
	ASTN1_chr1_176876537_176876637_-	ASTN1	Gene	0.75	FALSE	SURFACEOME	Tier2	Brain,Pituitary,Adrenal_Gland,	HGG,DSRCT,LGG,
	ASTN1_chr1_176884339_176884490_-	ASTN1	Gene	0.75	TRUE	SURFACEOME	Tier2	Adrenal_Gland,	HGG,DSRCT,LGG,
	ASTN1_chr1_177164394_177164867_-	ASTN1	Gene	0.1875	FALSE	SURFACEOME	Tier2		DSRCT,
	ASTN1_chr1_176868844_176869027_-	ASTN1	Gene	0.625	FALSE	SURFACEOME	Tier2		HGG,LGG,DSRCT,
	ASTN1_chr1_176894562_176894830_-	ASTN1	Gene	0.5	FALSE	SURFACEOME	Tier2		HGG,LGG,DSRCT,
	ASTN1_chr1_177014791_177014875_-	ASTN1	Gene	0.6875	FALSE	SURFACEOME	Tier2		HGG,LGG,DSRCT,
	ASTN1_chr1_177023404_177023485_-	ASTN1	Gene	0.75	FALSE	SURFACEOME	Tier2		HGG,DSRCT,LGG,
	ASTN1_chr1_177164394_177164973_-	ASTN1	Gene	0.125	FALSE	SURFACEOME	Tier2		DSRCT,
	ASTN1_chr1_176934152_176934340_-	ASTN1	Gene	0.625	FALSE	SURFACEOME	Tier2		HGG,LGG,DSRCT,
	ASTN1_chr1_176882859_176882988_-	ASTN1	Gene	0.8125	FALSE	SURFACEOME	Tier2	Brain,Pituitary,Adrenal_Gland,	HGG,DSRCT,LGG,
	ASTN1_chr1_176949185_176949351_-	ASTN1	Gene	0.625	FALSE	SURFACEOME	Tier2		HGG,LGG,DSRCT,
	ASTN1_chr1_177061078_177061265_-	ASTN1	Gene	0.5625	FALSE	SURFACEOME	Tier2		HGG,LGG,DSRCT,
	ASTN1_chr1_176945926_176946116_-	ASTN1	Gene	0.75	FALSE	SURFACEOME	Tier2		HGG,DSRCT,LGG,
	ASTN1_chr1_176882859_176882995_-	ASTN1	Gene	0.75	FALSE	SURFACEOME	Tier2	Brain,Pituitary,Adrenal_Gland,	HGG,DSRCT,LGG,
	ASTN1_chr1_176936266_176936370_-	ASTN1	Gene	0.75	FALSE	SURFACEOME	Tier2		HGG,DSRCT,LGG,
	ASTN1_chr1_176945926_176946120_-	ASTN1	Gene	0.6875	FALSE	SURFACEOME	Tier2		HGG,LGG,DSRCT,
	ASTN1_chr1_176861067_176864521_-	ASTN1	Gene	0.375	FALSE	SURFACEOME	Tier2	Brain,	DSRCT,LGG,
	ASTN1_chr1_176882859_176882994_-	ASTN1	Gene	0.75	FALSE	SURFACEOME	Tier2	Brain,Pituitary,Adrenal_Gland,	HGG,DSRCT,LGG,
	ASTN1_chr1_176957678_176957828_-	ASTN1	Gene	0.75	FALSE	SURFACEOME	Tier2		HGG,DSRCT,LGG,
	ASTN1_chr1_176888071_176888204_-	ASTN1	Gene	0.6875	FALSE	SURFACEOME	Tier2		HGG,DSRCT,LGG,
	ASTN1_chr1_177024583_177024732_-	ASTN1	Gene	0.75	FALSE	SURFACEOME	Tier2		HGG,DSRCT,LGG,
	ASTN1_chr1_176958345_176958482_-	ASTN1	Gene	0.6875	FALSE	SURFACEOME	Tier2		HGG,DSRCT,LGG,
	ASTN1_chr1_176868813_176869027_-	ASTN1	Gene	0.625	FALSE	SURFACEOME	Tier2		HGG,LGG,DSRCT,
	ASTN1_chr1_177164394_177164712_-	ASTN1	Gene	0.3125	FALSE	SURFACEOME	Tier2		,DSRCT,
	ASTN1_chr1_177023404_177023571_-	ASTN1	Gene	0.5625	FALSE	SURFACEOME	Tier2		HGG,LGG,DSRCT,
	ASTN1_chr1_176936054_176936370_-	ASTN1	Gene	0.3125	FALSE	SURFACEOME	Tier2		DSRCT,LGG,
	ASTN1_chr1_176965163_176965237_-	ASTN1	Gene	0.625	FALSE	SURFACEOME	Tier2		HGG,LGG,DSRCT,
	BTN2A2_chr6_26390005_26390137_+	BTN2A2	Gene	0.4375	TRUE	SURFACEOME	Tier2		MEL,
	CCL25_chr19_8057804_8057920_+	CCL25	Gene	0.1875	TRUE	SURFACEOME	Tier2	Small_Intestine,	,DSRCT,
	CCL25_chr19_8056152_8056269_+	CCL25	Gene	0.1875	FALSE	SURFACEOME	Tier2	Small_Intestine,	,DSRCT,
	CCL25_chr19_8057801_8057925_+	CCL25	Gene	0.1875	FALSE	SURFACEOME	Tier2	Small_Intestine,	,DSRCT,
	CCL25_chr19_8057801_8057920_+	CCL25	Gene	0.1875	FALSE	SURFACEOME	Tier2	Small_Intestine,	,DSRCT,
	CCL25_chr19_8056366_8056499_+	CCL25	Gene	0.1875	FALSE	SURFACEOME	Tier2	Small_Intestine,	,DSRCT,
	CCL25_chr19_8053000_8053122_+	CCL25	Gene	0.1875	FALSE	SURFACEOME	Tier2	Small_Intestine,	,DSRCT,
	CCL25_chr19_8053050_8053122_+	CCL25	Gene	0.1875	FALSE	SURFACEOME	Tier2	Small_Intestine,	,DSRCT,
	CD109_chr6_73768055_73768231_+	CD109	Gene	0.25	FALSE	MATRISOME	Tier2		MEL,
	CD109_chr6_73723251_73723279_+	CD109	Gene	0.1875	FALSE	MATRISOME	Tier2		MEL,
	CD109_chr6_73766948_73767010_+	CD109	Gene	0.25	FALSE	MATRISOME	Tier2		MEL,
	CD109_chr6_73780424_73780498_+	CD109	Gene	0.3125	FALSE	MATRISOME	Tier2		MEL,
	CD109_chr6_73787234_73787452_+	CD109	Gene	0.25	FALSE	MATRISOME	Tier2		MEL,
	CD109_chr6_73697400_73697572_+	CD109	Gene	0.125	FALSE	MATRISOME	Tier2		MEL,
	CD109_chr6_73762384_73762480_+	CD109	Gene	0.25	FALSE	MATRISOME	Tier2		MEL,
	CD109_chr6_73803220_73803301_+	CD109	Gene	0.3125	FALSE	MATRISOME	Tier2		OS,
	CD109_chr6_73730344_73730574_+	CD109	Gene	0.25	FALSE	MATRISOME	Tier2		MEL,
	CD109_chr6_73763576_73763685_+	CD109	Gene	0.375	FALSE	MATRISOME	Tier2		MEL,
	CD109_chr6_73788468_73788612_+	CD109	Gene	0.3125	FALSE	MATRISOME	Tier2		MEL,
	CD109_chr6_73781259_73781319_+	CD109	Gene	0.3125	FALSE	MATRISOME	Tier2		MEL,
	CD109_chr6_73806844_73807072_+	CD109	Gene	0.3125	FALSE	MATRISOME	Tier2		MEL,
	CD109_chr6_73809984_73810174_+	CD109	Gene	0.25	FALSE	MATRISOME	Tier2		OS,MEL,
	CD109_chr6_73814981_73815123_+	CD109	Gene	0.25	FALSE	MATRISOME	Tier2		OS,MEL,
	CD109_chr6_73762741_73762882_+	CD109	Gene	0.1875	FALSE	MATRISOME	Tier2		MEL,
	CD109_chr6_73783707_73783824_+	CD109	Gene	0.4375	FALSE	MATRISOME	Tier2		MEL,
	CD109_chr6_73812205_73812270_+	CD109	Gene	0.1875	TRUE	MATRISOME	Tier2	Skin,	OS,
	CD109_chr6_73810992_73811096_+	CD109	Gene	0.3125	FALSE	MATRISOME	Tier2	Skin,	OS,MEL,
	CD109_chr6_73782614_73782755_+	CD109	Gene	0.4375	FALSE	MATRISOME	Tier2		MEL,
	CD109_chr6_73810992_73811147_+	CD109	Gene	0.25	FALSE	MATRISOME	Tier2		OS,MEL,
	CD109_chr6_73771429_73771581_+	CD109	Gene	0.3125	FALSE	MATRISOME	Tier2		MEL,
	CD109_chr6_73736383_73736508_+	CD109	Gene	0.3125	FALSE	MATRISOME	Tier2		MEL,
	CD109_chr6_73765930_73766154_+	CD109	Gene	0.25	FALSE	MATRISOME	Tier2		MEL,
	CD109_chr6_73808083_73808248_+	CD109	Gene	0.25	FALSE	MATRISOME	Tier2		OS,
	CD109_chr6_73765936_73766215_+	CD109	Gene	0.1875	FALSE	MATRISOME	Tier2		MEL,
	CD109_chr6_73766759_73766860_+	CD109	Gene	0.375	FALSE	MATRISOME	Tier2		MEL,
	CD109_chr6_73765936_73766154_+	CD109	Gene	0.25	FALSE	MATRISOME	Tier2		MEL,
	CD109_chr6_73792655_73792802_+	CD109	Gene	0.25	FALSE	MATRISOME	Tier2		MEL,
	CD109_chr6_73809984_73810172_+	CD109	Gene	0.25	FALSE	MATRISOME	Tier2		OS,MEL,
	CD109_chr6_73818388_73818535_+	CD109	Gene	0.375	FALSE	MATRISOME	Tier2	Skin,	OS,MEL,
	CD109_chr6_73820461_73820563_+	CD109	Gene	0.3125	FALSE	MATRISOME	Tier2	Skin,	OS,MEL,
	CD109_chr6_73785364_73785477_+	CD109	Gene	0.375	FALSE	MATRISOME	Tier2		MEL,
	CD276_chr15_73708339_73708689_+	CD276	Gene	1.5	FALSE	SURFACEOME	Tier2		ACT,OS,MEL,CPC,HGG,NBL,WLM,RHB,
	CD276_chr15_73703659_73703997_+	CD276	Gene	1.6875	FALSE	SURFACEOME	Tier2	Adrenal_Gland,Cervix_Uteri,	ST,OS,MEL,HGG,NBL,WLM,RHB,ACT,CPC,
	CD276_chr15_73702380_73702593_+	CD276	Gene	1.5	FALSE	SURFACEOME	Tier2		OS,MEL,CPC,HGG,NBL,WLM,ACT,
	CD276_chr15_73702255_73702585_+	CD276	Gene	1.25	FALSE	SURFACEOME	Tier2		ACT,OS,CPC,HGG,NBL,WLM,
	CD276_chr15_73704197_73704472_+	CD276	Gene	1.9375	TRUE	SURFACEOME	Tier2	Adrenal_Gland,Skin,Cervix_Uteri,	ST,BT,MEL,MB,HGG,NBL,RHB,ACT,OS,CPC,WLM,
	CD276_chr15_73704176_73704472_+	CD276	Gene	1.875	FALSE	SURFACEOME	Tier2	Adrenal_Gland,Skin,Cervix_Uteri,	ST,MEL,MB,HGG,NBL,RHB,ACT,OS,CPC,WLM,
	CD276_chr15_73702772_73702952_+	CD276	Gene	1.8125	FALSE	SURFACEOME	Tier2	Adrenal_Gland,Cervix_Uteri,	ST,MEL,MB,CPC,HGG,NBL,RHB,ACT,OS,WLM,
	CD276_chr15_73702772_73703086_+	CD276	Gene	1.4375	FALSE	SURFACEOME	Tier2		ACT,OS,MEL,CPC,HGG,NBL,WLM,
	CD276_chr15_73702255_73702593_+	CD276	Gene	1.1875	FALSE	SURFACEOME	Tier2		ACT,OS,CPC,HGG,NBL,WLM,
	CD83_chr6_14131520_14131748_+	CD83	Gene	0.625	FALSE	SURFACEOME	Tier2		,ACT,
	CD83_chr6_14117950_14118065_+	CD83	Gene	0.375	FALSE	SURFACEOME	Tier2		,ACT,
	CD83_chr6_14117957_14118065_+	CD83	Gene	0.375	FALSE	SURFACEOME	Tier2		,ACT,
	CD83_chr6_14131378_14131748_+	CD83	Gene	0.25	FALSE	SURFACEOME	Tier2		ACT,
	CD83_chr6_14133649_14133755_+	CD83	Gene	1.125	TRUE	SURFACEOME	Tier2	Lung,Cervix_Uteri,	EWS,LGG,ACT,
	CDH10_chr5_24498398_24498519_-	CDH10	Gene	0.1875	FALSE	SURFACEOME	Tier2		LGG,
	CDH10_chr5_24492817_24492925_-	CDH10	Gene	0.1875	TRUE	SURFACEOME	Tier2		LGG,
	CDH11_chr16_65004673_65005041_-	CDH11	Gene	1.25	FALSE	SURFACEOME	Tier2	Ovary,	ST,BT,OS,RHB,EWS,
	CDH11_chr16_65004660_65005041_-	CDH11	Gene	1.25	FALSE	SURFACEOME	Tier2	Ovary,	ST,BT,OS,RHB,EWS,
	CDH11_chr16_64991343_64991935_-	CDH11	Gene	0.8125	FALSE	SURFACEOME	Tier2	Ovary,	ST,OS,EWS,
	CDH11_chr16_64988157_64988344_-	CDH11	Gene	1.875	TRUE	SURFACEOME	Tier2	Nerve,Lung,Bladder,Blood_Vessel,Ovary,	RB,DSRCT,BT,MB,EPD,HGG,WLM,LGG,EWS,ST,OS,RHB,
	CDH11_chr16_65004766_65005041_-	CDH11	Gene	1.375	FALSE	SURFACEOME	Tier2	Ovary,	ST,DSRCT,BT,OS,WLM,RHB,EWS,
	CDH11_chr16_65004642_65007111_-	CDH11	Gene	0.125	FALSE	SURFACEOME	Tier2		EWS,
	CDH11_chr16_65004642_65005041_-	CDH11	Gene	1.25	FALSE	SURFACEOME	Tier2	Ovary,	ST,BT,OS,RHB,EWS,
	CDH11_chr16_64982048_64982301_-	CDH11	Gene	1.5	FALSE	SURFACEOME	Tier2	Lung,Ovary,	ST,BT,HGG,WLM,RHB,LGG,EWS,OS,
	CDH11_chr16_65004642_65005038_-	CDH11	Gene	1.25	FALSE	SURFACEOME	Tier2	Ovary,	ST,BT,OS,RHB,EWS,
	CDH11_chr16_64998562_64998856_-	CDH11	Gene	1.6875	FALSE	SURFACEOME	Tier2	Lung,Ovary,	DSRCT,BT,MB,HGG,WLM,RHB,LGG,EWS,ST,OS,
	CDH11_chr16_65004709_65005041_-	CDH11	Gene	1.3125	FALSE	SURFACEOME	Tier2	Ovary,	ST,BT,OS,WLM,RHB,EWS,
	CDH11_chr16_65004803_65005041_-	CDH11	Gene	1.4375	FALSE	SURFACEOME	Tier2	Ovary,	DSRCT,BT,OS,WLM,RHB,EWS,ST,
	CDH15_chr16_89180200_89180355_+	CDH15	Gene	0.3125	FALSE	SURFACEOME	Tier2	Muscle,	OS,RHB,
	CDH15_chr16_89179416_89179574_+	CDH15	Gene	0.25	FALSE	SURFACEOME	Tier2	Muscle,	OS,RHB,
	CDH15_chr16_89188100_89188285_+	CDH15	Gene	0.3125	FALSE	SURFACEOME	Tier2	Muscle,	OS,RHB,
	CDH15_chr16_89183548_89183692_+	CDH15	Gene	0.3125	FALSE	SURFACEOME	Tier2	Muscle,	OS,RHB,
	CDH15_chr16_89191655_89191894_+	CDH15	Gene	0.25	TRUE	SURFACEOME	Tier2	Muscle,	OS,RHB,
	CDH15_chr16_89185173_89185333_+	CDH15	Gene	0.3125	FALSE	SURFACEOME	Tier2	Muscle,	OS,RHB,
	CDH15_chr16_89188064_89188285_+	CDH15	Gene	0.3125	FALSE	SURFACEOME	Tier2	Muscle,	OS,RHB,
	CDH15_chr16_89190243_89190496_+	CDH15	Gene	0.3125	FALSE	SURFACEOME	Tier2	Muscle,	OS,RHB,
	CDH15_chr16_89187429_89187557_+	CDH15	Gene	0.375	FALSE	SURFACEOME	Tier2	Muscle,	OS,RHB,
	CDH15_chr16_89191330_89191472_+	CDH15	Gene	0.3125	FALSE	SURFACEOME	Tier2	Muscle,	OS,RHB,
	CDH19_chr18_66511568_66511685_-	CDH19	Gene	0.25	TRUE	SURFACEOME	Tier2	Heart,Nerve,	,MEL,
	CDH19_chr18_66544720_66544903_-	CDH19	Gene	0.1875	FALSE	SURFACEOME	Tier2	Nerve,	,MEL,
	CDH19_chr18_66508995_66509246_-	CDH19	Gene	0.1875	FALSE	SURFACEOME	Tier2	,Nerve,	,MEL,
	CDH19_chr18_66554405_66554524_-	CDH19	Gene	0.1875	FALSE	SURFACEOME	Tier2	Nerve,	,MEL,
	CDH19_chr18_66551094_66551258_-	CDH19	Gene	0.1875	FALSE	SURFACEOME	Tier2	Nerve,	,MEL,
	CDH19_chr18_66568416_66568710_-	CDH19	Gene	0.1875	FALSE	SURFACEOME	Tier2	Nerve,	,MEL,
	CDH19_chr18_66572010_66572171_-	CDH19	Gene	0.1875	FALSE	SURFACEOME	Tier2	Nerve,	,MEL,
	CDH19_chr18_66543971_66544224_-	CDH19	Gene	0.1875	FALSE	SURFACEOME	Tier2	Nerve,	,MEL,
	CDH19_chr18_66534986_66535107_-	CDH19	Gene	0.1875	FALSE	SURFACEOME	Tier2	Nerve,	,MEL,
	CDH19_chr18_66544719_66544903_-	CDH19	Gene	0.1875	FALSE	SURFACEOME	Tier2	Nerve,	,MEL,
	CDH19_chr18_66529845_66529966_-	CDH19	Gene	0.125	FALSE	SURFACEOME	Tier2	Nerve,	MEL,
	CDH19_chr18_66508995_66509218_-	CDH19	Gene	0.25	FALSE	SURFACEOME	Tier2	Heart,Nerve,	,MEL,
	CDH19_chr18_66572010_66572316_-	CDH19	Gene	0.1875	FALSE	SURFACEOME	Tier2	Nerve,	,MEL,
	CDH19_chr18_66543971_66544226_-	CDH19	Gene	0.1875	FALSE	SURFACEOME	Tier2	Nerve,	,MEL,
	CDH2_chr18_27992655_27992840_-	CDH2	Gene	1.625	FALSE	SURFACEOME	Tier2	Heart,Testis,Adrenal_Gland,	DSRCT,BT,OS,EPD,NBL,LGG,RB,MB,HGG,WLM,
	CDH2_chr18_28002997_28003169_-	CDH2	Gene	1.625	FALSE	SURFACEOME	Tier2	Heart,Testis,Adrenal_Gland,	DSRCT,BT,OS,EPD,NBL,LGG,RB,MB,HGG,WLM,
	CDH2_chr18_28011918_28011992_-	CDH2	Gene	1.6875	FALSE	SURFACEOME	Tier2	Testis,Heart,Adrenal_Gland,	DSRCT,OS,EPD,NBL,LGG,RB,BT,MB,HGG,WLM,
	CDH2_chr18_28009804_28009872_-	CDH2	Gene	1.5625	FALSE	SURFACEOME	Tier2	Heart,Testis,Adrenal_Gland,	DSRCT,BT,OS,EPD,NBL,LGG,RB,MB,HGG,WLM,
	CDH2_chr18_28011846_28011992_-	CDH2	Gene	1.625	FALSE	SURFACEOME	Tier2	Heart,Adrenal_Gland,	DSRCT,EPD,NBL,LGG,RB,BT,MB,HGG,WLM,
	CDH2_chr18_27990097_27990350_-	CDH2	Gene	1.5	FALSE	SURFACEOME	Tier2	Heart,Testis,Adrenal_Gland,	DSRCT,BT,OS,EPD,HGG,NBL,LGG,RB,MB,WLM,
	CDH2_chr18_28147673_28147784_-	CDH2	Gene	1.375	FALSE	SURFACEOME	Tier2	Heart,Adrenal_Gland,	DSRCT,BT,EPD,HGG,NBL,WLM,LGG,RB,MB,
	CDH2_chr18_28013683_28013909_-	CDH2	Gene	1.375	FALSE	SURFACEOME	Tier2	Heart,Adrenal_Gland,	DSRCT,BT,EPD,HGG,NBL,WLM,LGG,RB,MB,
	CDH2_chr18_28005849_28005993_-	CDH2	Gene	1.5	FALSE	SURFACEOME	Tier2	Heart,Adrenal_Gland,	DSRCT,BT,EPD,NBL,LGG,RB,MB,HGG,WLM,
	CDH2_chr18_27985000_27985233_-	CDH2	Gene	1.5625	TRUE	SURFACEOME	Tier2	Testis,Heart,Adrenal_Gland,	BT,OS,EPD,NBL,LGG,RB,MB,HGG,WLM,
	CDH2_chr18_28009717_28009872_-	CDH2	Gene	1.5	FALSE	SURFACEOME	Tier2	Heart,Adrenal_Gland,	DSRCT,BT,EPD,HGG,NBL,LGG,RB,MB,WLM,
	CDH2_chr18_27988524_27988666_-	CDH2	Gene	1.75	FALSE	SURFACEOME	Tier2	Heart,Testis,Adrenal_Gland,	DSRCT,BT,OS,CPC,NBL,RB,MB,EPD,HGG,WLM,LGG,
	CDH2_chr18_28176963_28177130_-	CDH2	Gene	0.25	FALSE	SURFACEOME	Tier2		RB,
	CDH2_chr18_27985528_27985761_-	CDH2	Gene	1.4375	FALSE	SURFACEOME	Tier2	Heart,Testis,Adrenal_Gland,	BT,OS,EPD,HGG,NBL,LGG,RB,MB,WLM,
	CDH2_chr18_27993500_27993637_-	CDH2	Gene	1.75	FALSE	SURFACEOME	Tier2	Heart,Testis,Adrenal_Gland,	DSRCT,OS,EPD,NBL,RB,BT,MB,HGG,WLM,LGG,
	CEP55_chr10_93503113_93503388_+	CEP55	Gene	0.25	FALSE	SURFACEOME	Tier2		RB,
	CEP55_chr10_93518877_93519111_+	CEP55	Gene	0.125	FALSE	SURFACEOME	Tier2		RB,
	CEP55_chr10_93519682_93519807_+	CEP55	Gene	0.5625	FALSE	SURFACEOME	Tier2	Testis,	RB,WLM,
	CEP55_chr10_93500040_93500234_+	CEP55	Gene	0.25	FALSE	SURFACEOME	Tier2		RB,
	CEP55_chr10_93515405_93515555_+	CEP55	Gene	0.3125	FALSE	SURFACEOME	Tier2		RB,
	CEP55_chr10_93503102_93503306_+	CEP55	Gene	0.25	FALSE	SURFACEOME	Tier2		RB,
	CEP55_chr10_93518877_93518948_+	CEP55	Gene	0.5	FALSE	SURFACEOME	Tier2	Testis,	RB,WLM,
	CEP55_chr10_93516935_93517248_+	CEP55	Gene	0.3125	FALSE	SURFACEOME	Tier2		RB,
	CEP55_chr10_93506988_93507056_+	CEP55	Gene	0.3125	FALSE	SURFACEOME	Tier2		RB,
	CEP55_chr10_93517207_93517248_+	CEP55	Gene	0.375	TRUE	SURFACEOME	Tier2	Testis,	RB,
	CEP55_chr10_93507010_93507056_+	CEP55	Gene	0.3125	FALSE	SURFACEOME	Tier2		RB,
	CHL1_chr3_391675_391797_+	CHL1	Gene	0.6875	FALSE	SURFACEOME	Tier2	Nerve,	BT,MEL,HGG,LGG,
	CHL1_chr3_382179_382280_+	CHL1	Gene	0.5625	FALSE	SURFACEOME	Tier2	Nerve,	BT,HGG,LGG,
	CHL1_chr3_340794_340916_+	CHL1	Gene	0.5625	FALSE	SURFACEOME	Tier2		BT,HGG,LGG,
	CHL1_chr3_390955_391159_+	CHL1	Gene	0.5625	FALSE	SURFACEOME	Tier2	Nerve,	BT,HGG,LGG,
	CHL1_chr3_383816_383886_+	CHL1	Gene	0.4375	TRUE	SURFACEOME	Tier2	Nerve,	HGG,LGG,
	CHL1_chr3_328167_328354_+	CHL1	Gene	0.5	FALSE	SURFACEOME	Tier2	Nerve,	BT,HGG,LGG,
	CHL1_chr3_382186_382280_+	CHL1	Gene	0.5625	FALSE	SURFACEOME	Tier2	Nerve,	BT,HGG,LGG,
	CHL1_chr3_341912_342082_+	CHL1	Gene	0.5625	FALSE	SURFACEOME	Tier2		BT,HGG,LGG,
	CHL1_chr3_328167_328223_+	CHL1	Gene	0.625	FALSE	SURFACEOME	Tier2	Nerve,	BT,MEL,HGG,LGG,
	CHL1_chr3_342984_343031_+	CHL1	Gene	0.375	FALSE	SURFACEOME	Tier2		HGG,LGG,
	CHL1_chr3_363217_363383_+	CHL1	Gene	0.5625	FALSE	SURFACEOME	Tier2		BT,HGG,LGG,
	CHL1_chr3_394693_394872_+	CHL1	Gene	0.5625	FALSE	SURFACEOME	Tier2	Nerve,	BT,HGG,LGG,
	CHL1_chr3_349359_349543_+	CHL1	Gene	0.5625	FALSE	SURFACEOME	Tier2		BT,HGG,LGG,
	CHL1_chr3_398227_398385_+	CHL1	Gene	0.3125	FALSE	SURFACEOME	Tier2		,LGG,
	CHL1_chr3_363217_363502_+	CHL1	Gene	0.25	FALSE	SURFACEOME	Tier2		LGG,
	CHL1_chr3_360284_360424_+	CHL1	Gene	0.5625	FALSE	SURFACEOME	Tier2		BT,HGG,LGG,
	CHL1_chr3_389252_389474_+	CHL1	Gene	0.5	FALSE	SURFACEOME	Tier2	Nerve,	BT,HGG,LGG,
	CHL1_chr3_382474_382671_+	CHL1	Gene	0.5	FALSE	SURFACEOME	Tier2		BT,HGG,LGG,
	CHL1_chr3_365950_366115_+	CHL1	Gene	0.5625	FALSE	SURFACEOME	Tier2		BT,HGG,LGG,
	CHL1_chr3_389252_389340_+	CHL1	Gene	0.5625	FALSE	SURFACEOME	Tier2	Nerve,	BT,HGG,LGG,
	CHL1_chr3_377818_377942_+	CHL1	Gene	0.625	FALSE	SURFACEOME	Tier2	Nerve,	BT,MEL,HGG,LGG,
	CHL1_chr3_328167_328259_+	CHL1	Gene	0.625	FALSE	SURFACEOME	Tier2	Nerve,	BT,MEL,HGG,LGG,
	CHL1_chr3_344589_344709_+	CHL1	Gene	0.625	FALSE	SURFACEOME	Tier2		BT,MEL,HGG,LGG,
	CHL1_chr3_328167_328458_+	CHL1	Gene	0.4375	FALSE	SURFACEOME	Tier2		BT,LGG,
	CHL1_chr3_319804_319867_+	CHL1	Gene	0.5	FALSE	SURFACEOME	Tier2	Nerve,	BT,HGG,LGG,
	CHL1_chr3_390701_390816_+	CHL1	Gene	0.625	FALSE	SURFACEOME	Tier2	Nerve,	BT,MEL,HGG,LGG,
	CHL1_chr3_361698_361810_+	CHL1	Gene	0.5625	FALSE	SURFACEOME	Tier2	Nerve,	BT,HGG,LGG,
	CHL1_chr3_319683_319867_+	CHL1	Gene	0.5	FALSE	SURFACEOME	Tier2		BT,HGG,LGG,
	CHL1_chr3_354640_354771_+	CHL1	Gene	0.5625	FALSE	SURFACEOME	Tier2		BT,HGG,LGG,
	CHL1_chr3_361699_361810_+	CHL1	Gene	0.5625	FALSE	SURFACEOME	Tier2	Nerve,	BT,HGG,LGG,
	CHL1_chr3_325959_326064_+	CHL1	Gene	0.625	FALSE	SURFACEOME	Tier2	Nerve,	BT,MEL,HGG,LGG,
	CHL1_chr3_399017_399148_+	CHL1	Gene	0.6875	FALSE	SURFACEOME	Tier2	Nerve,	BT,MEL,HGG,LGG,
	CHRNA4_chr20_63355975_63356070_-	CHRNA4	Gene	0.125	FALSE	SURFACEOME	Tier2	,Liver,	DSRCT,
	CHRNA4_chr20_63355975_63356084_-	CHRNA4	Gene	0.125	TRUE	SURFACEOME	Tier2	Liver,	DSRCT,
	CHRNA4_chr20_63355957_63356084_-	CHRNA4	Gene	0.125	FALSE	SURFACEOME	Tier2	Liver,	DSRCT,
	CHRNA4_chr20_63355975_63356109_-	CHRNA4	Gene	0.125	FALSE	SURFACEOME	Tier2	Liver,	DSRCT,
	CLCN3_chr4_169706868_169707266_+	CLCN3	Gene	1.8125	FALSE	SURFACEOME	Tier2	Testis,	EWS,BT,MEL,CPC,EPD,HGG,NBL,RB,MB,LGG,
	CLCN3_chr4_169697189_169697734_+	CLCN3	Gene	1.375	FALSE	SURFACEOME	Tier2		EWS,BT,MEL,MB,EPD,HGG,LGG,RB,
	CLCN3_chr4_169719907_169720278_+	CLCN3	Gene	1.875	FALSE	SURFACEOME	Tier2	Testis,Brain,Salivary_Gland,Pituitary,Adrenal_Gland,	EWS,DSRCT,BT,MEL,CPC,EPD,HGG,NBL,RB,MB,LGG,
	CLCN3_chr4_169689043_169689145_+	CLCN3	Gene	2.1875	FALSE	SURFACEOME	Tier2	Salivary_Gland,Adrenal_Gland,	ST,DSRCT,CPC,EPD,NBL,EWS,RB,BT,MEL,MB,HGG,LGG,
	CLCN3_chr4_169692114_169692320_+	CLCN3	Gene	1.625	FALSE	SURFACEOME	Tier2		EWS,ST,DSRCT,BT,MEL,EPD,HGG,LGG,RB,MB,
	CLCN3_chr4_169689043_169689230_+	CLCN3	Gene	1.6875	FALSE	SURFACEOME	Tier2		EWS,ST,DSRCT,BT,EPD,HGG,LGG,RB,MEL,MB,
	CLCN3_chr4_169706868_169706888_+	CLCN3	Gene	1.6875	FALSE	SURFACEOME	Tier2	Testis,Brain,Salivary_Gland,Pituitary,Adrenal_Gland,	EWS,BT,MEL,MB,CPC,EPD,HGG,NBL,LGG,RB,
	CLCN3_chr4_169719907_169723187_+	CLCN3	Gene	0.9375	FALSE	SURFACEOME	Tier2	Brain,	RB,MEL,MB,LGG,
	CLCN3_chr4_169719907_169723183_+	CLCN3	Gene	0.9375	FALSE	SURFACEOME	Tier2	Brain,	RB,MEL,MB,LGG,
	CLCN3_chr4_169719907_169720545_+	CLCN3	Gene	1.6875	FALSE	SURFACEOME	Tier2	Testis,Brain,Pituitary,	EWS,BT,MEL,MB,CPC,EPD,HGG,NBL,LGG,RB,
	CLCN3_chr4_169687658_169687755_+	CLCN3	Gene	2.1875	FALSE	SURFACEOME	Tier2	Testis,Brain,Salivary_Gland,Adrenal_Gland,	ST,DSRCT,CPC,EPD,NBL,EWS,RB,BT,MEL,MB,HGG,LGG,
	CLCN3_chr4_169687658_169687757_+	CLCN3	Gene	2.1875	FALSE	SURFACEOME	Tier2	Testis,Brain,Salivary_Gland,Adrenal_Gland,	ST,DSRCT,CPC,EPD,NBL,EWS,RB,BT,MEL,MB,HGG,LGG,
	CLCN3_chr4_169690530_169690652_+	CLCN3	Gene	1.5625	FALSE	SURFACEOME	Tier2		EWS,BT,MEL,CPC,EPD,HGG,LGG,RB,MB,
	CLCN3_chr4_169680050_169680207_+	CLCN3	Gene	2	FALSE	SURFACEOME	Tier2		ST,DSRCT,CPC,EPD,HGG,EWS,RB,BT,MEL,MB,LGG,
	CLCN3_chr4_169697596_169697734_+	CLCN3	Gene	2.25	FALSE	SURFACEOME	Tier2	Testis,Brain,Salivary_Gland,Adrenal_Gland,	ST,DSRCT,ACT,CPC,EPD,NBL,EWS,RB,BT,MEL,MB,HGG,LGG,
	CLCN3_chr4_169695612_169695692_+	CLCN3	Gene	1.9375	FALSE	SURFACEOME	Tier2	Testis,Salivary_Gland,Adrenal_Gland,	EWS,ST,DSRCT,BT,MEL,CPC,EPD,HGG,NBL,RB,MB,LGG,
	CLCN3_chr4_169660062_169660448_+	CLCN3	Gene	0.1875	FALSE	SURFACEOME	Tier2		RB,
	CLCN3_chr4_169713079_169713295_+	CLCN3	Gene	2.0625	FALSE	SURFACEOME	Tier2	Testis,Brain,Salivary_Gland,Pituitary,Adrenal_Gland,	ST,DSRCT,ACT,BT,MEL,CPC,EPD,HGG,NBL,EWS,RB,MB,LGG,
	CLCN3_chr4_169697361_169697734_+	CLCN3	Gene	1.5625	FALSE	SURFACEOME	Tier2		EWS,DSRCT,BT,MEL,EPD,HGG,LGG,RB,MB,
	CLCN3_chr4_169695631_169695692_+	CLCN3	Gene	1.9375	TRUE	SURFACEOME	Tier2	Testis,Salivary_Gland,Adrenal_Gland,	EWS,ST,DSRCT,BT,MEL,CPC,EPD,HGG,NBL,RB,MB,LGG,
	CLCN3_chr4_169703998_169704184_+	CLCN3	Gene	2	FALSE	SURFACEOME	Tier2	Testis,Brain,Salivary_Gland,Adrenal_Gland,	EWS,ST,DSRCT,ACT,BT,MEL,CPC,EPD,HGG,NBL,RB,MB,LGG,
	CLCN3_chr4_169697189_169697279_+	CLCN3	Gene	1.9375	FALSE	SURFACEOME	Tier2	Testis,Salivary_Gland,Adrenal_Gland,	EWS,ST,DSRCT,BT,MEL,CPC,EPD,HGG,NBL,RB,MB,LGG,
	CLCN3_chr4_169635913_169636088_+	CLCN3	Gene	1.5	FALSE	SURFACEOME	Tier2		RB,ST,DSRCT,BT,MEL,HGG,LGG,EWS,MB,
	CLCN3_chr4_169680068_169680207_+	CLCN3	Gene	2.1875	FALSE	SURFACEOME	Tier2	Testis,	ST,DSRCT,CPC,EPD,NBL,EWS,RB,BT,MEL,MB,HGG,LGG,
	CLCN3_chr4_169719907_169723673_+	CLCN3	Gene	0.8125	FALSE	SURFACEOME	Tier2		RB,MB,LGG,
	CLCN3_chr4_169635983_169636088_+	CLCN3	Gene	1.9375	FALSE	SURFACEOME	Tier2		ST,DSRCT,CPC,EPD,HGG,LGG,EWS,RB,BT,MEL,MB,
	COL11A2_chr6_33178920_33178973_-	COL11A2	Gene	0.1875	FALSE	MATRISOME_SURFACEOME	Tier2	Pituitary,	OS,
	COL11A2_chr6_33171464_33171571_-	COL11A2	Gene	0.3125	FALSE	MATRISOME_SURFACEOME	Tier2	Testis,Pituitary,	OS,
	COL11A2_chr6_33177009_33177045_-	COL11A2	Gene	0.125	FALSE	MATRISOME_SURFACEOME	Tier2	Pituitary,	OS,
	COL11A2_chr6_33180668_33180730_-	COL11A2	Gene	0.125	FALSE	MATRISOME_SURFACEOME	Tier2	Pituitary,	OS,
	COL11A2_chr6_33177412_33177465_-	COL11A2	Gene	0.1875	FALSE	MATRISOME_SURFACEOME	Tier2	Pituitary,	OS,
	COL11A2_chr6_33178132_33178185_-	COL11A2	Gene	0.125	FALSE	MATRISOME_SURFACEOME	Tier2	Pituitary,	OS,
	COL11A2_chr6_33177181_33177225_-	COL11A2	Gene	0.125	FALSE	MATRISOME_SURFACEOME	Tier2	Pituitary,	OS,
	COL11A2_chr6_33171271_33171324_-	COL11A2	Gene	0.25	FALSE	MATRISOME_SURFACEOME	Tier2	Testis,Pituitary,	OS,
	COL11A2_chr6_33171467_33171574_-	COL11A2	Gene	0.3125	FALSE	MATRISOME_SURFACEOME	Tier2	Testis,Pituitary,	OS,
	COL11A2_chr6_33173060_33173110_-	COL11A2	Gene	0.25	FALSE	MATRISOME_SURFACEOME	Tier2	Testis,Pituitary,	OS,
	COL11A2_chr6_33180964_33181005_-	COL11A2	Gene	0.125	FALSE	MATRISOME_SURFACEOME	Tier2	Pituitary,	OS,
	COL11A2_chr6_33165549_33165816_-	COL11A2	Gene	0.3125	FALSE	MATRISOME_SURFACEOME	Tier2	Testis,Pituitary,	OS,
	COL11A2_chr6_33176433_33176486_-	COL11A2	Gene	0.1875	FALSE	MATRISOME_SURFACEOME	Tier2	Pituitary,	OS,
	COL11A2_chr6_33168519_33168572_-	COL11A2	Gene	0.25	FALSE	MATRISOME_SURFACEOME	Tier2	Testis,Pituitary,	OS,
	COL11A2_chr6_33166171_33166206_-	COL11A2	Gene	0.3125	FALSE	MATRISOME_SURFACEOME	Tier2	Testis,Pituitary,	OS,
	COL11A2_chr6_33171713_33171820_-	COL11A2	Gene	0.3125	FALSE	MATRISOME_SURFACEOME	Tier2	Testis,Pituitary,	OS,
	COL11A2_chr6_33167070_33167123_-	COL11A2	Gene	0.375	FALSE	MATRISOME_SURFACEOME	Tier2	Testis,Pituitary,	OS,
	COL11A2_chr6_33166720_33166824_-	COL11A2	Gene	0.4375	FALSE	MATRISOME_SURFACEOME	Tier2	Testis,Pituitary,	OS,
	COL11A2_chr6_33168955_33169008_-	COL11A2	Gene	0.25	FALSE	MATRISOME_SURFACEOME	Tier2	Testis,Pituitary,	OS,
	COL11A2_chr6_33186445_33186818_-	COL11A2	Gene	0.125	FALSE	MATRISOME_SURFACEOME	Tier2		OS,
	COL11A2_chr6_33178435_33178488_-	COL11A2	Gene	0.1875	FALSE	MATRISOME_SURFACEOME	Tier2	Pituitary,	OS,
	COL11A2_chr6_33175574_33175681_-	COL11A2	Gene	0.25	FALSE	MATRISOME_SURFACEOME	Tier2	Pituitary,	OS,
	COL11A2_chr6_33165931_33165984_-	COL11A2	Gene	0.5	FALSE	MATRISOME_SURFACEOME	Tier2	Testis,Pituitary,	OS,
	COL11A2_chr6_33174165_33174218_-	COL11A2	Gene	0.1875	FALSE	MATRISOME_SURFACEOME	Tier2	Testis,Pituitary,	OS,
	COL11A2_chr6_33188978_33189188_-	COL11A2	Gene	0.125	FALSE	MATRISOME_SURFACEOME	Tier2		OS,
	COL11A2_chr6_33186627_33186818_-	COL11A2	Gene	0.25	FALSE	MATRISOME_SURFACEOME	Tier2	Pituitary,	,OS,
	COL11A2_chr6_33169831_33169884_-	COL11A2	Gene	0.3125	FALSE	MATRISOME_SURFACEOME	Tier2	Testis,Pituitary,	OS,
	COL11A2_chr6_33179073_33179126_-	COL11A2	Gene	0.125	FALSE	MATRISOME_SURFACEOME	Tier2	Pituitary,	OS,
	COL11A2_chr6_33176992_33177045_-	COL11A2	Gene	0.1875	FALSE	MATRISOME_SURFACEOME	Tier2	Pituitary,	OS,
	COL11A2_chr6_33192159_33192467_-	COL11A2	Gene	0.125	FALSE	MATRISOME_SURFACEOME	Tier2		OS,
	COL11A2_chr6_33192159_33192468_-	COL11A2	Gene	0.125	FALSE	MATRISOME_SURFACEOME	Tier2		OS,
	COL11A2_chr6_33180258_33180332_-	COL11A2	Gene	0.125	FALSE	MATRISOME_SURFACEOME	Tier2	Pituitary,	OS,
	COL11A2_chr6_33176721_33176765_-	COL11A2	Gene	0.1875	FALSE	MATRISOME_SURFACEOME	Tier2	Pituitary,	OS,
	COL11A2_chr6_33167799_33167852_-	COL11A2	Gene	0.25	FALSE	MATRISOME_SURFACEOME	Tier2	Testis,Pituitary,	OS,
	COL11A2_chr6_33162681_33163818_-	COL11A2	Gene	0.125	FALSE	MATRISOME_SURFACEOME	Tier2	Pituitary,	OS,
	COL11A2_chr6_33173348_33173401_-	COL11A2	Gene	0.3125	FALSE	MATRISOME_SURFACEOME	Tier2	Testis,Pituitary,	OS,
	COL11A2_chr6_33166513_33166566_-	COL11A2	Gene	0.3125	FALSE	MATRISOME_SURFACEOME	Tier2	Testis,Pituitary,	OS,
	COL11A2_chr6_33170326_33170379_-	COL11A2	Gene	0.25	TRUE	MATRISOME_SURFACEOME	Tier2	Testis,Pituitary,	OS,
	COL11A2_chr6_33166717_33166824_-	COL11A2	Gene	0.4375	FALSE	MATRISOME_SURFACEOME	Tier2	Testis,Pituitary,	OS,
	COL11A2_chr6_33164852_33164964_-	COL11A2	Gene	0.5	FALSE	MATRISOME_SURFACEOME	Tier2	Testis,Pituitary,	,OS,
	COL11A2_chr6_33184992_33185054_-	COL11A2	Gene	0.1875	FALSE	MATRISOME_SURFACEOME	Tier2	Pituitary,	OS,
	COL11A2_chr6_33165931_33165982_-	COL11A2	Gene	0.5	FALSE	MATRISOME_SURFACEOME	Tier2	Testis,Pituitary,	OS,
	COL11A2_chr6_33173701_33173745_-	COL11A2	Gene	0.125	FALSE	MATRISOME_SURFACEOME	Tier2	Pituitary,	OS,
	COL11A2_chr6_33192159_33192454_-	COL11A2	Gene	0.125	FALSE	MATRISOME_SURFACEOME	Tier2		OS,
	COL11A2_chr6_33162692_33163818_-	COL11A2	Gene	0.125	FALSE	MATRISOME_SURFACEOME	Tier2	Pituitary,	OS,
	COL11A2_chr6_33167067_33167120_-	COL11A2	Gene	0.375	FALSE	MATRISOME_SURFACEOME	Tier2	Testis,Pituitary,	OS,
	COL11A2_chr6_33184992_33185052_-	COL11A2	Gene	0.1875	FALSE	MATRISOME_SURFACEOME	Tier2	Pituitary,	OS,
	COL11A2_chr6_33167067_33167124_-	COL11A2	Gene	0.375	FALSE	MATRISOME_SURFACEOME	Tier2	Testis,Pituitary,	OS,
	COL11A2_chr6_33165928_33165982_-	COL11A2	Gene	0.5	FALSE	MATRISOME_SURFACEOME	Tier2	Testis,Pituitary,	OS,
	COL11A2_chr6_33172530_33172637_-	COL11A2	Gene	0.5	FALSE	MATRISOME_SURFACEOME	Tier2	Testis,Pituitary,	RB,OS,
	COL11A2_chr6_33174011_33174055_-	COL11A2	Gene	0.1875	FALSE	MATRISOME_SURFACEOME	Tier2	Testis,Pituitary,	OS,
	COL11A2_chr6_33170810_33170917_-	COL11A2	Gene	0.375	FALSE	MATRISOME_SURFACEOME	Tier2	Testis,Pituitary,	OS,
	COL11A2_chr6_33167426_33167533_-	COL11A2	Gene	0.375	FALSE	MATRISOME_SURFACEOME	Tier2	Testis,Pituitary,	OS,
	COL11A2_chr6_33179431_33179487_-	COL11A2	Gene	0.125	FALSE	MATRISOME_SURFACEOME	Tier2	Pituitary,	OS,
	COL11A2_chr6_33179231_33179284_-	COL11A2	Gene	0.1875	FALSE	MATRISOME_SURFACEOME	Tier2	Pituitary,	OS,
	COL11A2_chr6_33181111_33181170_-	COL11A2	Gene	0.1875	FALSE	MATRISOME_SURFACEOME	Tier2	Pituitary,	OS,
	COL11A2_chr6_33188362_33188524_-	COL11A2	Gene	0.1875	FALSE	MATRISOME_SURFACEOME	Tier2	Pituitary,	OS,
	COL11A2_chr6_33177662_33177706_-	COL11A2	Gene	0.125	FALSE	MATRISOME_SURFACEOME	Tier2	Pituitary,	OS,
	COL11A2_chr6_33171114_33171167_-	COL11A2	Gene	0.25	FALSE	MATRISOME_SURFACEOME	Tier2	Testis,Pituitary,	OS,
	COL11A2_chr6_33162695_33163818_-	COL11A2	Gene	0.125	FALSE	MATRISOME_SURFACEOME	Tier2	Pituitary,	OS,
	COL11A2_chr6_33170557_33170610_-	COL11A2	Gene	0.25	FALSE	MATRISOME_SURFACEOME	Tier2	Testis,Pituitary,	OS,
	COL11A2_chr6_33172289_33172378_-	COL11A2	Gene	0.375	FALSE	MATRISOME_SURFACEOME	Tier2	Testis,Pituitary,	OS,
	COL11A2_chr6_33166720_33166827_-	COL11A2	Gene	0.4375	FALSE	MATRISOME_SURFACEOME	Tier2	Testis,Pituitary,	OS,
	COL11A2_chr6_33170047_33170100_-	COL11A2	Gene	0.3125	FALSE	MATRISOME_SURFACEOME	Tier2	Testis,Pituitary,	OS,
	COL11A2_chr6_33176259_33176303_-	COL11A2	Gene	0.1875	FALSE	MATRISOME_SURFACEOME	Tier2	Testis,Pituitary,	OS,
	COL11A2_chr6_33169383_33169490_-	COL11A2	Gene	0.5	FALSE	MATRISOME_SURFACEOME	Tier2	Testis,Pituitary,	RB,OS,
	COL11A2_chr6_33164267_33164473_-	COL11A2	Gene	0.25	FALSE	MATRISOME_SURFACEOME	Tier2	Testis,Pituitary,	OS,
	COL11A2_chr6_33168706_33168759_-	COL11A2	Gene	0.3125	FALSE	MATRISOME_SURFACEOME	Tier2	Testis,Pituitary,	OS,
	COL11A2_chr6_33176016_33176069_-	COL11A2	Gene	0.1875	FALSE	MATRISOME_SURFACEOME	Tier2	Testis,Pituitary,	OS,
	COL11A2_chr6_33174527_33174580_-	COL11A2	Gene	0.1875	FALSE	MATRISOME_SURFACEOME	Tier2	Testis,Pituitary,	OS,
	COL11A2_chr6_33189320_33189469_-	COL11A2	Gene	0.125	FALSE	MATRISOME_SURFACEOME	Tier2	Pituitary,	OS,
	COL11A2_chr6_33173873_33173926_-	COL11A2	Gene	0.125	FALSE	MATRISOME_SURFACEOME	Tier2	Pituitary,	OS,
	COL11A2_chr6_33173502_33173555_-	COL11A2	Gene	0.25	FALSE	MATRISOME_SURFACEOME	Tier2	Testis,Pituitary,	OS,
	COL11A2_chr6_33192159_33192499_-	COL11A2	Gene	0.125	FALSE	MATRISOME_SURFACEOME	Tier2		OS,
	COL11A2_chr6_33167264_33167317_-	COL11A2	Gene	0.3125	FALSE	MATRISOME_SURFACEOME	Tier2	Testis,Pituitary,	OS,
	COL11A2_chr6_33172050_33172103_-	COL11A2	Gene	0.3125	FALSE	MATRISOME_SURFACEOME	Tier2	Testis,Pituitary,	OS,
	COL11A2_chr6_33179719_33179805_-	COL11A2	Gene	0.125	FALSE	MATRISOME_SURFACEOME	Tier2	Pituitary,	OS,
	COL11A2_chr6_33178679_33178732_-	COL11A2	Gene	0.1875	FALSE	MATRISOME_SURFACEOME	Tier2	Pituitary,	OS,
	COL11A2_chr6_33178308_33178352_-	COL11A2	Gene	0.125	FALSE	MATRISOME_SURFACEOME	Tier2	Pituitary,	OS,
	COL11A2_chr6_33173060_33173113_-	COL11A2	Gene	0.25	FALSE	MATRISOME_SURFACEOME	Tier2	Testis,Pituitary,	OS,
	COL13A1_chr10_69889414_69889440_+	COL13A1	Gene	0.25	FALSE	MATRISOME	Tier2		DSRCT,
	COL13A1_chr10_69947307_69947342_+	COL13A1	Gene	0.1875	FALSE	MATRISOME	Tier2		WLM,
	COL13A1_chr10_69905787_69905822_+	COL13A1	Gene	0.3125	FALSE	MATRISOME	Tier2		DSRCT,
	COL13A1_chr10_69931160_69931256_+	COL13A1	Gene	0.1875	FALSE	MATRISOME	Tier2		,EWS,
	COL13A1_chr10_69957004_69957042_+	COL13A1	Gene	0.25	FALSE	MATRISOME	Tier2		WLM,
	COL13A1_chr10_69945671_69945724_+	COL13A1	Gene	0.25	FALSE	MATRISOME	Tier2		WLM,
	COL13A1_chr10_69898697_69898762_+	COL13A1	Gene	0.1875	FALSE	MATRISOME	Tier2		EWS,
	COL13A1_chr10_69921882_69921935_+	COL13A1	Gene	0.375	FALSE	MATRISOME	Tier2		EWS,WLM,
	COL13A1_chr10_69944125_69944178_+	COL13A1	Gene	0.25	FALSE	MATRISOME	Tier2		WLM,
	COL13A1_chr10_69919665_69919727_+	COL13A1	Gene	0.125	FALSE	MATRISOME	Tier2		EWS,
	COL13A1_chr10_69897475_69897531_+	COL13A1	Gene	0.125	FALSE	MATRISOME	Tier2		EWS,
	COL13A1_chr10_69894552_69894578_+	COL13A1	Gene	0.375	FALSE	MATRISOME	Tier2		EWS,DSRCT,
	COL13A1_chr10_69917289_69917333_+	COL13A1	Gene	0.375	FALSE	MATRISOME	Tier2		DSRCT,WLM,
	COL13A1_chr10_69919062_69919088_+	COL13A1	Gene	0.375	FALSE	MATRISOME	Tier2		EWS,DSRCT,
	COL13A1_chr10_69930400_69930552_+	COL13A1	Gene	0.5	FALSE	MATRISOME	Tier2		DSRCT,WLM,EWS,
	COL13A1_chr10_69887456_69887491_+	COL13A1	Gene	0.3125	FALSE	MATRISOME	Tier2		EWS,
	COL13A1_chr10_69888304_69888330_+	COL13A1	Gene	0.375	FALSE	MATRISOME	Tier2		EWS,DSRCT,
	COL13A1_chr10_69930453_69930552_+	COL13A1	Gene	0.5	FALSE	MATRISOME	Tier2	Blood_Vessel,	DSRCT,WLM,EWS,
	COL13A1_chr10_69904933_69904959_+	COL13A1	Gene	0.375	FALSE	MATRISOME	Tier2		,EWS,
	COL13A1_chr10_69927087_69927110_+	COL13A1	Gene	0.375	FALSE	MATRISOME	Tier2		,EWS,
	COL13A1_chr10_69937635_69937715_+	COL13A1	Gene	0.3125	TRUE	MATRISOME	Tier2	Blood_Vessel,	DSRCT,WLM,
	COL13A1_chr10_69935350_69935391_+	COL13A1	Gene	0.4375	FALSE	MATRISOME	Tier2		WLM,EWS,
	COL13A1_chr10_69902748_69902855_+	COL13A1	Gene	0.4375	FALSE	MATRISOME	Tier2		DSRCT,EWS,
	COL13A1_chr10_69895550_69895576_+	COL13A1	Gene	0.3125	FALSE	MATRISOME	Tier2		EWS,
	COL13A1_chr10_69930043_69930087_+	COL13A1	Gene	0.4375	FALSE	MATRISOME	Tier2		EWS,DSRCT,WLM,
	COL13A1_chr10_69952882_69952968_+	COL13A1	Gene	0.1875	FALSE	MATRISOME	Tier2		WLM,
	COL13A1_chr10_69918285_69918317_+	COL13A1	Gene	0.375	FALSE	MATRISOME	Tier2		EWS,DSRCT,
	COL13A1_chr10_69932560_69932604_+	COL13A1	Gene	0.1875	FALSE	MATRISOME	Tier2		,EWS,
	COL13A1_chr10_69922708_69922794_+	COL13A1	Gene	0.5	FALSE	MATRISOME	Tier2		DSRCT,WLM,EWS,
	COL13A1_chr10_69924963_69925007_+	COL13A1	Gene	0.4375	FALSE	MATRISOME	Tier2		EWS,DSRCT,WLM,
	COL13A1_chr10_69923802_69923855_+	COL13A1	Gene	0.4375	FALSE	MATRISOME	Tier2		EWS,DSRCT,WLM,
	COL13A1_chr10_69936756_69936782_+	COL13A1	Gene	0.25	FALSE	MATRISOME	Tier2		WLM,
	COL13A1_chr10_69894675_69894701_+	COL13A1	Gene	0.375	FALSE	MATRISOME	Tier2		EWS,DSRCT,
	COL13A1_chr10_69928937_69928999_+	COL13A1	Gene	0.4375	FALSE	MATRISOME	Tier2	Blood_Vessel,	EWS,DSRCT,WLM,
	COL13A1_chr10_69887457_69887491_+	COL13A1	Gene	0.3125	FALSE	MATRISOME	Tier2		EWS,
	COL13A1_chr10_69927088_69927110_+	COL13A1	Gene	0.375	FALSE	MATRISOME	Tier2		,EWS,
	COL13A1_chr10_69925804_69925872_+	COL13A1	Gene	0.5	FALSE	MATRISOME	Tier2	Blood_Vessel,	DSRCT,WLM,EWS,
	COL23A1_chr5_178262217_178262252_-	COL23A1	Gene	0.1875	FALSE	MATRISOME	Tier2	,Thyroid,	,DSRCT,
	COL23A1_chr5_178261722_178261748_-	COL23A1	Gene	0.1875	FALSE	MATRISOME	Tier2	,Thyroid,	,DSRCT,
	COL23A1_chr5_178306875_178306919_-	COL23A1	Gene	0.1875	FALSE	MATRISOME	Tier2	Thyroid,	,DSRCT,
	COL23A1_chr5_178256353_178257291_-	COL23A1	Gene	0.125	FALSE	MATRISOME	Tier2		DSRCT,
	COL23A1_chr5_178306875_178306934_-	COL23A1	Gene	0.1875	FALSE	MATRISOME	Tier2	Thyroid,	,DSRCT,
	COL23A1_chr5_178257523_178257567_-	COL23A1	Gene	0.1875	FALSE	MATRISOME	Tier2	,Thyroid,	,DSRCT,
	COL23A1_chr5_178560682_178560748_-	COL23A1	Gene	0.1875	FALSE	MATRISOME	Tier2	Thyroid,	,DSRCT,
	COL23A1_chr5_178263208_178263324_-	COL23A1	Gene	0.1875	FALSE	MATRISOME	Tier2	,Thyroid,	,DSRCT,
	COL23A1_chr5_178247526_178247552_-	COL23A1	Gene	0.1875	FALSE	MATRISOME	Tier2	,Thyroid,	,DSRCT,
	COL23A1_chr5_178267307_178267333_-	COL23A1	Gene	0.1875	FALSE	MATRISOME	Tier2	Thyroid,	,DSRCT,
	COL23A1_chr5_178270337_178270363_-	COL23A1	Gene	0.1875	FALSE	MATRISOME	Tier2	Thyroid,	,DSRCT,
	COL23A1_chr5_178256353_178256397_-	COL23A1	Gene	0.1875	FALSE	MATRISOME	Tier2	,Thyroid,	,DSRCT,
	COL23A1_chr5_178259721_178259747_-	COL23A1	Gene	0.1875	FALSE	MATRISOME	Tier2	,Thyroid,	,DSRCT,
	COL23A1_chr5_178268730_178268756_-	COL23A1	Gene	0.1875	FALSE	MATRISOME	Tier2	Thyroid,	,DSRCT,
	COL23A1_chr5_178256866_178256928_-	COL23A1	Gene	0.1875	TRUE	MATRISOME	Tier2	,Thyroid,	,DSRCT,
	COL23A1_chr5_178288324_178288350_-	COL23A1	Gene	0.1875	FALSE	MATRISOME	Tier2	Thyroid,	,DSRCT,
	COL23A1_chr5_178290362_178290369_-	COL23A1	Gene	0.1875	FALSE	MATRISOME	Tier2	Thyroid,	,DSRCT,
	COL23A1_chr5_178252544_178252597_-	COL23A1	Gene	0.1875	FALSE	MATRISOME	Tier2	,Thyroid,	,DSRCT,
	COL23A1_chr5_178250061_178250105_-	COL23A1	Gene	0.1875	FALSE	MATRISOME	Tier2	,Thyroid,	,DSRCT,
	COL2A1_chr12_47993994_47994047_-	COL2A1	Gene	0.375	FALSE	MATRISOME	Tier2		,WLM,
	COL2A1_chr12_47999697_48000125_-	COL2A1	Gene	0.125	FALSE	MATRISOME	Tier2		WLM,
	COL2A1_chr12_47978291_47978398_-	COL2A1	Gene	0.375	FALSE	MATRISOME	Tier2		CPC,WLM,
	COL2A1_chr12_47993809_47993862_-	COL2A1	Gene	0.3125	FALSE	MATRISOME	Tier2		,WLM,
	COL2A1_chr12_47983683_47983736_-	COL2A1	Gene	0.375	FALSE	MATRISOME	Tier2		CPC,WLM,
	COL2A1_chr12_47996548_47996625_-	COL2A1	Gene	0.375	FALSE	MATRISOME	Tier2		,WLM,
	COL2A1_chr12_47980915_47980968_-	COL2A1	Gene	0.375	FALSE	MATRISOME	Tier2		CPC,WLM,
	COL2A1_chr12_47999919_48000125_-	COL2A1	Gene	0.25	FALSE	MATRISOME	Tier2		,WLM,
	COL2A1_chr12_47982848_47982946_-	COL2A1	Gene	0.375	FALSE	MATRISOME	Tier2		CPC,WLM,
	COL2A1_chr12_47989228_47989281_-	COL2A1	Gene	0.25	FALSE	MATRISOME	Tier2		,WLM,
	COL2A1_chr12_47992878_47992931_-	COL2A1	Gene	0.25	FALSE	MATRISOME	Tier2		,WLM,
	COL2A1_chr12_47981343_47981396_-	COL2A1	Gene	0.375	FALSE	MATRISOME	Tier2		CPC,WLM,
	COL2A1_chr12_47984087_47984140_-	COL2A1	Gene	0.375	FALSE	MATRISOME	Tier2		CPC,WLM,
	COL2A1_chr12_47981776_47981829_-	COL2A1	Gene	0.375	FALSE	MATRISOME	Tier2		CPC,WLM,
	COL2A1_chr12_47987078_47987176_-	COL2A1	Gene	0.4375	FALSE	MATRISOME	Tier2		CPC,WLM,
	COL2A1_chr12_47976514_47976567_-	COL2A1	Gene	0.375	FALSE	MATRISOME	Tier2		CPC,WLM,
	COL2A1_chr12_47980009_47980062_-	COL2A1	Gene	0.375	FALSE	MATRISOME	Tier2		CPC,WLM,
	COL2A1_chr12_47998169_47998201_-	COL2A1	Gene	0.25	FALSE	MATRISOME	Tier2		,WLM,
	COL2A1_chr12_47998032_47998064_-	COL2A1	Gene	0.375	FALSE	MATRISOME	Tier2		,WLM,
	COL2A1_chr12_47982502_47982609_-	COL2A1	Gene	0.4375	FALSE	MATRISOME	Tier2		CPC,WLM,
	COL2A1_chr12_47985912_47985965_-	COL2A1	Gene	0.3125	FALSE	MATRISOME	Tier2		,WLM,
	COL2A1_chr12_47976812_47976919_-	COL2A1	Gene	0.375	FALSE	MATRISOME	Tier2		CPC,WLM,
	COL2A1_chr12_47979511_47979564_-	COL2A1	Gene	0.375	FALSE	MATRISOME	Tier2		CPC,WLM,
	COL2A1_chr12_47984995_47985093_-	COL2A1	Gene	0.4375	FALSE	MATRISOME	Tier2		CPC,WLM,
	COL2A1_chr12_47987269_47987313_-	COL2A1	Gene	0.3125	FALSE	MATRISOME	Tier2		,WLM,
	COL2A1_chr12_47997606_47997707_-	COL2A1	Gene	0.375	TRUE	MATRISOME	Tier2		,WLM,
	COL2A1_chr12_47980554_47980661_-	COL2A1	Gene	0.375	FALSE	MATRISOME	Tier2		CPC,WLM,
	COL2A1_chr12_47998415_47998431_-	COL2A1	Gene	0.25	FALSE	MATRISOME	Tier2		,WLM,
	COL2A1_chr12_47986835_47986888_-	COL2A1	Gene	0.3125	FALSE	MATRISOME	Tier2		,WLM,
	COL2A1_chr12_48004237_48004449_-	COL2A1	Gene	0.125	FALSE	MATRISOME	Tier2		WLM,
	COL2A1_chr12_47981945_47982160_-	COL2A1	Gene	0.25	FALSE	MATRISOME	Tier2		,WLM,
	COL2A1_chr12_47975317_47975605_-	COL2A1	Gene	0.375	FALSE	MATRISOME	Tier2		CPC,WLM,
	COL2A1_chr12_47977320_47977427_-	COL2A1	Gene	0.4375	FALSE	MATRISOME	Tier2	Pituitary,	CPC,WLM,
	COL2A1_chr12_48004237_48004506_-	COL2A1	Gene	0.125	FALSE	MATRISOME	Tier2		WLM,
	COL2A1_chr12_47995710_47995763_-	COL2A1	Gene	0.25	FALSE	MATRISOME	Tier2		,WLM,
	COL2A1_chr12_47978597_47978758_-	COL2A1	Gene	0.375	FALSE	MATRISOME	Tier2		CPC,WLM,
	COL2A1_chr12_47984546_47984599_-	COL2A1	Gene	0.4375	FALSE	MATRISOME	Tier2		CPC,WLM,
	COL2A1_chr12_47982107_47982160_-	COL2A1	Gene	0.375	FALSE	MATRISOME	Tier2		CPC,WLM,
	COL2A1_chr12_47973201_47973553_-	COL2A1	Gene	0.375	FALSE	MATRISOME	Tier2	Pituitary,	,WLM,
	COL2A1_chr12_47977102_47977155_-	COL2A1	Gene	0.375	FALSE	MATRISOME	Tier2		CPC,WLM,
	COL2A1_chr12_47997615_47997707_-	COL2A1	Gene	0.375	FALSE	MATRISOME	Tier2		,WLM,
	COL2A1_chr12_47993458_47993499_-	COL2A1	Gene	0.25	FALSE	MATRISOME	Tier2		,WLM,
	COL2A1_chr12_47985728_47985826_-	COL2A1	Gene	0.4375	FALSE	MATRISOME	Tier2		CPC,WLM,
	COL2A1_chr12_47989761_47989805_-	COL2A1	Gene	0.25	FALSE	MATRISOME	Tier2		,WLM,
	COL2A1_chr12_47974089_47974331_-	COL2A1	Gene	0.375	FALSE	MATRISOME	Tier2	Pituitary,	,WLM,
	COL2A1_chr12_47977600_47977653_-	COL2A1	Gene	0.375	FALSE	MATRISOME	Tier2	Pituitary,	CPC,WLM,
	COL2A1_chr12_47997871_47997924_-	COL2A1	Gene	0.375	FALSE	MATRISOME	Tier2		,WLM,
	COL2A1_chr12_47975353_47975605_-	COL2A1	Gene	0.375	FALSE	MATRISOME	Tier2		CPC,WLM,
	COL2A1_chr12_47993458_47993502_-	COL2A1	Gene	0.25	FALSE	MATRISOME	Tier2		,WLM,
	COL2A1_chr12_47995255_47995308_-	COL2A1	Gene	0.375	FALSE	MATRISOME	Tier2		,WLM,
	COL2A1_chr12_48004237_48004476_-	COL2A1	Gene	0.125	FALSE	MATRISOME	Tier2		WLM,
	COL2A1_chr12_47977320_47977445_-	COL2A1	Gene	0.4375	FALSE	MATRISOME	Tier2		CPC,WLM,
	COL2A1_chr12_47983093_47983137_-	COL2A1	Gene	0.3125	FALSE	MATRISOME	Tier2		,WLM,
	COL2A1_chr12_47978010_47978117_-	COL2A1	Gene	0.375	FALSE	MATRISOME	Tier2		CPC,WLM,
	COL2A1_chr12_47995875_47995919_-	COL2A1	Gene	0.1875	FALSE	MATRISOME	Tier2		,WLM,
	COL2A1_chr12_47985534_47985587_-	COL2A1	Gene	0.3125	FALSE	MATRISOME	Tier2		,WLM,
	COL2A1_chr12_47983683_47983855_-	COL2A1	Gene	0.25	FALSE	MATRISOME	Tier2		,WLM,
	COL2A1_chr12_48004237_48004554_-	COL2A1	Gene	0.125	FALSE	MATRISOME	Tier2		WLM,
	COL2A1_chr12_47987611_47987709_-	COL2A1	Gene	0.3125	FALSE	MATRISOME	Tier2		CPC,WLM,
	COL2A1_chr12_47975963_47976070_-	COL2A1	Gene	0.375	FALSE	MATRISOME	Tier2	Pituitary,	CPC,WLM,
	COL2A1_chr12_47986336_47986443_-	COL2A1	Gene	0.4375	FALSE	MATRISOME	Tier2		CPC,WLM,
	COL2A1_chr12_47983385_47983438_-	COL2A1	Gene	0.375	FALSE	MATRISOME	Tier2		CPC,WLM,
	COL2A1_chr12_48004237_48004362_-	COL2A1	Gene	0.1875	FALSE	MATRISOME	Tier2		,WLM,
	COL2A1_chr12_47974675_47974862_-	COL2A1	Gene	0.4375	FALSE	MATRISOME	Tier2	Pituitary,	CPC,WLM,
	COL2A1_chr12_47973407_47973553_-	COL2A1	Gene	0.5	FALSE	MATRISOME	Tier2	Pituitary,	RB,RHB,WLM,
	COL2A1_chr12_47972967_47973553_-	COL2A1	Gene	0.25	FALSE	MATRISOME	Tier2		,WLM,
	COL2A1_chr12_47994424_47994477_-	COL2A1	Gene	0.3125	FALSE	MATRISOME	Tier2		,WLM,
	CP_chr3_149209211_149209340_-	CP	Gene	0.5	FALSE	SURFACEOME	Tier2	,Liver,	DSRCT,EPD,
	CP_chr3_149198367_149198453_-	CP	Gene	0.5	FALSE	SURFACEOME	Tier2	Salivary_Gland,Blood_Vessel,Liver,	DSRCT,CPC,EPD,
	CP_chr3_149212451_149212698_-	CP	Gene	0.1875	FALSE	SURFACEOME	Tier2	Liver,	DSRCT,
	CP_chr3_149210168_149210379_-	CP	Gene	0.25	FALSE	SURFACEOME	Tier2	,Liver,	DSRCT,
	CP_chr3_149177785_149177979_-	CP	Gene	0.5625	FALSE	SURFACEOME	Tier2	Spleen,Salivary_Gland,Blood_Vessel,Liver,	DSRCT,CPC,EPD,
	CP_chr3_149199712_149199821_-	CP	Gene	0.6875	FALSE	SURFACEOME	Tier2	Salivary_Gland,Liver,	RB,DSRCT,CPC,EPD,
	CP_chr3_149178415_149178631_-	CP	Gene	0.5625	FALSE	SURFACEOME	Tier2	Spleen,Salivary_Gland,Blood_Vessel,Liver,	DSRCT,CPC,EPD,
	CP_chr3_149210358_149210379_-	CP	Gene	0.3125	FALSE	SURFACEOME	Tier2	,Liver,	DSRCT,
	CP_chr3_149185249_149185404_-	CP	Gene	0.5625	FALSE	SURFACEOME	Tier2	Salivary_Gland,Blood_Vessel,Liver,	DSRCT,CPC,EPD,
	CP_chr3_149210167_149210379_-	CP	Gene	0.25	FALSE	SURFACEOME	Tier2	,Liver,	DSRCT,
	CP_chr3_149202102_149202241_-	CP	Gene	0.5625	FALSE	SURFACEOME	Tier2	Salivary_Gland,Liver,	DSRCT,CPC,EPD,
	CP_chr3_149183466_149183605_-	CP	Gene	0.5625	FALSE	SURFACEOME	Tier2	Salivary_Gland,Blood_Vessel,Liver,	DSRCT,CPC,EPD,
	CP_chr3_149221647_149221824_-	CP	Gene	0.125	FALSE	SURFACEOME	Tier2	Liver,	DSRCT,
	CP_chr3_149185239_149185446_-	CP	Gene	0.4375	FALSE	SURFACEOME	Tier2	Salivary_Gland,Liver,	DSRCT,EPD,
	CP_chr3_149209211_149209384_-	CP	Gene	0.3125	FALSE	SURFACEOME	Tier2	,Liver,	DSRCT,
	CP_chr3_149207363_149207617_-	CP	Gene	0.1875	FALSE	SURFACEOME	Tier2	,Liver,	DSRCT,
	CP_chr3_149221647_149221827_-	CP	Gene	0.125	FALSE	SURFACEOME	Tier2	Liver,	DSRCT,
	CP_chr3_149221647_149221829_-	CP	Gene	0.125	FALSE	SURFACEOME	Tier2	Liver,	DSRCT,
	CP_chr3_149179556_149179662_-	CP	Gene	0.5625	FALSE	SURFACEOME	Tier2	Spleen,Salivary_Gland,Blood_Vessel,Liver,	DSRCT,CPC,EPD,
	CP_chr3_149206168_149206339_-	CP	Gene	0.4375	FALSE	SURFACEOME	Tier2	Salivary_Gland,Liver,	DSRCT,EPD,
	CP_chr3_149179556_149179738_-	CP	Gene	0.375	FALSE	SURFACEOME	Tier2	Salivary_Gland,Liver,	CPC,EPD,
	CP_chr3_149182005_149182133_-	CP	Gene	0.5625	FALSE	SURFACEOME	Tier2	Salivary_Gland,Blood_Vessel,Liver,	DSRCT,CPC,EPD,
	CP_chr3_149199712_149199864_-	CP	Gene	0.4375	FALSE	SURFACEOME	Tier2	Salivary_Gland,Liver,	DSRCT,EPD,
	CP_chr3_149176250_149176407_-	CP	Gene	0.625	TRUE	SURFACEOME	Tier2	Spleen,Small_Intestine,Blood_Vessel,Salivary_Gland,Liver,	DSRCT,CPC,EPD,LGG,
	CP_chr3_149176250_149176412_-	CP	Gene	0.5625	FALSE	SURFACEOME	Tier2	Spleen,Blood_Vessel,Salivary_Gland,Liver,	DSRCT,CPC,EPD,
	CP_chr3_149186520_149186732_-	CP	Gene	0.4375	FALSE	SURFACEOME	Tier2	Salivary_Gland,Liver,	DSRCT,EPD,
	CP_chr3_149188064_149188202_-	CP	Gene	0.5625	FALSE	SURFACEOME	Tier2	Salivary_Gland,Liver,	DSRCT,CPC,EPD,
	CP_chr3_149198367_149198578_-	CP	Gene	0.4375	FALSE	SURFACEOME	Tier2	Salivary_Gland,Liver,	DSRCT,CPC,EPD,
	CP_chr3_149176238_149176412_-	CP	Gene	0.5625	FALSE	SURFACEOME	Tier2	Spleen,Salivary_Gland,Blood_Vessel,Liver,	DSRCT,CPC,EPD,
	CP_chr3_149207363_149207623_-	CP	Gene	0.1875	FALSE	SURFACEOME	Tier2	,Liver,	DSRCT,
	CP_chr3_149188052_149188096_-	CP	Gene	0.5	FALSE	SURFACEOME	Tier2	Salivary_Gland,Liver,	DSRCT,CPC,EPD,
	CP_chr3_149188052_149188202_-	CP	Gene	0.5	FALSE	SURFACEOME	Tier2	Salivary_Gland,Liver,	DSRCT,CPC,EPD,
	CPD_chr17_30384989_30385236_+	CPD	Gene	1	FALSE	SURFACEOME	Tier2		RB,ST,BT,MEL,MB,
	CPD_chr17_30451711_30451846_+	CPD	Gene	1.9375	FALSE	SURFACEOME	Tier2	Salivary_Gland,Testis,	EWS,DSRCT,MEL,EPD,HGG,WLM,LGG,RB,ST,BT,MB,
	CPD_chr17_30438975_30439077_+	CPD	Gene	1.3125	FALSE	SURFACEOME	Tier2	Testis,	EWS,RB,ST,DSRCT,BT,MEL,MB,WLM,
	CPD_chr17_30449553_30449748_+	CPD	Gene	1.375	FALSE	SURFACEOME	Tier2	Testis,Salivary_Gland,	EWS,ST,DSRCT,BT,MEL,MB,WLM,RB,
	CPD_chr17_30449673_30449748_+	CPD	Gene	1.75	FALSE	SURFACEOME	Tier2	Salivary_Gland,Testis,	EWS,ST,DSRCT,BT,MEL,MB,CPC,HGG,WLM,LGG,RB,
	CPD_chr17_30427391_30427558_+	CPD	Gene	1.5	FALSE	SURFACEOME	Tier2	Testis,	EWS,DSRCT,MEL,WLM,RB,ST,BT,MB,
	CPD_chr17_30443802_30443971_+	CPD	Gene	1.25	FALSE	SURFACEOME	Tier2	Testis,	EWS,RB,ST,DSRCT,BT,MEL,MB,
	CPD_chr17_30422674_30423023_+	CPD	Gene	1	FALSE	SURFACEOME	Tier2		EWS,RB,ST,BT,MEL,MB,
	CPD_chr17_30442308_30442450_+	CPD	Gene	1.5	FALSE	SURFACEOME	Tier2	Testis,	EWS,ST,DSRCT,MEL,MB,EPD,WLM,RB,BT,
	CPD_chr17_30456462_30456526_+	CPD	Gene	1.5625	TRUE	SURFACEOME	Tier2	Salivary_Gland,Lung,Testis,	EWS,RB,ST,DSRCT,BT,MEL,MB,HGG,WLM,
	CPD_chr17_30423506_30423697_+	CPD	Gene	1.25	FALSE	SURFACEOME	Tier2	Testis,	EWS,ST,DSRCT,BT,MEL,MB,WLM,RB,
	CPD_chr17_30461180_30461311_+	CPD	Gene	1.6875	FALSE	SURFACEOME	Tier2	Salivary_Gland,Lung,Testis,	EWS,RB,ST,DSRCT,BT,MEL,MB,CPC,HGG,WLM,LGG,
	CPD_chr17_30451757_30451846_+	CPD	Gene	1.9375	FALSE	SURFACEOME	Tier2	Salivary_Gland,Lung,Testis,	EWS,DSRCT,MEL,EPD,HGG,WLM,LGG,RB,ST,BT,MB,
	CPD_chr17_30431772_30431881_+	CPD	Gene	1.5	FALSE	SURFACEOME	Tier2	Testis,	EWS,ST,DSRCT,MEL,MB,WLM,RB,BT,
	CPD_chr17_30456256_30456324_+	CPD	Gene	1.625	FALSE	SURFACEOME	Tier2	Salivary_Gland,Testis,	EWS,RB,ST,DSRCT,BT,MEL,MB,HGG,WLM,LGG,
	CPD_chr17_30445691_30446020_+	CPD	Gene	1.0625	FALSE	SURFACEOME	Tier2	Testis,	RB,ST,BT,MEL,MB,
	CPD_chr17_30421664_30421833_+	CPD	Gene	1.125	FALSE	SURFACEOME	Tier2		EWS,RB,ST,BT,MEL,MB,
	CPD_chr17_30438985_30439077_+	CPD	Gene	1.3125	FALSE	SURFACEOME	Tier2	Testis,	EWS,RB,ST,DSRCT,BT,MEL,MB,WLM,
	CPD_chr17_30461877_30462062_+	CPD	Gene	1.5	FALSE	SURFACEOME	Tier2	Salivary_Gland,Testis,	EWS,RB,ST,DSRCT,BT,MEL,MB,WLM,
	CPD_chr17_30384989_30385292_+	CPD	Gene	0.8125	FALSE	SURFACEOME	Tier2		RB,ST,BT,MB,
	CPD_chr17_30420841_30420983_+	CPD	Gene	1.25	FALSE	SURFACEOME	Tier2		EWS,ST,DSRCT,BT,MEL,MB,RB,
	CPD_chr17_30379616_30379726_+	CPD	Gene	0.5625	FALSE	SURFACEOME	Tier2		RB,
	CPD_chr17_30456256_30456351_+	CPD	Gene	1.6875	FALSE	SURFACEOME	Tier2	Salivary_Gland,Testis,	EWS,RB,ST,DSRCT,BT,MEL,MB,CPC,HGG,WLM,LGG,
	CPD_chr17_30455339_30455470_+	CPD	Gene	1.75	FALSE	SURFACEOME	Tier2	Salivary_Gland,Testis,	EWS,ST,DSRCT,BT,MEL,HGG,WLM,LGG,RB,MB,
	CXADR_chr21_17547027_17547193_+	CXADR	Gene	0.6875	TRUE	SURFACEOME	Tier2		RB,BT,DSRCT,MB,
	CXADR_chr21_17558976_17559131_+	CXADR	Gene	1.1875	FALSE	SURFACEOME	Tier2		CPC,RB,DSRCT,BT,MB,
	CXADR_chr21_17560702_17560824_+	CXADR	Gene	1.1875	FALSE	SURFACEOME	Tier2		CPC,RB,DSRCT,BT,MB,
	CXADR_chr21_17561338_17561476_+	CXADR	Gene	1.125	FALSE	SURFACEOME	Tier2		,RB,DSRCT,BT,MB,
	CXADR_chr21_17551749_17551953_+	CXADR	Gene	0.9375	FALSE	SURFACEOME	Tier2		BT,RB,DSRCT,MB,
	DAG1_chr3_49510419_49510819_+	DAG1	Gene	1.125	FALSE	MATRISOME_SURFACEOME	Tier2	Muscle,	BT,EPD,HGG,LGG,
	DAG1_chr3_49510419_49510741_+	DAG1	Gene	1.25	FALSE	MATRISOME_SURFACEOME	Tier2	Muscle,	DSRCT,BT,EPD,HGG,RHB,LGG,
	DAG1_chr3_49510419_49510636_+	DAG1	Gene	1.3125	FALSE	MATRISOME_SURFACEOME	Tier2	Muscle,	DSRCT,BT,MEL,EPD,HGG,RHB,LGG,
	DAG1_chr3_49510419_49510580_+	DAG1	Gene	1.375	FALSE	MATRISOME_SURFACEOME	Tier2	Muscle,	DSRCT,BT,MEL,EPD,HGG,WLM,RHB,LGG,
	DAG1_chr3_49510419_49510821_+	DAG1	Gene	1.125	FALSE	MATRISOME_SURFACEOME	Tier2	Muscle,	BT,EPD,HGG,LGG,
	DAG1_chr3_49510419_49510765_+	DAG1	Gene	1.25	FALSE	MATRISOME_SURFACEOME	Tier2	Muscle,	DSRCT,BT,EPD,HGG,RHB,LGG,
	DAG1_chr3_49510419_49510657_+	DAG1	Gene	1.25	FALSE	MATRISOME_SURFACEOME	Tier2	Muscle,	DSRCT,BT,EPD,HGG,RHB,LGG,
	DAG1_chr3_49510419_49510794_+	DAG1	Gene	1.25	FALSE	MATRISOME_SURFACEOME	Tier2	Muscle,	DSRCT,BT,EPD,HGG,RHB,LGG,
	DAG1_chr3_49510419_49510799_+	DAG1	Gene	1.1875	FALSE	MATRISOME_SURFACEOME	Tier2	Muscle,	DSRCT,BT,EPD,HGG,LGG,
	DAG1_chr3_49530797_49531211_+	DAG1	Gene	1.4375	TRUE	MATRISOME_SURFACEOME	Tier2	Muscle,	DSRCT,ACT,BT,MEL,EPD,HGG,WLM,RHB,LGG,
	DBH_chr9_133657070_133657229_+	DBH	Gene	0.1875	FALSE	SURFACEOME	Tier2	Liver,	,NBL,
	DBH_chr9_133642207_133642464_+	DBH	Gene	0.1875	FALSE	SURFACEOME	Tier2		,NBL,
	DBH_chr9_133647846_133648012_+	DBH	Gene	0.1875	FALSE	SURFACEOME	Tier2		,NBL,
	DBH_chr9_133656523_133656650_+	DBH	Gene	0.1875	TRUE	SURFACEOME	Tier2	,Liver,	,NBL,
	DBH_chr9_133658316_133659344_+	DBH	Gene	0.1875	FALSE	SURFACEOME	Tier2	Liver,	,NBL,
	DBH_chr9_133657127_133657377_+	DBH	Gene	0.1875	FALSE	SURFACEOME	Tier2	Liver,	,NBL,
	DBH_chr9_133657094_133657377_+	DBH	Gene	0.1875	FALSE	SURFACEOME	Tier2	Liver,	,NBL,
	DBH_chr9_133643413_133643589_+	DBH	Gene	0.1875	FALSE	SURFACEOME	Tier2		,NBL,
	DBH_chr9_133644218_133644320_+	DBH	Gene	0.1875	FALSE	SURFACEOME	Tier2		,NBL,
	DBH_chr9_133651634_133651777_+	DBH	Gene	0.1875	FALSE	SURFACEOME	Tier2		,NBL,
	DBH_chr9_133656522_133656650_+	DBH	Gene	0.1875	FALSE	SURFACEOME	Tier2	,Liver,	,NBL,
	DBH_chr9_133652940_133652999_+	DBH	Gene	0.1875	FALSE	SURFACEOME	Tier2		,NBL,
	DBH_chr9_133636378_133636710_+	DBH	Gene	0.1875	FALSE	SURFACEOME	Tier2		,NBL,
	DBH_chr9_133635348_133636710_+	DBH	Gene	0.125	FALSE	SURFACEOME	Tier2		NBL,
	DBH_chr9_133639846_133639992_+	DBH	Gene	0.1875	FALSE	SURFACEOME	Tier2		,NBL,
	DBH_chr9_133643413_133643590_+	DBH	Gene	0.1875	FALSE	SURFACEOME	Tier2		,NBL,
	DLK1_chr14_100732044_100732184_+	DLK1	Gene	0.5625	FALSE	MATRISOME_SURFACEOME	Tier2	,Testis,Ovary,Pituitary,Adrenal_Gland,	NBL,ACT,RHB,
	DLK1_chr14_100732044_100732183_+	DLK1	Gene	0.5625	FALSE	MATRISOME_SURFACEOME	Tier2	,Testis,Ovary,Pituitary,Adrenal_Gland,	NBL,ACT,RHB,
	DLK1_chr14_100732044_100732185_+	DLK1	Gene	0.5625	FALSE	MATRISOME_SURFACEOME	Tier2	,Testis,Ovary,Pituitary,Adrenal_Gland,	NBL,ACT,RHB,
	DLK1_chr14_100732044_100732180_+	DLK1	Gene	0.5625	FALSE	MATRISOME_SURFACEOME	Tier2	,Testis,Ovary,Pituitary,Adrenal_Gland,	NBL,ACT,RHB,
	DLK1_chr14_100732044_100732182_+	DLK1	Gene	0.5625	FALSE	MATRISOME_SURFACEOME	Tier2	,Testis,Ovary,Pituitary,Adrenal_Gland,	NBL,ACT,RHB,
	DLK1_chr14_100732044_100732181_+	DLK1	Gene	0.5625	FALSE	MATRISOME_SURFACEOME	Tier2	,Testis,Ovary,Pituitary,Adrenal_Gland,	NBL,ACT,RHB,
	DLK1_chr14_100732042_100732183_+	DLK1	Gene	0.5625	FALSE	MATRISOME_SURFACEOME	Tier2	,Testis,Ovary,Pituitary,Adrenal_Gland,	NBL,ACT,RHB,
	DLK1_chr14_100728933_100729066_+	DLK1	Gene	0.5	FALSE	MATRISOME_SURFACEOME	Tier2	Testis,Ovary,Pituitary,Adrenal_Gland,	NBL,ACT,RHB,
	DLK1_chr14_100728933_100729065_+	DLK1	Gene	0.5	FALSE	MATRISOME_SURFACEOME	Tier2	Testis,Ovary,Pituitary,Adrenal_Gland,	NBL,ACT,RHB,
	DLK1_chr14_100728933_100729063_+	DLK1	Gene	0.5	FALSE	MATRISOME_SURFACEOME	Tier2	Testis,Ovary,Pituitary,Adrenal_Gland,	NBL,ACT,RHB,
	DLK1_chr14_100728933_100729062_+	DLK1	Gene	0.5	FALSE	MATRISOME_SURFACEOME	Tier2	Testis,Ovary,Pituitary,Adrenal_Gland,	NBL,ACT,RHB,
	DLK1_chr14_100732040_100732185_+	DLK1	Gene	0.5	FALSE	MATRISOME_SURFACEOME	Tier2	,Testis,Ovary,Pituitary,Adrenal_Gland,	NBL,ACT,RHB,
	DLK1_chr14_100728933_100729069_+	DLK1	Gene	0.5	FALSE	MATRISOME_SURFACEOME	Tier2	Testis,Ovary,Pituitary,Adrenal_Gland,	NBL,ACT,RHB,
	DLK1_chr14_100732040_100732184_+	DLK1	Gene	0.5	FALSE	MATRISOME_SURFACEOME	Tier2	,Testis,Ovary,Pituitary,Adrenal_Gland,	NBL,ACT,RHB,
	DLK1_chr14_100732040_100732182_+	DLK1	Gene	0.5625	FALSE	MATRISOME_SURFACEOME	Tier2	,Testis,Ovary,Pituitary,Adrenal_Gland,	NBL,ACT,RHB,
	DLK1_chr14_100728933_100729068_+	DLK1	Gene	0.5	FALSE	MATRISOME_SURFACEOME	Tier2	Testis,Ovary,Pituitary,Adrenal_Gland,	NBL,ACT,RHB,
	DLK1_chr14_100732040_100732183_+	DLK1	Gene	0.5625	FALSE	MATRISOME_SURFACEOME	Tier2	,Testis,Ovary,Pituitary,Adrenal_Gland,	NBL,ACT,RHB,
	DLK1_chr14_100728933_100729067_+	DLK1	Gene	0.5	FALSE	MATRISOME_SURFACEOME	Tier2	Testis,Ovary,Pituitary,Adrenal_Gland,	NBL,ACT,RHB,
	DLK1_chr14_100732040_100732181_+	DLK1	Gene	0.5625	FALSE	MATRISOME_SURFACEOME	Tier2	,Testis,Ovary,Pituitary,Adrenal_Gland,	NBL,ACT,RHB,
	DLK1_chr14_100732040_100732180_+	DLK1	Gene	0.5625	FALSE	MATRISOME_SURFACEOME	Tier2	,Testis,Ovary,Pituitary,Adrenal_Gland,	NBL,ACT,RHB,
	DLK1_chr14_100732040_100732179_+	DLK1	Gene	0.5625	FALSE	MATRISOME_SURFACEOME	Tier2	,Testis,Ovary,Pituitary,Adrenal_Gland,	NBL,ACT,RHB,
	DLK1_chr14_100728396_100728459_+	DLK1	Gene	0.5	FALSE	MATRISOME_SURFACEOME	Tier2	Testis,Ovary,Pituitary,Adrenal_Gland,	NBL,ACT,RHB,
	DLK1_chr14_100732044_100732179_+	DLK1	Gene	0.5625	FALSE	MATRISOME_SURFACEOME	Tier2	,Testis,Ovary,Pituitary,Adrenal_Gland,	NBL,ACT,RHB,
	DLK1_chr14_100728936_100729060_+	DLK1	Gene	0.5	FALSE	MATRISOME_SURFACEOME	Tier2	Testis,Ovary,Pituitary,Adrenal_Gland,	NBL,ACT,RHB,
	DLK1_chr14_100726996_100727135_+	DLK1	Gene	0.375	FALSE	MATRISOME_SURFACEOME	Tier2	Testis,Ovary,Pituitary,Adrenal_Gland,	RHB,ACT,
	DLK1_chr14_100732043_100732185_+	DLK1	Gene	0.5625	FALSE	MATRISOME_SURFACEOME	Tier2	,Testis,Ovary,Pituitary,Adrenal_Gland,	NBL,ACT,RHB,
	DLK1_chr14_100728936_100729068_+	DLK1	Gene	0.5	FALSE	MATRISOME_SURFACEOME	Tier2	Testis,Ovary,Pituitary,Adrenal_Gland,	NBL,ACT,RHB,
	DLK1_chr14_100732043_100732183_+	DLK1	Gene	0.5625	FALSE	MATRISOME_SURFACEOME	Tier2	,Testis,Ovary,Pituitary,Adrenal_Gland,	NBL,ACT,RHB,
	DLK1_chr14_100728936_100729069_+	DLK1	Gene	0.5	FALSE	MATRISOME_SURFACEOME	Tier2	Testis,Ovary,Pituitary,Adrenal_Gland,	NBL,ACT,RHB,
	DLK1_chr14_100732043_100732184_+	DLK1	Gene	0.5625	FALSE	MATRISOME_SURFACEOME	Tier2	,Testis,Ovary,Pituitary,Adrenal_Gland,	NBL,ACT,RHB,
	DLK1_chr14_100728936_100729066_+	DLK1	Gene	0.5	FALSE	MATRISOME_SURFACEOME	Tier2	Testis,Ovary,Pituitary,Adrenal_Gland,	NBL,ACT,RHB,
	DLK1_chr14_100732043_100732180_+	DLK1	Gene	0.5625	FALSE	MATRISOME_SURFACEOME	Tier2	,Testis,Ovary,Pituitary,Adrenal_Gland,	NBL,ACT,RHB,
	DLK1_chr14_100732043_100732181_+	DLK1	Gene	0.5625	FALSE	MATRISOME_SURFACEOME	Tier2	,Testis,Ovary,Pituitary,Adrenal_Gland,	NBL,ACT,RHB,
	DLK1_chr14_100728936_100729067_+	DLK1	Gene	0.5	FALSE	MATRISOME_SURFACEOME	Tier2	Testis,Ovary,Pituitary,Adrenal_Gland,	NBL,ACT,RHB,
	DLK1_chr14_100732043_100732182_+	DLK1	Gene	0.5625	FALSE	MATRISOME_SURFACEOME	Tier2	,Testis,Ovary,Pituitary,Adrenal_Gland,	NBL,ACT,RHB,
	DLK1_chr14_100728936_100729064_+	DLK1	Gene	0.5	FALSE	MATRISOME_SURFACEOME	Tier2	Testis,Ovary,Pituitary,Adrenal_Gland,	NBL,ACT,RHB,
	DLK1_chr14_100728936_100729065_+	DLK1	Gene	0.5	FALSE	MATRISOME_SURFACEOME	Tier2	Testis,Ovary,Pituitary,Adrenal_Gland,	NBL,ACT,RHB,
	DLK1_chr14_100728936_100729062_+	DLK1	Gene	0.5	FALSE	MATRISOME_SURFACEOME	Tier2	Testis,Ovary,Pituitary,Adrenal_Gland,	NBL,ACT,RHB,
	DLK1_chr14_100728936_100729063_+	DLK1	Gene	0.5	FALSE	MATRISOME_SURFACEOME	Tier2	Testis,Ovary,Pituitary,Adrenal_Gland,	NBL,ACT,RHB,
	DLK1_chr14_100734149_100734428_+	DLK1	Gene	0.5	FALSE	MATRISOME_SURFACEOME	Tier2	,Testis,Ovary,Pituitary,Adrenal_Gland,	NBL,ACT,RHB,
	DLK1_chr14_100732039_100732180_+	DLK1	Gene	0.5625	FALSE	MATRISOME_SURFACEOME	Tier2	,Testis,Ovary,Pituitary,Adrenal_Gland,	NBL,ACT,RHB,
	DLK1_chr14_100732043_100732179_+	DLK1	Gene	0.5625	FALSE	MATRISOME_SURFACEOME	Tier2	,Testis,Ovary,Pituitary,Adrenal_Gland,	NBL,ACT,RHB,
	DLK1_chr14_100732039_100732184_+	DLK1	Gene	0.5	FALSE	MATRISOME_SURFACEOME	Tier2	,Testis,Ovary,Pituitary,Adrenal_Gland,	NBL,ACT,RHB,
	DLK1_chr14_100732039_100732183_+	DLK1	Gene	0.5	FALSE	MATRISOME_SURFACEOME	Tier2	,Testis,Ovary,Pituitary,Adrenal_Gland,	NBL,ACT,RHB,
	DLK1_chr14_100732039_100732182_+	DLK1	Gene	0.5625	FALSE	MATRISOME_SURFACEOME	Tier2	,Testis,Ovary,Pituitary,Adrenal_Gland,	NBL,ACT,RHB,
	DLK1_chr14_100732039_100732181_+	DLK1	Gene	0.5625	FALSE	MATRISOME_SURFACEOME	Tier2	,Testis,Ovary,Pituitary,Adrenal_Gland,	NBL,ACT,RHB,
	DLK1_chr14_100732042_100732070_+	DLK1	Gene	0.5	FALSE	MATRISOME_SURFACEOME	Tier2	,Testis,Ovary,Pituitary,Adrenal_Gland,	NBL,ACT,RHB,
	DLK1_chr14_100732039_100732179_+	DLK1	Gene	0.5625	FALSE	MATRISOME_SURFACEOME	Tier2	,Testis,Ovary,Pituitary,Adrenal_Gland,	NBL,ACT,RHB,
	DLK1_chr14_100734648_100735127_+	DLK1	Gene	0.375	FALSE	MATRISOME_SURFACEOME	Tier2	Testis,Ovary,Pituitary,Adrenal_Gland,	RHB,ACT,
	DLK1_chr14_100732046_100732181_+	DLK1	Gene	0.5625	FALSE	MATRISOME_SURFACEOME	Tier2	,Testis,Ovary,Pituitary,Adrenal_Gland,	NBL,ACT,RHB,
	DLK1_chr14_100732046_100732180_+	DLK1	Gene	0.5625	FALSE	MATRISOME_SURFACEOME	Tier2	,Testis,Ovary,Pituitary,Adrenal_Gland,	NBL,ACT,RHB,
	DLK1_chr14_100732046_100732183_+	DLK1	Gene	0.5625	FALSE	MATRISOME_SURFACEOME	Tier2	,Testis,Ovary,Pituitary,Adrenal_Gland,	NBL,ACT,RHB,
	DLK1_chr14_100732046_100732182_+	DLK1	Gene	0.5625	FALSE	MATRISOME_SURFACEOME	Tier2	,Testis,Ovary,Pituitary,Adrenal_Gland,	NBL,ACT,RHB,
	DLK1_chr14_100732046_100732185_+	DLK1	Gene	0.5625	FALSE	MATRISOME_SURFACEOME	Tier2	,Testis,Ovary,Pituitary,Adrenal_Gland,	NBL,ACT,RHB,
	DLK1_chr14_100728396_100728455_+	DLK1	Gene	0.5	FALSE	MATRISOME_SURFACEOME	Tier2	Testis,Ovary,Pituitary,Adrenal_Gland,	NBL,ACT,RHB,
	DLK1_chr14_100732046_100732184_+	DLK1	Gene	0.5625	FALSE	MATRISOME_SURFACEOME	Tier2	,Testis,Ovary,Pituitary,Adrenal_Gland,	NBL,ACT,RHB,
	DLK1_chr14_100728396_100728453_+	DLK1	Gene	0.5	FALSE	MATRISOME_SURFACEOME	Tier2	Testis,Ovary,Pituitary,Adrenal_Gland,	NBL,ACT,RHB,
	DLK1_chr14_100732042_100732180_+	DLK1	Gene	0.5625	FALSE	MATRISOME_SURFACEOME	Tier2	,Testis,Ovary,Pituitary,Adrenal_Gland,	NBL,ACT,RHB,
	DLK1_chr14_100732042_100732181_+	DLK1	Gene	0.5625	FALSE	MATRISOME_SURFACEOME	Tier2	,Testis,Ovary,Pituitary,Adrenal_Gland,	NBL,ACT,RHB,
	DLK1_chr14_100732042_100732184_+	DLK1	Gene	0.5625	FALSE	MATRISOME_SURFACEOME	Tier2	,Testis,Ovary,Pituitary,Adrenal_Gland,	NBL,ACT,RHB,
	DLK1_chr14_100732042_100732185_+	DLK1	Gene	0.5625	FALSE	MATRISOME_SURFACEOME	Tier2	,Testis,Ovary,Pituitary,Adrenal_Gland,	NBL,ACT,RHB,
	DLK1_chr14_100732042_100732182_+	DLK1	Gene	0.5625	FALSE	MATRISOME_SURFACEOME	Tier2	,Testis,Ovary,Pituitary,Adrenal_Gland,	NBL,ACT,RHB,
	DLK1_chr14_100728931_100729066_+	DLK1	Gene	0.5	FALSE	MATRISOME_SURFACEOME	Tier2	Testis,Ovary,Pituitary,Adrenal_Gland,	NBL,ACT,RHB,
	DLK1_chr14_100728931_100729067_+	DLK1	Gene	0.5	FALSE	MATRISOME_SURFACEOME	Tier2	Testis,Ovary,Pituitary,Adrenal_Gland,	NBL,ACT,RHB,
	DLK1_chr14_100728931_100729068_+	DLK1	Gene	0.5	FALSE	MATRISOME_SURFACEOME	Tier2	Testis,Ovary,Pituitary,Adrenal_Gland,	NBL,ACT,RHB,
	DLK1_chr14_100732039_100732185_+	DLK1	Gene	0.5	FALSE	MATRISOME_SURFACEOME	Tier2	,Testis,Ovary,Pituitary,Adrenal_Gland,	NBL,ACT,RHB,
	DLK1_chr14_100728931_100729069_+	DLK1	Gene	0.5	FALSE	MATRISOME_SURFACEOME	Tier2	Testis,Ovary,Pituitary,Adrenal_Gland,	NBL,ACT,RHB,
	DLK1_chr14_100728931_100729062_+	DLK1	Gene	0.5	FALSE	MATRISOME_SURFACEOME	Tier2	Testis,Ovary,Pituitary,Adrenal_Gland,	NBL,ACT,RHB,
	DLK1_chr14_100728931_100729063_+	DLK1	Gene	0.5	FALSE	MATRISOME_SURFACEOME	Tier2	Testis,Ovary,Pituitary,Adrenal_Gland,	NBL,ACT,RHB,
	DLK1_chr14_100728931_100729065_+	DLK1	Gene	0.5	FALSE	MATRISOME_SURFACEOME	Tier2	Testis,Ovary,Pituitary,Adrenal_Gland,	NBL,ACT,RHB,
	DLK1_chr14_100732038_100732185_+	DLK1	Gene	0.5	FALSE	MATRISOME_SURFACEOME	Tier2	,Testis,Ovary,Pituitary,Adrenal_Gland,	NBL,ACT,RHB,
	DLK1_chr14_100732038_100732184_+	DLK1	Gene	0.5	FALSE	MATRISOME_SURFACEOME	Tier2	,Testis,Ovary,Pituitary,Adrenal_Gland,	NBL,ACT,RHB,
	DLK1_chr14_100732038_100732183_+	DLK1	Gene	0.5	FALSE	MATRISOME_SURFACEOME	Tier2	,Testis,Ovary,Pituitary,Adrenal_Gland,	NBL,ACT,RHB,
	DLK1_chr14_100732038_100732182_+	DLK1	Gene	0.5	FALSE	MATRISOME_SURFACEOME	Tier2	,Testis,Ovary,Pituitary,Adrenal_Gland,	NBL,ACT,RHB,
	DLK1_chr14_100732038_100732181_+	DLK1	Gene	0.5625	FALSE	MATRISOME_SURFACEOME	Tier2	,Testis,Ovary,Pituitary,Adrenal_Gland,	NBL,ACT,RHB,
	DLK1_chr14_100732038_100732180_+	DLK1	Gene	0.5625	FALSE	MATRISOME_SURFACEOME	Tier2	,Testis,Ovary,Pituitary,Adrenal_Gland,	NBL,ACT,RHB,
	DLK1_chr14_100728397_100728459_+	DLK1	Gene	0.5	TRUE	MATRISOME_SURFACEOME	Tier2	Testis,Ovary,Pituitary,Adrenal_Gland,	NBL,ACT,RHB,
	DLK1_chr14_100728936_100729234_+	DLK1	Gene	0.375	FALSE	MATRISOME_SURFACEOME	Tier2	Testis,Ovary,Pituitary,Adrenal_Gland,	RHB,ACT,
	DLK1_chr14_100728397_100728457_+	DLK1	Gene	0.5	FALSE	MATRISOME_SURFACEOME	Tier2	Testis,Ovary,Pituitary,Adrenal_Gland,	NBL,ACT,RHB,
	DLK1_chr14_100732046_100732179_+	DLK1	Gene	0.5625	FALSE	MATRISOME_SURFACEOME	Tier2	,Testis,Ovary,Pituitary,Adrenal_Gland,	NBL,ACT,RHB,
	DLK1_chr14_100728397_100728461_+	DLK1	Gene	0.5	FALSE	MATRISOME_SURFACEOME	Tier2	Testis,Ovary,Pituitary,Adrenal_Gland,	NBL,ACT,RHB,
	DLK1_chr14_100732038_100732179_+	DLK1	Gene	0.5625	FALSE	MATRISOME_SURFACEOME	Tier2	,Testis,Ovary,Pituitary,Adrenal_Gland,	NBL,ACT,RHB,
	DLK1_chr14_100732042_100732179_+	DLK1	Gene	0.5625	FALSE	MATRISOME_SURFACEOME	Tier2	,Testis,Ovary,Pituitary,Adrenal_Gland,	NBL,ACT,RHB,
	DLK1_chr14_100732045_100732180_+	DLK1	Gene	0.5625	FALSE	MATRISOME_SURFACEOME	Tier2	,Testis,Ovary,Pituitary,Adrenal_Gland,	NBL,ACT,RHB,
	DLK1_chr14_100732045_100732182_+	DLK1	Gene	0.5625	FALSE	MATRISOME_SURFACEOME	Tier2	,Testis,Ovary,Pituitary,Adrenal_Gland,	NBL,ACT,RHB,
	DLK1_chr14_100732045_100732181_+	DLK1	Gene	0.5625	FALSE	MATRISOME_SURFACEOME	Tier2	,Testis,Ovary,Pituitary,Adrenal_Gland,	NBL,ACT,RHB,
	DLK1_chr14_100732045_100732184_+	DLK1	Gene	0.5625	FALSE	MATRISOME_SURFACEOME	Tier2	,Testis,Ovary,Pituitary,Adrenal_Gland,	NBL,ACT,RHB,
	DLK1_chr14_100732045_100732185_+	DLK1	Gene	0.5625	FALSE	MATRISOME_SURFACEOME	Tier2	,Testis,Ovary,Pituitary,Adrenal_Gland,	NBL,ACT,RHB,
	DLK1_chr14_100732045_100732183_+	DLK1	Gene	0.5625	FALSE	MATRISOME_SURFACEOME	Tier2	,Testis,Ovary,Pituitary,Adrenal_Gland,	NBL,ACT,RHB,
	DLK1_chr14_100732041_100732184_+	DLK1	Gene	0.5625	FALSE	MATRISOME_SURFACEOME	Tier2	,Testis,Ovary,Pituitary,Adrenal_Gland,	NBL,ACT,RHB,
	DLK1_chr14_100732041_100732185_+	DLK1	Gene	0.5	FALSE	MATRISOME_SURFACEOME	Tier2	,Testis,Ovary,Pituitary,Adrenal_Gland,	NBL,ACT,RHB,
	DLK1_chr14_100732041_100732182_+	DLK1	Gene	0.5625	FALSE	MATRISOME_SURFACEOME	Tier2	,Testis,Ovary,Pituitary,Adrenal_Gland,	NBL,ACT,RHB,
	DLK1_chr14_100732041_100732183_+	DLK1	Gene	0.5625	FALSE	MATRISOME_SURFACEOME	Tier2	,Testis,Ovary,Pituitary,Adrenal_Gland,	NBL,ACT,RHB,
	DLK1_chr14_100732041_100732181_+	DLK1	Gene	0.5625	FALSE	MATRISOME_SURFACEOME	Tier2	,Testis,Ovary,Pituitary,Adrenal_Gland,	NBL,ACT,RHB,
	DLK1_chr14_100728396_100728460_+	DLK1	Gene	0.5	FALSE	MATRISOME_SURFACEOME	Tier2	Testis,Ovary,Pituitary,Adrenal_Gland,	NBL,ACT,RHB,
	DLK1_chr14_100728396_100728461_+	DLK1	Gene	0.5	FALSE	MATRISOME_SURFACEOME	Tier2	Testis,Ovary,Pituitary,Adrenal_Gland,	NBL,ACT,RHB,
	DLK1_chr14_100728396_100728457_+	DLK1	Gene	0.5	FALSE	MATRISOME_SURFACEOME	Tier2	Testis,Ovary,Pituitary,Adrenal_Gland,	NBL,ACT,RHB,
	DLK1_chr14_100728396_100728458_+	DLK1	Gene	0.5	FALSE	MATRISOME_SURFACEOME	Tier2	Testis,Ovary,Pituitary,Adrenal_Gland,	NBL,ACT,RHB,
	DLK1_chr14_100732045_100732179_+	DLK1	Gene	0.5625	FALSE	MATRISOME_SURFACEOME	Tier2	,Testis,Ovary,Pituitary,Adrenal_Gland,	NBL,ACT,RHB,
	DLK1_chr14_100732041_100732179_+	DLK1	Gene	0.5625	FALSE	MATRISOME_SURFACEOME	Tier2	,Testis,Ovary,Pituitary,Adrenal_Gland,	NBL,ACT,RHB,
	DLK1_chr14_100727030_100727135_+	DLK1	Gene	0.375	FALSE	MATRISOME_SURFACEOME	Tier2	Testis,Ovary,Pituitary,Adrenal_Gland,	RHB,ACT,
	DPP4_chr2_162047403_162047501_-	DPP4	Gene	0.125	FALSE	MATRISOME_SURFACEOME	Tier2		RB,
	DPP4_chr2_162022755_162022799_-	DPP4	Gene	0.25	FALSE	MATRISOME_SURFACEOME	Tier2	Small_Intestine,	,RB,
	DPP4_chr2_162039132_162039184_-	DPP4	Gene	0.125	FALSE	MATRISOME_SURFACEOME	Tier2		RB,
	DPP4_chr2_162073399_162073463_-	DPP4	Gene	0.125	FALSE	MATRISOME_SURFACEOME	Tier2		RB,
	DPP4_chr2_162038945_162039021_-	DPP4	Gene	0.1875	FALSE	MATRISOME_SURFACEOME	Tier2	Small_Intestine,	,RB,
	DPP4_chr2_162038988_162039021_-	DPP4	Gene	0.1875	FALSE	MATRISOME_SURFACEOME	Tier2	Small_Intestine,	,RB,
	DPP4_chr2_161995178_161995372_-	DPP4	Gene	0.25	FALSE	MATRISOME_SURFACEOME	Tier2	Small_Intestine,	,RB,
	DPP4_chr2_162073399_162073596_-	DPP4	Gene	0.125	FALSE	MATRISOME_SURFACEOME	Tier2		RB,
	DPP4_chr2_162005645_162005809_-	DPP4	Gene	0.3125	FALSE	MATRISOME_SURFACEOME	Tier2	Small_Intestine,Kidney,	,RB,
	DPP4_chr2_162046915_162047006_-	DPP4	Gene	0.125	FALSE	MATRISOME_SURFACEOME	Tier2	Small_Intestine,	RB,
	DPP4_chr2_162038949_162039021_-	DPP4	Gene	0.1875	FALSE	MATRISOME_SURFACEOME	Tier2	Small_Intestine,	,RB,
	DPP4_chr2_162073399_162073486_-	DPP4	Gene	0.125	FALSE	MATRISOME_SURFACEOME	Tier2		RB,
	DPP4_chr2_162011793_162011987_-	DPP4	Gene	0.3125	FALSE	MATRISOME_SURFACEOME	Tier2	Small_Intestine,	,RB,
	DPP4_chr2_162033541_162033653_-	DPP4	Gene	0.3125	FALSE	MATRISOME_SURFACEOME	Tier2	Small_Intestine,	,RB,
	DPP4_chr2_162047403_162047498_-	DPP4	Gene	0.125	FALSE	MATRISOME_SURFACEOME	Tier2		RB,
	DPP4_chr2_162020229_162020296_-	DPP4	Gene	0.25	FALSE	MATRISOME_SURFACEOME	Tier2	Small_Intestine,	RB,
	DPP4_chr2_162038374_162038422_-	DPP4	Gene	0.1875	FALSE	MATRISOME_SURFACEOME	Tier2	Small_Intestine,	RB,
	DPP4_chr2_162046702_162047006_-	DPP4	Gene	0.125	FALSE	MATRISOME_SURFACEOME	Tier2		RB,
	DPP4_chr2_162045532_162045612_-	DPP4	Gene	0.125	FALSE	MATRISOME_SURFACEOME	Tier2	Small_Intestine,	RB,
	DPP4_chr2_162016768_162016866_-	DPP4	Gene	0.25	FALSE	MATRISOME_SURFACEOME	Tier2	Small_Intestine,	RB,
	DPP4_chr2_162024804_162024939_-	DPP4	Gene	0.3125	TRUE	MATRISOME_SURFACEOME	Tier2	Small_Intestine,	,RB,
	DPP4_chr2_162038342_162038422_-	DPP4	Gene	0.25	FALSE	MATRISOME_SURFACEOME	Tier2	Small_Intestine,	,RB,
	DPP4_chr2_162038302_162038422_-	DPP4	Gene	0.25	FALSE	MATRISOME_SURFACEOME	Tier2		,RB,
	DPP4_chr2_162019223_162019276_-	DPP4	Gene	0.1875	FALSE	MATRISOME_SURFACEOME	Tier2	Small_Intestine,	RB,
	DPP4_chr2_162046702_162046805_-	DPP4	Gene	0.125	FALSE	MATRISOME_SURFACEOME	Tier2		RB,
	DPP4_chr2_162046734_162046805_-	DPP4	Gene	0.125	FALSE	MATRISOME_SURFACEOME	Tier2		RB,
	DPP4_chr2_162018729_162018850_-	DPP4	Gene	0.25	FALSE	MATRISOME_SURFACEOME	Tier2	Small_Intestine,	RB,
	DPP4_chr2_162016820_162016866_-	DPP4	Gene	0.25	FALSE	MATRISOME_SURFACEOME	Tier2	Small_Intestine,	RB,
	DPP4_chr2_162020581_162020688_-	DPP4	Gene	0.3125	FALSE	MATRISOME_SURFACEOME	Tier2	Small_Intestine,	,RB,
	DPP4_chr2_162017108_162017155_-	DPP4	Gene	0.1875	FALSE	MATRISOME_SURFACEOME	Tier2	Small_Intestine,	RB,
	DPP4_chr2_162035164_162035324_-	DPP4	Gene	0.1875	FALSE	MATRISOME_SURFACEOME	Tier2	Small_Intestine,	,RB,
	ENPP1_chr6_131849999_131850106_+	ENPP1	Gene	0.125	FALSE	MATRISOME_SURFACEOME	Tier2		EWS,
	ENPP1_chr6_131849990_131850106_+	ENPP1	Gene	0.125	FALSE	MATRISOME_SURFACEOME	Tier2		EWS,
	ENPP1_chr6_131864866_131864938_+	ENPP1	Gene	0.1875	FALSE	MATRISOME_SURFACEOME	Tier2		EWS,
	ENPP1_chr6_131864506_131864571_+	ENPP1	Gene	0.1875	FALSE	MATRISOME_SURFACEOME	Tier2		EWS,
	ENPP1_chr6_131868037_131868126_+	ENPP1	Gene	0.1875	FALSE	MATRISOME_SURFACEOME	Tier2		EWS,
	ENPP1_chr6_131861610_131861704_+	ENPP1	Gene	0.25	FALSE	MATRISOME_SURFACEOME	Tier2		EWS,
	ENPP1_chr6_131860387_131860506_+	ENPP1	Gene	0.25	FALSE	MATRISOME_SURFACEOME	Tier2		EWS,
	ENPP1_chr6_131872923_131873050_+	ENPP1	Gene	0.25	FALSE	MATRISOME_SURFACEOME	Tier2		EWS,
	ENPP1_chr6_131890341_131890864_+	ENPP1	Gene	0.1875	FALSE	MATRISOME_SURFACEOME	Tier2	Liver,	EWS,
	ENPP1_chr6_131854926_131855023_+	ENPP1	Gene	0.25	FALSE	MATRISOME_SURFACEOME	Tier2		EWS,
	ENPP1_chr6_131861595_131861704_+	ENPP1	Gene	0.25	FALSE	MATRISOME_SURFACEOME	Tier2		EWS,
	ENPP1_chr6_131882345_131882474_+	ENPP1	Gene	0.1875	FALSE	MATRISOME_SURFACEOME	Tier2	Liver,	EWS,
	ENPP1_chr6_131858668_131858747_+	ENPP1	Gene	0.1875	FALSE	MATRISOME_SURFACEOME	Tier2		EWS,
	ENPP1_chr6_131849990_131850081_+	ENPP1	Gene	0.1875	FALSE	MATRISOME_SURFACEOME	Tier2		EWS,
	ENPP1_chr6_131868018_131868126_+	ENPP1	Gene	0.1875	FALSE	MATRISOME_SURFACEOME	Tier2		EWS,
	ENPP1_chr6_131879880_131880034_+	ENPP1	Gene	0.1875	FALSE	MATRISOME_SURFACEOME	Tier2	Liver,	EWS,
	ENPP1_chr6_131876992_131877161_+	ENPP1	Gene	0.1875	FALSE	MATRISOME_SURFACEOME	Tier2	Liver,	EWS,
	ENPP1_chr6_131851142_131851267_+	ENPP1	Gene	0.1875	TRUE	MATRISOME_SURFACEOME	Tier2		EWS,
	ENPP1_chr6_131852175_131852235_+	ENPP1	Gene	0.25	FALSE	MATRISOME_SURFACEOME	Tier2		EWS,
	ENTPD2_chr9_137051211_137051370_-	ENTPD2	Gene	0.1875	FALSE	MATRISOME_SURFACEOME	Tier2	Nerve,	EPD,
	ENTPD2_chr9_137051510_137051660_-	ENTPD2	Gene	0.1875	FALSE	MATRISOME_SURFACEOME	Tier2	Nerve,	EPD,
	ENTPD2_chr9_137052231_137052348_-	ENTPD2	Gene	0.125	TRUE	MATRISOME_SURFACEOME	Tier2	Nerve,	EPD,
	FAM20B_chr1_179050279_179050365_+	FAM20B	Gene	1.625	FALSE	SURFACEOME	Tier2	Bladder,	EWS,ST,ACT,BT,MEL,MB,WLM,RHB,RB,
	FAM20B_chr1_179064305_179064496_+	FAM20B	Gene	1.3125	FALSE	SURFACEOME	Tier2		ACT,MEL,MB,RB,
	FAM20B_chr1_179063927_179064098_+	FAM20B	Gene	1.5	FALSE	SURFACEOME	Tier2		EWS,ST,ACT,BT,MEL,MB,RB,
	FAM20B_chr1_179054529_179054638_+	FAM20B	Gene	1.625	FALSE	SURFACEOME	Tier2		EWS,ST,DSRCT,ACT,BT,MEL,MB,RHB,RB,
	FAM20B_chr1_179071913_179076567_+	FAM20B	Gene	0.625	FALSE	SURFACEOME	Tier2		RB,
	FAM20B_chr1_179066800_179066859_+	FAM20B	Gene	1.375	TRUE	SURFACEOME	Tier2	Bladder,	ACT,MEL,MB,WLM,RB,
	FAM20B_chr1_179043715_179044224_+	FAM20B	Gene	0.5	FALSE	SURFACEOME	Tier2		RB,
	FAP_chr2_162202872_162202942_-	FAP	Gene	0.3125	FALSE	MATRISOME_SURFACEOME	Tier2	Uterus,	OS,
	FAP_chr2_162198757_162198826_-	FAP	Gene	0.375	FALSE	MATRISOME_SURFACEOME	Tier2	Uterus,	OS,
	FAP_chr2_162198757_162198842_-	FAP	Gene	0.375	FALSE	MATRISOME_SURFACEOME	Tier2	Uterus,	OS,
	FAP_chr2_162174867_162174966_-	FAP	Gene	0.4375	TRUE	MATRISOME_SURFACEOME	Tier2	Blood_Vessel,Uterus,	OS,MEL,
	FBN1_chr15_48494204_48494254_-	FBN1	Gene	0.5625	FALSE	MATRISOME	Tier2		ST,DSRCT,
	FBN1_chr15_48537711_48537808_-	FBN1	Gene	0.9375	FALSE	MATRISOME	Tier2		EWS,DSRCT,BT,MEL,RHB,ST,
	FBN1_chr15_48465568_48465693_-	FBN1	Gene	1.1875	FALSE	MATRISOME	Tier2	Ovary,Adipose_Tissue,Blood_Vessel,	EWS,DSRCT,BT,OS,MEL,RHB,ST,
	FBN1_chr15_48456637_48456762_-	FBN1	Gene	1.3125	FALSE	MATRISOME	Tier2	Nerve,Ovary,Adipose_Tissue,Blood_Vessel,	EWS,DSRCT,BT,OS,MEL,CPC,RHB,ST,
	FBN1_chr15_48513549_48513668_-	FBN1	Gene	1.125	FALSE	MATRISOME	Tier2		EWS,DSRCT,BT,MEL,RHB,ST,
	FBN1_chr15_48510044_48510169_-	FBN1	Gene	1.0625	FALSE	MATRISOME	Tier2		EWS,DSRCT,BT,MEL,RHB,ST,
	FBN1_chr15_48463082_48463240_-	FBN1	Gene	1.1875	FALSE	MATRISOME	Tier2	Ovary,Adipose_Tissue,Blood_Vessel,	EWS,DSRCT,BT,OS,MEL,RHB,ST,
	FBN1_chr15_48492461_48492586_-	FBN1	Gene	1	FALSE	MATRISOME	Tier2		EWS,DSRCT,BT,MEL,RHB,ST,
	FBN1_chr15_48505025_48505147_-	FBN1	Gene	1.0625	FALSE	MATRISOME	Tier2		EWS,DSRCT,BT,MEL,RHB,ST,
	FBN1_chr15_48472551_48472676_-	FBN1	Gene	1.1875	FALSE	MATRISOME	Tier2		EWS,DSRCT,BT,OS,MEL,RHB,ST,
	FBN1_chr15_48488113_48488241_-	FBN1	Gene	1.0625	FALSE	MATRISOME	Tier2		EWS,DSRCT,BT,MEL,RHB,ST,
	FBN1_chr15_48508582_48508704_-	FBN1	Gene	1.125	FALSE	MATRISOME	Tier2		EWS,DSRCT,BT,MEL,RHB,ST,
	FBN1_chr15_48596283_48596378_-	FBN1	Gene	0.9375	TRUE	MATRISOME	Tier2		EWS,DSRCT,BT,MEL,RHB,ST,
	FBN1_chr15_48467938_48468102_-	FBN1	Gene	1.0625	FALSE	MATRISOME	Tier2		EWS,DSRCT,BT,MEL,RHB,ST,
	FBN1_chr15_48610728_48610826_-	FBN1	Gene	1	FALSE	MATRISOME	Tier2		EWS,DSRCT,BT,MEL,RHB,ST,
	FBN1_chr15_48467938_48467991_-	FBN1	Gene	0.75	FALSE	MATRISOME	Tier2	Ovary,Fallopian_Tube,Adipose_Tissue,Blood_Vessel,	ST,DSRCT,OS,RHB,
	FBN1_chr15_48488368_48488493_-	FBN1	Gene	1.125	FALSE	MATRISOME	Tier2		EWS,DSRCT,BT,MEL,RHB,ST,
	FBN1_chr15_48485374_48485496_-	FBN1	Gene	1.1875	FALSE	MATRISOME	Tier2		EWS,DSRCT,BT,OS,MEL,RHB,ST,
	FBN1_chr15_48463899_48464021_-	FBN1	Gene	1.25	FALSE	MATRISOME	Tier2	Nerve,Ovary,Fallopian_Tube,Adipose_Tissue,Blood_Vessel,	EWS,DSRCT,BT,OS,MEL,RHB,ST,
	FBN1_chr15_48468412_48468534_-	FBN1	Gene	1.1875	FALSE	MATRISOME	Tier2	Adipose_Tissue,	EWS,DSRCT,BT,OS,MEL,RHB,ST,
	FBN1_chr15_48470634_48470756_-	FBN1	Gene	1.1875	FALSE	MATRISOME	Tier2		EWS,DSRCT,BT,OS,MEL,RHB,ST,
	FBN1_chr15_48487312_48487437_-	FBN1	Gene	1.125	FALSE	MATRISOME	Tier2		EWS,DSRCT,BT,MEL,RHB,ST,
	FBN1_chr15_48489851_48490078_-	FBN1	Gene	0.5625	FALSE	MATRISOME	Tier2		ST,DSRCT,
	FBN1_chr15_48487075_48487200_-	FBN1	Gene	1.1875	FALSE	MATRISOME	Tier2		EWS,DSRCT,BT,OS,MEL,RHB,ST,
	FBN1_chr15_48495469_48495588_-	FBN1	Gene	1	FALSE	MATRISOME	Tier2		EWS,DSRCT,BT,MEL,RHB,ST,
	FBN1_chr15_48483818_48483943_-	FBN1	Gene	1.125	FALSE	MATRISOME	Tier2		EWS,DSRCT,BT,MEL,RHB,ST,
	FBN1_chr15_48465790_48465858_-	FBN1	Gene	1	FALSE	MATRISOME	Tier2	Nerve,Ovary,Fallopian_Tube,Adipose_Tissue,Blood_Vessel,	DSRCT,BT,OS,RHB,ST,
	FBN1_chr15_48497266_48497391_-	FBN1	Gene	1.0625	FALSE	MATRISOME	Tier2		EWS,DSRCT,BT,MEL,RHB,ST,
	FBN1_chr15_48534080_48534205_-	FBN1	Gene	0.875	FALSE	MATRISOME	Tier2		EWS,DSRCT,BT,MEL,ST,
	FBN1_chr15_48474528_48474650_-	FBN1	Gene	1.1875	FALSE	MATRISOME	Tier2		EWS,DSRCT,BT,OS,MEL,RHB,ST,
	FBN1_chr15_48515387_48515527_-	FBN1	Gene	0.9375	FALSE	MATRISOME	Tier2		EWS,DSRCT,BT,MEL,RHB,ST,
	FBN1_chr15_48520659_48520817_-	FBN1	Gene	0.75	FALSE	MATRISOME	Tier2		EWS,ST,DSRCT,MEL,
	FBN1_chr15_48503787_48503939_-	FBN1	Gene	1	FALSE	MATRISOME	Tier2		EWS,DSRCT,BT,MEL,RHB,ST,
	FBN1_chr15_48516183_48516362_-	FBN1	Gene	0.625	FALSE	MATRISOME	Tier2		ST,DSRCT,MEL,
	FBN1_chr15_48526130_48526255_-	FBN1	Gene	0.8125	FALSE	MATRISOME	Tier2		EWS,ST,DSRCT,BT,MEL,
	FBN1_chr15_48644606_48644832_-	FBN1	Gene	0.375	FALSE	MATRISOME	Tier2		ST,
	FBN1_chr15_48496100_48496225_-	FBN1	Gene	1	FALSE	MATRISOME	Tier2		EWS,DSRCT,BT,MEL,RHB,ST,
	FBN1_chr15_48495123_48495260_-	FBN1	Gene	0.6875	FALSE	MATRISOME	Tier2		EWS,ST,DSRCT,MEL,
	FBN1_chr15_48474255_48474377_-	FBN1	Gene	1.1875	FALSE	MATRISOME	Tier2		EWS,DSRCT,BT,OS,MEL,RHB,ST,
	FBN1_chr15_48481655_48481780_-	FBN1	Gene	1.1875	FALSE	MATRISOME	Tier2		EWS,DSRCT,BT,OS,MEL,RHB,ST,
	FBN1_chr15_48437622_48437917_-	FBN1	Gene	0.5625	FALSE	MATRISOME	Tier2		ST,
	FBN1_chr15_48613010_48613092_-	FBN1	Gene	0.8125	FALSE	MATRISOME	Tier2		ST,DSRCT,BT,RHB,
	FBN1_chr15_48600139_48600234_-	FBN1	Gene	0.9375	FALSE	MATRISOME	Tier2		EWS,DSRCT,BT,MEL,RHB,ST,
	FBN1_chr15_48498985_48499038_-	FBN1	Gene	0.75	FALSE	MATRISOME	Tier2		ST,DSRCT,MEL,
	FBN1_chr15_48537611_48537808_-	FBN1	Gene	0.8125	FALSE	MATRISOME	Tier2		EWS,DSRCT,BT,MEL,ST,
	FBN2_chr5_128258037_128259829_-	FBN2	Gene	0.1875	FALSE	MATRISOME_SURFACEOME	Tier2		ACT,
	FBN2_chr5_128519273_128519368_-	FBN2	Gene	0.1875	FALSE	MATRISOME_SURFACEOME	Tier2		BT,
	FBN2_chr5_128304957_128305082_-	FBN2	Gene	0.1875	FALSE	MATRISOME_SURFACEOME	Tier2		ACT,
	FBN2_chr5_128276038_128276160_-	FBN2	Gene	0.375	FALSE	MATRISOME_SURFACEOME	Tier2		ACT,
	FBN2_chr5_128330573_128330695_-	FBN2	Gene	0.1875	FALSE	MATRISOME_SURFACEOME	Tier2		ACT,
	FBN2_chr5_128301382_128301510_-	FBN2	Gene	0.1875	FALSE	MATRISOME_SURFACEOME	Tier2		ACT,
	FBN2_chr5_128290732_128290884_-	FBN2	Gene	0.1875	FALSE	MATRISOME_SURFACEOME	Tier2		ACT,
	FBN2_chr5_128287308_128287430_-	FBN2	Gene	0.25	FALSE	MATRISOME_SURFACEOME	Tier2		ACT,
	FBN2_chr5_128527872_128527967_-	FBN2	Gene	0.25	FALSE	MATRISOME_SURFACEOME	Tier2		BT,
	FBN2_chr5_128289127_128289252_-	FBN2	Gene	0.25	FALSE	MATRISOME_SURFACEOME	Tier2		ACT,
	FBN2_chr5_128263425_128263656_-	FBN2	Gene	0.25	FALSE	MATRISOME_SURFACEOME	Tier2		ACT,
	FBN2_chr5_128280192_128280317_-	FBN2	Gene	0.375	FALSE	MATRISOME_SURFACEOME	Tier2		ACT,
	FBN2_chr5_128464724_128464921_-	FBN2	Gene	0.1875	FALSE	MATRISOME_SURFACEOME	Tier2		BT,
	FBN2_chr5_128261736_128261907_-	FBN2	Gene	0.4375	FALSE	MATRISOME_SURFACEOME	Tier2		,ACT,
	FBN2_chr5_128257909_128259829_-	FBN2	Gene	0.1875	FALSE	MATRISOME_SURFACEOME	Tier2		ACT,
	FBN2_chr5_128335170_128335295_-	FBN2	Gene	0.1875	FALSE	MATRISOME_SURFACEOME	Tier2		ACT,
	FBN2_chr5_128318879_128319001_-	FBN2	Gene	0.1875	FALSE	MATRISOME_SURFACEOME	Tier2		ACT,
	FBN2_chr5_128271999_128272118_-	FBN2	Gene	0.5625	TRUE	MATRISOME_SURFACEOME	Tier2		WLM,ACT,
	FBN2_chr5_128261736_128261906_-	FBN2	Gene	0.4375	FALSE	MATRISOME_SURFACEOME	Tier2		,ACT,
	FBN2_chr5_128311300_128311425_-	FBN2	Gene	0.1875	FALSE	MATRISOME_SURFACEOME	Tier2		ACT,
	FBN2_chr5_128332912_128333034_-	FBN2	Gene	0.1875	FALSE	MATRISOME_SURFACEOME	Tier2		BT,
	FBN2_chr5_128302973_128303089_-	FBN2	Gene	0.1875	FALSE	MATRISOME_SURFACEOME	Tier2		ACT,
	FBN2_chr5_128300817_128300936_-	FBN2	Gene	0.1875	FALSE	MATRISOME_SURFACEOME	Tier2		ACT,
	FBN2_chr5_128273840_128273968_-	FBN2	Gene	0.375	FALSE	MATRISOME_SURFACEOME	Tier2		ACT,
	FBN2_chr5_128286718_128286849_-	FBN2	Gene	0.3125	FALSE	MATRISOME_SURFACEOME	Tier2		ACT,
	FBN2_chr5_128328696_128328821_-	FBN2	Gene	0.1875	FALSE	MATRISOME_SURFACEOME	Tier2		ACT,
	FBN2_chr5_128289882_128289947_-	FBN2	Gene	0.1875	FALSE	MATRISOME_SURFACEOME	Tier2		ACT,
	FBN2_chr5_128274567_128274683_-	FBN2	Gene	0.375	FALSE	MATRISOME_SURFACEOME	Tier2		ACT,
	FBN2_chr5_128278635_128278841_-	FBN2	Gene	0.125	FALSE	MATRISOME_SURFACEOME	Tier2		ACT,
	FBN2_chr5_128334719_128334844_-	FBN2	Gene	0.1875	FALSE	MATRISOME_SURFACEOME	Tier2		ACT,
	FBN2_chr5_128291529_128291654_-	FBN2	Gene	0.1875	FALSE	MATRISOME_SURFACEOME	Tier2		ACT,
	FBN2_chr5_128288438_128288557_-	FBN2	Gene	0.25	FALSE	MATRISOME_SURFACEOME	Tier2		ACT,
	FBN2_chr5_128277880_128278005_-	FBN2	Gene	0.375	FALSE	MATRISOME_SURFACEOME	Tier2		ACT,
	FGF2_chr4_122876321_122876424_+	FGF2	Gene	0.5	TRUE	MATRISOME	Tier2		BT,CPC,
	FGF2_chr4_122892211_122892396_+	FGF2	Gene	0.5625	FALSE	MATRISOME	Tier2		BT,CPC,
	FGF2_chr4_122892211_122898236_+	FGF2	Gene	0.25	FALSE	MATRISOME	Tier2		CPC,
	FNDC5_chr1_32868190_32868388_-	FNDC5	Gene	0.5625	FALSE	SURFACEOME	Tier2	Muscle,	RB,MB,RHB,
	FNDC5_chr1_32867753_32867842_-	FNDC5	Gene	0.6875	FALSE	SURFACEOME	Tier2	Heart,Brain,Adrenal_Gland,Muscle,	RB,MB,RHB,
	FNDC5_chr1_32868882_32868993_-	FNDC5	Gene	0.5625	FALSE	SURFACEOME	Tier2	Muscle,	RB,MB,RHB,
	FNDC5_chr1_32868882_32868997_-	FNDC5	Gene	0.5625	FALSE	SURFACEOME	Tier2	Muscle,	RB,MB,RHB,
	FNDC5_chr1_32868882_32868996_-	FNDC5	Gene	0.5625	FALSE	SURFACEOME	Tier2	Muscle,	RB,MB,RHB,
	FNDC5_chr1_32868190_32868355_-	FNDC5	Gene	0.6875	TRUE	SURFACEOME	Tier2	Heart,Muscle,	RB,MB,RHB,
	FREM2_chr13_38856126_38856256_+	FREM2	Gene	0.1875	FALSE	MATRISOME_SURFACEOME	Tier2		BT,
	FREM2_chr13_38783070_38783195_+	FREM2	Gene	0.1875	FALSE	MATRISOME_SURFACEOME	Tier2		BT,
	FREM2_chr13_38784557_38784808_+	FREM2	Gene	0.125	TRUE	MATRISOME_SURFACEOME	Tier2		BT,
	FREM2_chr13_38769578_38769808_+	FREM2	Gene	0.125	FALSE	MATRISOME_SURFACEOME	Tier2		BT,
	FREM2_chr13_38764304_38764450_+	FREM2	Gene	0.125	FALSE	MATRISOME_SURFACEOME	Tier2		BT,
	GFRA1_chr10_116093702_116093836_-	GFRA1	Gene	0.375	FALSE	MATRISOME	Tier2		WLM,
	GFRA1_chr10_116096655_116096764_-	GFRA1	Gene	0.375	FALSE	MATRISOME	Tier2		WLM,
	GFRA1_chr10_116089741_116089922_-	GFRA1	Gene	0.1875	FALSE	MATRISOME	Tier2		WLM,
	GFRA1_chr10_116125221_116125557_-	GFRA1	Gene	0.125	FALSE	MATRISOME	Tier2		WLM,
	GFRA1_chr10_116056933_116064544_-	GFRA1	Gene	0.125	FALSE	MATRISOME	Tier2		WLM,
	GFRA1_chr10_116056925_116064544_-	GFRA1	Gene	0.125	FALSE	MATRISOME	Tier2		WLM,
	GFRA1_chr10_116269503_116269586_-	GFRA1	Gene	0.25	TRUE	MATRISOME	Tier2		WLM,
	GFRA2_chr8_21702805_21702977_-	GFRA2	Gene	0.25	FALSE	SURFACEOME	Tier2	Testis,Thyroid,	NBL,
	GFRA2_chr8_21774972_21775055_-	GFRA2	Gene	0.1875	FALSE	SURFACEOME	Tier2		NBL,
	GFRA2_chr8_21694464_21694511_-	GFRA2	Gene	0.1875	TRUE	SURFACEOME	Tier2	Testis,Thyroid,	NBL,
	GFRA2_chr8_21694464_21694517_-	GFRA2	Gene	0.1875	FALSE	SURFACEOME	Tier2	Testis,Thyroid,	NBL,
	GFRA2_chr8_21704985_21705125_-	GFRA2	Gene	0.1875	FALSE	SURFACEOME	Tier2	Testis,Thyroid,	NBL,
	GFRA2_chr8_21692843_21693400_-	GFRA2	Gene	0.125	FALSE	SURFACEOME	Tier2		NBL,
	GFRA2_chr8_21750588_21750942_-	GFRA2	Gene	0.125	FALSE	SURFACEOME	Tier2		NBL,
	GFRA2_chr8_21692018_21693400_-	GFRA2	Gene	0.125	FALSE	SURFACEOME	Tier2		NBL,
	GFRA2_chr8_21788120_21788159_-	GFRA2	Gene	0.125	FALSE	SURFACEOME	Tier2		NBL,
	GFRA2_chr8_21774976_21775055_-	GFRA2	Gene	0.1875	FALSE	SURFACEOME	Tier2		NBL,
	GFRA2_chr8_21693182_21693400_-	GFRA2	Gene	0.25	FALSE	SURFACEOME	Tier2	Thyroid,	NBL,
	GFRA2_chr8_21705932_21706041_-	GFRA2	Gene	0.25	FALSE	SURFACEOME	Tier2	Testis,Thyroid,	NBL,
	GFRA2_chr8_21692935_21693400_-	GFRA2	Gene	0.125	FALSE	SURFACEOME	Tier2		NBL,
	GNAQ_chr9_77716087_77721513_-	GNAQ	Gene	0.875	FALSE	SURFACEOME	Tier2	Brain,	LGG,
	GNAQ_chr9_77794463_77794592_-	GNAQ	Gene	2.1875	FALSE	SURFACEOME	Tier2	Bladder,	RB,DSRCT,ACT,EPD,HGG,NBL,RHB,EWS,ST,BT,MEL,MB,LGG,
	GNAQ_chr9_77815616_77815770_-	GNAQ	Gene	1.5	FALSE	SURFACEOME	Tier2		EWS,RB,ST,DSRCT,ACT,BT,MEL,MB,HGG,LGG,
	GNAQ_chr9_77728514_77728667_-	GNAQ	Gene	1.75	TRUE	SURFACEOME	Tier2	Bladder,	EWS,RB,ST,DSRCT,ACT,BT,MEL,EPD,HGG,LGG,MB,
	GNAQ_chr9_77797520_77797648_-	GNAQ	Gene	1.875	FALSE	SURFACEOME	Tier2	Bladder,	EWS,RB,ST,DSRCT,ACT,MEL,EPD,HGG,RHB,BT,MB,LGG,
	GNAQ_chr9_77922161_77922345_-	GNAQ	Gene	1.5	FALSE	SURFACEOME	Tier2		EWS,RB,ST,DSRCT,ACT,BT,MEL,HGG,LGG,MB,
	GNAQ_chr9_77797528_77797648_-	GNAQ	Gene	2	FALSE	SURFACEOME	Tier2	Bladder,	EWS,RB,ST,DSRCT,ACT,EPD,HGG,NBL,RHB,BT,MEL,MB,LGG,
	GPC2_chr7_100171779_100171959_-	GPC2	Gene	0.25	FALSE	MATRISOME	Tier2	Testis,	NBL,
	GPC2_chr7_100171539_100171678_-	GPC2	Gene	0.125	TRUE	MATRISOME	Tier2	Testis,	NBL,
	GPC2_chr7_100171261_100171436_-	GPC2	Gene	0.375	FALSE	MATRISOME	Tier2	Testis,	RB,MB,NBL,
	GPC2_chr7_100176207_100176365_-	GPC2	Gene	0.8125	FALSE	MATRISOME	Tier2	Testis,	,RB,MB,NBL,
	GPC2_chr7_100172087_100172218_-	GPC2	Gene	0.6875	FALSE	MATRISOME	Tier2	Testis,	RB,MB,NBL,
	GPC2_chr7_100169606_100170483_-	GPC2	Gene	0.3125	FALSE	MATRISOME	Tier2		RB,NBL,
	GPC2_chr7_100177034_100177372_-	GPC2	Gene	0.375	FALSE	MATRISOME	Tier2		RB,MB,NBL,
	GPC2_chr7_100172087_100172217_-	GPC2	Gene	0.6875	FALSE	MATRISOME	Tier2	Testis,	RB,MB,NBL,
	GPC2_chr7_100171779_100171925_-	GPC2	Gene	0.3125	FALSE	MATRISOME	Tier2	Testis,	NBL,
	GPC2_chr7_100177034_100177369_-	GPC2	Gene	0.375	FALSE	MATRISOME	Tier2		RB,MB,NBL,
	GPC2_chr7_100174685_100174765_-	GPC2	Gene	0.6875	FALSE	MATRISOME	Tier2	Testis,	RB,MB,NBL,
	GPC2_chr7_100175572_100175894_-	GPC2	Gene	0.4375	FALSE	MATRISOME	Tier2		MB,NBL,RB,
	GPC2_chr7_100177034_100177381_-	GPC2	Gene	0.375	FALSE	MATRISOME	Tier2		RB,MB,NBL,
	GPC2_chr7_100172190_100172217_-	GPC2	Gene	0.625	FALSE	MATRISOME	Tier2	Testis,	RB,MB,NBL,
	GPC2_chr7_100175572_100175785_-	GPC2	Gene	0.625	FALSE	MATRISOME	Tier2	Testis,	,RB,MB,NBL,
	GPC2_chr7_100171651_100171678_-	GPC2	Gene	0.125	FALSE	MATRISOME	Tier2	Testis,	NBL,
	GPC2_chr7_100173835_100173997_-	GPC2	Gene	0.625	FALSE	MATRISOME	Tier2	Testis,	RB,MB,NBL,
	GPC3_chrX_133985275_133985895_-	GPC3	Gene	0.125	FALSE	MATRISOME	Tier2		WLM,
	GPC3_chrX_133953050_133953211_-	GPC3	Gene	0.4375	TRUE	MATRISOME	Tier2	Nerve,Lung,Adipose_Tissue,Pituitary,Breast,	CPC,RHB,WLM,
	GPC3_chrX_133985275_133985594_-	GPC3	Gene	0.25	FALSE	MATRISOME	Tier2	Lung,	,WLM,
	GPC3_chrX_133985275_133985449_-	GPC3	Gene	0.375	FALSE	MATRISOME	Tier2	Nerve,Lung,Adipose_Tissue,Breast,	RHB,WLM,
	GPC4_chrX_133339183_133339341_-	GPC4	Gene	0.375	FALSE	MATRISOME	Tier2		OS,EPD,
	GPC4_chrX_133324145_133324536_-	GPC4	Gene	0.3125	TRUE	MATRISOME	Tier2		OS,EPD,
	GPC4_chrX_133306024_133306154_-	GPC4	Gene	0.75	FALSE	MATRISOME	Tier2	Colon,Blood_Vessel,	BT,EPD,OS,
	GPC4_chrX_133311258_133311423_-	GPC4	Gene	0.6875	FALSE	MATRISOME	Tier2	Blood_Vessel,	BT,EPD,OS,
	GPC6_chr13_93830154_93830545_+	GPC6	Gene	0.4375	FALSE	MATRISOME	Tier2		RB,MB,
	GPC6_chr13_93545263_93545421_+	GPC6	Gene	0.5	TRUE	MATRISOME	Tier2		MB,RB,
	GPC6_chr13_94305980_94306123_+	GPC6	Gene	0.375	FALSE	MATRISOME	Tier2		RB,
	GPC6_chr13_94286348_94286479_+	GPC6	Gene	0.3125	FALSE	MATRISOME	Tier2		RB,
	GPC6_chr13_94382414_94382550_+	GPC6	Gene	0.375	FALSE	MATRISOME	Tier2		RB,
	GPC6_chr13_94027729_94027894_+	GPC6	Gene	0.4375	FALSE	MATRISOME	Tier2		RB,MB,
	GPC6_chr13_94286349_94286479_+	GPC6	Gene	0.3125	FALSE	MATRISOME	Tier2		RB,
	HEG1_chr3_125009705_125009824_-	HEG1	Gene	0.9375	FALSE	SURFACEOME	Tier2		ST,BT,RB,
	HEG1_chr3_125002257_125002315_-	HEG1	Gene	0.75	FALSE	SURFACEOME	Tier2	Thyroid,	BT,RB,
	HEG1_chr3_125020792_125021130_-	HEG1	Gene	0.4375	FALSE	SURFACEOME	Tier2		BT,RB,
	HEG1_chr3_125019262_125019597_-	HEG1	Gene	0.4375	FALSE	SURFACEOME	Tier2		BT,RB,
	HEG1_chr3_125001852_125002012_-	HEG1	Gene	0.9375	FALSE	SURFACEOME	Tier2		ST,BT,RB,
	HEG1_chr3_125012623_125013990_-	HEG1	Gene	0.125	FALSE	SURFACEOME	Tier2		RB,
	HEG1_chr3_125010439_125010549_-	HEG1	Gene	0.8125	FALSE	SURFACEOME	Tier2		BT,RB,
	HEG1_chr3_125001852_125002020_-	HEG1	Gene	0.8125	FALSE	SURFACEOME	Tier2		ST,BT,RB,
	HEG1_chr3_125005265_125005368_-	HEG1	Gene	0.875	FALSE	SURFACEOME	Tier2		ST,BT,RB,
	HEG1_chr3_125010439_125010555_-	HEG1	Gene	0.8125	FALSE	SURFACEOME	Tier2		BT,RB,
	HEG1_chr3_125029195_125029488_-	HEG1	Gene	0.3125	FALSE	SURFACEOME	Tier2		,RB,
	HEG1_chr3_125027205_125027507_-	HEG1	Gene	0.5	FALSE	SURFACEOME	Tier2		ST,BT,RB,
	HEG1_chr3_125009515_125009824_-	HEG1	Gene	0.1875	FALSE	SURFACEOME	Tier2		RB,
	HEG1_chr3_125013472_125013990_-	HEG1	Gene	0.125	FALSE	SURFACEOME	Tier2		RB,
	HEG1_chr3_125019262_125019496_-	HEG1	Gene	0.75	FALSE	SURFACEOME	Tier2		ST,BT,RB,
	HEG1_chr3_125019262_125019412_-	HEG1	Gene	0.875	FALSE	SURFACEOME	Tier2		ST,BT,RB,
	HEG1_chr3_124977859_124977946_-	HEG1	Gene	0.6875	TRUE	SURFACEOME	Tier2	Heart,Lung,Thyroid,	,RB,
	HEG1_chr3_124997689_124997823_-	HEG1	Gene	0.9375	FALSE	SURFACEOME	Tier2	Thyroid,	ST,BT,RB,
	HMCN1_chr1_186094276_186094373_+	HMCN1	Gene	0.375	FALSE	MATRISOME	Tier2		MEL,EWS,
	HMCN1_chr1_186108461_186108597_+	HMCN1	Gene	0.4375	FALSE	MATRISOME	Tier2		MEL,EWS,
	HMCN1_chr1_186093486_186093669_+	HMCN1	Gene	0.375	FALSE	MATRISOME	Tier2		MEL,EWS,
	HMCN1_chr1_185977787_185977981_+	HMCN1	Gene	0.4375	FALSE	MATRISOME	Tier2		MEL,EWS,
	HMCN1_chr1_185933549_185933824_+	HMCN1	Gene	0.3125	FALSE	MATRISOME	Tier2		MEL,EWS,
	HMCN1_chr1_186023030_186023153_+	HMCN1	Gene	0.375	FALSE	MATRISOME	Tier2		MEL,EWS,
	HMCN1_chr1_185911674_185911780_+	HMCN1	Gene	0.4375	FALSE	MATRISOME	Tier2		MEL,EWS,
	HMCN1_chr1_186119745_186119882_+	HMCN1	Gene	0.4375	FALSE	MATRISOME	Tier2		MEL,EWS,
	HMCN1_chr1_186187883_186188009_+	HMCN1	Gene	0.6875	FALSE	MATRISOME	Tier2	Lung,Blood_Vessel,	MEL,EWS,WLM,
	HMCN1_chr1_185990275_185990443_+	HMCN1	Gene	0.375	FALSE	MATRISOME	Tier2		MEL,EWS,
	HMCN1_chr1_186165111_186165173_+	HMCN1	Gene	0.5	FALSE	MATRISOME	Tier2		MEL,WLM,EWS,
	HMCN1_chr1_186074741_186074891_+	HMCN1	Gene	0.375	FALSE	MATRISOME	Tier2		MEL,EWS,
	HMCN1_chr1_186171387_186171450_+	HMCN1	Gene	0.5	TRUE	MATRISOME	Tier2	Lung,Blood_Vessel,	MEL,WLM,EWS,
	HMCN1_chr1_186106884_186106965_+	HMCN1	Gene	0.375	FALSE	MATRISOME	Tier2		MEL,EWS,
	HMCN1_chr1_186172006_186172131_+	HMCN1	Gene	0.625	FALSE	MATRISOME	Tier2	Lung,Blood_Vessel,	MEL,WLM,EWS,
	HMCN1_chr1_186119191_186119298_+	HMCN1	Gene	0.5	FALSE	MATRISOME	Tier2		MEL,WLM,EWS,
	HMCN1_chr1_186130507_186130697_+	HMCN1	Gene	0.3125	FALSE	MATRISOME	Tier2		,EWS,
	HMCN1_chr1_186088606_186088755_+	HMCN1	Gene	0.3125	FALSE	MATRISOME	Tier2		MEL,EWS,
	HMCN1_chr1_186016963_186017071_+	HMCN1	Gene	0.375	FALSE	MATRISOME	Tier2		MEL,EWS,
	HMCN1_chr1_186145753_186145923_+	HMCN1	Gene	0.375	FALSE	MATRISOME	Tier2		MEL,EWS,
	HMCN1_chr1_186103472_186103668_+	HMCN1	Gene	0.4375	FALSE	MATRISOME	Tier2		MEL,EWS,
	HMCN1_chr1_185923390_185923653_+	HMCN1	Gene	0.375	FALSE	MATRISOME	Tier2		MEL,EWS,
	HMCN1_chr1_186015159_186015437_+	HMCN1	Gene	0.25	FALSE	MATRISOME	Tier2		,EWS,
	HMCN1_chr1_186120011_186120145_+	HMCN1	Gene	0.3125	FALSE	MATRISOME	Tier2		,EWS,
	HMCN1_chr1_186137498_186137668_+	HMCN1	Gene	0.375	FALSE	MATRISOME	Tier2		MEL,EWS,
	HMCN1_chr1_186015958_186016239_+	HMCN1	Gene	0.3125	FALSE	MATRISOME	Tier2		MEL,EWS,
	HMCN1_chr1_186069663_186069776_+	HMCN1	Gene	0.375	FALSE	MATRISOME	Tier2		MEL,EWS,
	HMCN1_chr1_186088145_186088276_+	HMCN1	Gene	0.4375	FALSE	MATRISOME	Tier2		MEL,EWS,
	HMCN1_chr1_186153750_186153987_+	HMCN1	Gene	0.4375	FALSE	MATRISOME	Tier2		MEL,WLM,EWS,
	HMCN1_chr1_186114819_186114946_+	HMCN1	Gene	0.4375	FALSE	MATRISOME	Tier2		MEL,EWS,
	HMCN1_chr1_186174514_186174642_+	HMCN1	Gene	0.5625	FALSE	MATRISOME	Tier2		MEL,WLM,EWS,
	HMCN1_chr1_186166184_186166303_+	HMCN1	Gene	0.5625	FALSE	MATRISOME	Tier2		MEL,WLM,EWS,
	HMCN1_chr1_186076428_186076622_+	HMCN1	Gene	0.375	FALSE	MATRISOME	Tier2		MEL,EWS,
	HMCN1_chr1_186182168_186182287_+	HMCN1	Gene	0.625	FALSE	MATRISOME	Tier2	Lung,Blood_Vessel,	MEL,EWS,WLM,
	HMCN1_chr1_185993182_185993309_+	HMCN1	Gene	0.4375	FALSE	MATRISOME	Tier2		MEL,EWS,
	HMCN1_chr1_186052952_186053074_+	HMCN1	Gene	0.3125	FALSE	MATRISOME	Tier2		MEL,EWS,
	HMCN1_chr1_186144173_186144343_+	HMCN1	Gene	0.4375	FALSE	MATRISOME	Tier2		MEL,EWS,
	HMCN1_chr1_186132328_186132409_+	HMCN1	Gene	0.3125	FALSE	MATRISOME	Tier2		,EWS,
	HMCN1_chr1_186136668_186136937_+	HMCN1	Gene	0.3125	FALSE	MATRISOME	Tier2		,EWS,
	HMCN1_chr1_186065238_186065429_+	HMCN1	Gene	0.25	FALSE	MATRISOME	Tier2		,EWS,
	HMCN1_chr1_186153826_186153987_+	HMCN1	Gene	0.5625	FALSE	MATRISOME	Tier2		MEL,WLM,EWS,
	HMCN1_chr1_186129966_186130100_+	HMCN1	Gene	0.375	FALSE	MATRISOME	Tier2		MEL,EWS,
	HMCN1_chr1_186001298_186001428_+	HMCN1	Gene	0.375	FALSE	MATRISOME	Tier2		MEL,EWS,
	HMCN1_chr1_186087932_186088013_+	HMCN1	Gene	0.375	FALSE	MATRISOME	Tier2		MEL,EWS,
	HMCN1_chr1_185965802_185965915_+	HMCN1	Gene	0.375	FALSE	MATRISOME	Tier2		MEL,EWS,
	HMCN1_chr1_186000045_186000239_+	HMCN1	Gene	0.25	FALSE	MATRISOME	Tier2		,EWS,
	HMCN1_chr1_185993182_185993437_+	HMCN1	Gene	0.25	FALSE	MATRISOME	Tier2		,EWS,
	HMCN1_chr1_186087443_186087645_+	HMCN1	Gene	0.375	FALSE	MATRISOME	Tier2		MEL,EWS,
	HMCN1_chr1_186112812_186112953_+	HMCN1	Gene	0.4375	FALSE	MATRISOME	Tier2		MEL,EWS,
	HMCN1_chr1_186061851_186061964_+	HMCN1	Gene	0.375	FALSE	MATRISOME	Tier2		MEL,EWS,
	HMCN1_chr1_185909337_185909508_+	HMCN1	Gene	0.375	FALSE	MATRISOME	Tier2		MEL,EWS,
	HMCN1_chr1_186082865_186082961_+	HMCN1	Gene	0.3125	FALSE	MATRISOME	Tier2		,EWS,
	HMCN1_chr1_186125604_186125794_+	HMCN1	Gene	0.3125	FALSE	MATRISOME	Tier2		,EWS,
	HMCN1_chr1_186039728_186039879_+	HMCN1	Gene	0.3125	FALSE	MATRISOME	Tier2		MEL,EWS,
	HMCN1_chr1_185925047_185925191_+	HMCN1	Gene	0.375	FALSE	MATRISOME	Tier2		MEL,EWS,
	HMCN1_chr1_185989488_185989647_+	HMCN1	Gene	0.375	FALSE	MATRISOME	Tier2		MEL,EWS,
	HMCN1_chr1_185922379_185922499_+	HMCN1	Gene	0.4375	FALSE	MATRISOME	Tier2		MEL,EWS,
	HMCN1_chr1_186001594_186001741_+	HMCN1	Gene	0.375	FALSE	MATRISOME	Tier2		MEL,EWS,
	HMCN1_chr1_185982262_185982389_+	HMCN1	Gene	0.375	FALSE	MATRISOME	Tier2		MEL,EWS,
	HMCN1_chr1_186093134_186093258_+	HMCN1	Gene	0.4375	FALSE	MATRISOME	Tier2		MEL,EWS,
	HMCN1_chr1_186189512_186190949_+	HMCN1	Gene	0.375	FALSE	MATRISOME	Tier2		WLM,EWS,
	HMCN1_chr1_186038829_186039005_+	HMCN1	Gene	0.375	FALSE	MATRISOME	Tier2		MEL,EWS,
	HMCN1_chr1_185928546_185928667_+	HMCN1	Gene	0.375	FALSE	MATRISOME	Tier2		MEL,EWS,
	HMCN1_chr1_186045688_186045863_+	HMCN1	Gene	0.3125	FALSE	MATRISOME	Tier2		MEL,EWS,
	HMCN1_chr1_186144533_186144703_+	HMCN1	Gene	0.375	FALSE	MATRISOME	Tier2		MEL,EWS,
	HMCN1_chr1_186048743_186048839_+	HMCN1	Gene	0.3125	FALSE	MATRISOME	Tier2		MEL,EWS,
	HMCN1_chr1_186078107_186078220_+	HMCN1	Gene	0.4375	FALSE	MATRISOME	Tier2		MEL,EWS,
	HMCN1_chr1_185970335_185970493_+	HMCN1	Gene	0.4375	FALSE	MATRISOME	Tier2		MEL,EWS,
	HMCN1_chr1_185977787_185978145_+	HMCN1	Gene	0.25	FALSE	MATRISOME	Tier2		,EWS,
	HMCN1_chr1_185846026_185846096_+	HMCN1	Gene	0.375	FALSE	MATRISOME	Tier2		MEL,EWS,
	HMCN1_chr1_185962518_185962659_+	HMCN1	Gene	0.375	FALSE	MATRISOME	Tier2		MEL,EWS,
	HMCN1_chr1_186189512_186189665_+	HMCN1	Gene	0.625	FALSE	MATRISOME	Tier2	Lung,Blood_Vessel,	MEL,EWS,WLM,
	HMCN1_chr1_185984169_185984313_+	HMCN1	Gene	0.25	FALSE	MATRISOME	Tier2		,EWS,
	HMCN1_chr1_186019541_186019695_+	HMCN1	Gene	0.375	FALSE	MATRISOME	Tier2		MEL,EWS,
	HMCN1_chr1_186095243_186095521_+	HMCN1	Gene	0.3125	FALSE	MATRISOME	Tier2		,EWS,
	HMCN1_chr1_186057234_186057401_+	HMCN1	Gene	0.4375	FALSE	MATRISOME	Tier2		MEL,EWS,
	HMCN1_chr1_186178416_186178766_+	HMCN1	Gene	0.3125	FALSE	MATRISOME	Tier2		,EWS,
	HMCN1_chr1_186166808_186166942_+	HMCN1	Gene	0.5625	FALSE	MATRISOME	Tier2		MEL,WLM,EWS,
	HMCN1_chr1_185980978_185981073_+	HMCN1	Gene	0.375	FALSE	MATRISOME	Tier2		MEL,EWS,
	HMCN1_chr1_186003718_186003844_+	HMCN1	Gene	0.375	FALSE	MATRISOME	Tier2		MEL,EWS,
	HMCN1_chr1_185997429_185997524_+	HMCN1	Gene	0.375	FALSE	MATRISOME	Tier2		MEL,EWS,
	HMCN1_chr1_185864470_185864628_+	HMCN1	Gene	0.375	FALSE	MATRISOME	Tier2		MEL,EWS,
	HMCN1_chr1_185963768_185963895_+	HMCN1	Gene	0.375	FALSE	MATRISOME	Tier2		MEL,EWS,
	HMCN1_chr1_185734391_185735047_+	HMCN1	Gene	0.25	FALSE	MATRISOME	Tier2		,EWS,
	HMCN1_chr1_185962518_185962666_+	HMCN1	Gene	0.375	FALSE	MATRISOME	Tier2		MEL,EWS,
	HMCN1_chr1_186128078_186128291_+	HMCN1	Gene	0.3125	FALSE	MATRISOME	Tier2		,EWS,
	HMCN1_chr1_186116994_186117115_+	HMCN1	Gene	0.4375	FALSE	MATRISOME	Tier2		MEL,EWS,
	HMCN1_chr1_186171337_186171450_+	HMCN1	Gene	0.5625	FALSE	MATRISOME	Tier2	Blood_Vessel,	MEL,WLM,EWS,
	HMCN1_chr1_186151200_186151349_+	HMCN1	Gene	0.4375	FALSE	MATRISOME	Tier2		MEL,WLM,EWS,
	HMCN1_chr1_186151606_186151743_+	HMCN1	Gene	0.5	FALSE	MATRISOME	Tier2		MEL,WLM,EWS,
	HMCN1_chr1_186115258_186115414_+	HMCN1	Gene	0.375	FALSE	MATRISOME	Tier2		MEL,EWS,
	HMCN1_chr1_186122951_186123220_+	HMCN1	Gene	0.3125	FALSE	MATRISOME	Tier2		,EWS,
	HMCN1_chr1_185865741_185865863_+	HMCN1	Gene	0.4375	FALSE	MATRISOME	Tier2		MEL,EWS,
	HMCN1_chr1_186137802_186137972_+	HMCN1	Gene	0.375	FALSE	MATRISOME	Tier2		MEL,EWS,
	HMCN1_chr1_186007128_186007282_+	HMCN1	Gene	0.375	FALSE	MATRISOME	Tier2		MEL,EWS,
	HMCN1_chr1_186062514_186062600_+	HMCN1	Gene	0.3125	FALSE	MATRISOME	Tier2		MEL,EWS,
	HMCN1_chr1_186087217_186087330_+	HMCN1	Gene	0.375	FALSE	MATRISOME	Tier2		MEL,EWS,
	HMCN1_chr1_186067834_186068007_+	HMCN1	Gene	0.25	FALSE	MATRISOME	Tier2		,EWS,
	HMCN1_chr1_186053825_186053986_+	HMCN1	Gene	0.3125	FALSE	MATRISOME	Tier2		MEL,EWS,
	HMCN1_chr1_186117459_186117623_+	HMCN1	Gene	0.4375	FALSE	MATRISOME	Tier2		MEL,EWS,
	HMCN1_chr1_185994815_185995087_+	HMCN1	Gene	0.25	FALSE	MATRISOME	Tier2		,EWS,
	HMCN1_chr1_186145403_186145573_+	HMCN1	Gene	0.375	FALSE	MATRISOME	Tier2		MEL,EWS,
	HMCN1_chr1_186070612_186070757_+	HMCN1	Gene	0.375	FALSE	MATRISOME	Tier2		MEL,EWS,
	HMCN1_chr1_186113979_186114123_+	HMCN1	Gene	0.375	FALSE	MATRISOME	Tier2		MEL,EWS,
	HMCN1_chr1_186090758_186090917_+	HMCN1	Gene	0.375	FALSE	MATRISOME	Tier2		MEL,EWS,
	HMCN1_chr1_185987432_185987544_+	HMCN1	Gene	0.4375	FALSE	MATRISOME	Tier2		MEL,EWS,
	HMCN1_chr1_186018183_186018352_+	HMCN1	Gene	0.3125	FALSE	MATRISOME	Tier2		MEL,EWS,
	HMCN1_chr1_186086246_186086407_+	HMCN1	Gene	0.375	FALSE	MATRISOME	Tier2		MEL,EWS,
	HMCN1_chr1_185963808_185963895_+	HMCN1	Gene	0.375	FALSE	MATRISOME	Tier2		MEL,EWS,
	HMCN1_chr1_186041013_186041136_+	HMCN1	Gene	0.375	FALSE	MATRISOME	Tier2		MEL,EWS,
	HMCN1_chr1_186081207_186081394_+	HMCN1	Gene	0.375	FALSE	MATRISOME	Tier2		MEL,EWS,
	HMCN1_chr1_186172006_186172118_+	HMCN1	Gene	0.625	FALSE	MATRISOME	Tier2	Lung,Blood_Vessel,	MEL,EWS,WLM,
	HMCN1_chr1_186037934_186038035_+	HMCN1	Gene	0.375	FALSE	MATRISOME	Tier2		MEL,EWS,
	HMCN1_chr1_186152750_186152871_+	HMCN1	Gene	0.5	FALSE	MATRISOME	Tier2		MEL,WLM,EWS,
	HMCN1_chr1_186055393_186055674_+	HMCN1	Gene	0.375	FALSE	MATRISOME	Tier2		MEL,EWS,
	IGF2_chr11_2133517_2133674_-	IGF2	Gene	1.4375	TRUE	MATRISOME	Tier2	Fallopian_Tube,Liver,Adipose_Tissue,	ST,OS,CPC,DSRCT,ACT,EPD,WLM,RHB,
	IGF2_chr11_2140135_2140299_-	IGF2	Gene	0.5625	FALSE	MATRISOME	Tier2		ACT,RHB,DSRCT,
	IGF2_chr11_2132500_2133223_-	IGF2	Gene	1.25	FALSE	MATRISOME	Tier2	Liver,	ST,DSRCT,ACT,EPD,WLM,RHB,
	IGF2_chr11_2132673_2133223_-	IGF2	Gene	1.25	FALSE	MATRISOME	Tier2	Liver,	ST,DSRCT,ACT,EPD,WLM,RHB,
	IGF2_chr11_2132716_2133223_-	IGF2	Gene	1.25	FALSE	MATRISOME	Tier2	Liver,	ST,DSRCT,ACT,EPD,WLM,RHB,
	IGF2_chr11_2132640_2133223_-	IGF2	Gene	1.25	FALSE	MATRISOME	Tier2	Liver,	ST,DSRCT,ACT,EPD,WLM,RHB,
	IL1RAP_chr3_190644248_190644397_+	IL1RAP	Gene	0.5	TRUE	SURFACEOME	Tier2		DSRCT,LGG,EWS,
	IL1RAP_chr3_190645699_190645842_+	IL1RAP	Gene	0.625	FALSE	SURFACEOME	Tier2		DSRCT,LGG,EWS,
	IL1RAP_chr3_190648338_190651518_+	IL1RAP	Gene	0.1875	FALSE	SURFACEOME	Tier2		EWS,
	IL1RAP_chr3_190648338_190651519_+	IL1RAP	Gene	0.1875	FALSE	SURFACEOME	Tier2		EWS,
	IL1RAP_chr3_190648338_190651512_+	IL1RAP	Gene	0.1875	FALSE	SURFACEOME	Tier2		EWS,
	IL1RAP_chr3_190648338_190651514_+	IL1RAP	Gene	0.1875	FALSE	SURFACEOME	Tier2		EWS,
	IL2RB_chr22_37144085_37144205_-	IL2RB	Gene	0.125	FALSE	SURFACEOME	Tier2	Blood,	DSRCT,
	IL2RB_chr22_37128522_37128848_-	IL2RB	Gene	0.125	TRUE	SURFACEOME	Tier2	Blood,	DSRCT,
	IL2RB_chr22_37135328_37135442_-	IL2RB	Gene	0.125	FALSE	SURFACEOME	Tier2	Blood,	DSRCT,
	IL6ST_chr5_55976215_55976293_-	IL6ST	Gene	1.9375	FALSE	MATRISOME_SURFACEOME	Tier2	Adipose_Tissue,Bladder,Breast,Adrenal_Gland,Thyroid,	EWS,MB,EPD,HGG,RHB,LGG,RB,ST,DSRCT,BT,MEL,
	IL6ST_chr5_55969550_55969851_-	IL6ST	Gene	1.875	FALSE	MATRISOME_SURFACEOME	Tier2		EPD,HGG,RHB,LGG,EWS,RB,ST,DSRCT,BT,MEL,MB,
	IL6ST_chr5_55969550_55969855_-	IL6ST	Gene	1.875	FALSE	MATRISOME_SURFACEOME	Tier2		EPD,HGG,RHB,LGG,EWS,RB,ST,DSRCT,BT,MEL,MB,
	IL6ST_chr5_55964209_55964312_-	IL6ST	Gene	2.125	TRUE	MATRISOME_SURFACEOME	Tier2	Adipose_Tissue,Breast,Adrenal_Gland,Cervix_Uteri,Blood_Vessel,	EPD,HGG,RHB,EWS,RB,ST,DSRCT,BT,MEL,MB,LGG,
	IL6ST_chr5_55951464_55951637_-	IL6ST	Gene	2.0625	FALSE	MATRISOME_SURFACEOME	Tier2	Adipose_Tissue,Adrenal_Gland,	EPD,HGG,RHB,LGG,EWS,RB,ST,DSRCT,BT,MEL,MB,
	IL6ST_chr5_55956025_55956235_-	IL6ST	Gene	2.0625	FALSE	MATRISOME_SURFACEOME	Tier2	Adipose_Tissue,Breast,Adrenal_Gland,Cervix_Uteri,	EPD,HGG,RHB,EWS,RB,ST,DSRCT,BT,MEL,MB,LGG,
	IL6ST_chr5_55976215_55976314_-	IL6ST	Gene	1.875	FALSE	MATRISOME_SURFACEOME	Tier2	Adipose_Tissue,	EWS,MB,EPD,HGG,RHB,LGG,RB,ST,DSRCT,BT,MEL,
	IL6ST_chr5_55964146_55964312_-	IL6ST	Gene	2	FALSE	MATRISOME_SURFACEOME	Tier2	Adipose_Tissue,	EPD,HGG,RHB,LGG,EWS,RB,ST,DSRCT,BT,MEL,MB,
	IL6ST_chr5_55963352_55963506_-	IL6ST	Gene	2	FALSE	MATRISOME_SURFACEOME	Tier2	Adipose_Tissue,	EPD,HGG,RHB,LGG,EWS,RB,ST,DSRCT,BT,MEL,MB,
	IL6ST_chr5_55968276_55968396_-	IL6ST	Gene	2.0625	FALSE	MATRISOME_SURFACEOME	Tier2	Adipose_Tissue,Breast,Adrenal_Gland,Cervix_Uteri,	EPD,HGG,RHB,LGG,EWS,RB,ST,DSRCT,BT,MEL,MB,
	IL6ST_chr5_55960402_55960561_-	IL6ST	Gene	2.0625	FALSE	MATRISOME_SURFACEOME	Tier2	Adipose_Tissue,Breast,Adrenal_Gland,	EPD,HGG,RHB,LGG,EWS,RB,ST,DSRCT,BT,MEL,MB,
	IL6ST_chr5_55976215_55976278_-	IL6ST	Gene	1.9375	FALSE	MATRISOME_SURFACEOME	Tier2	Adipose_Tissue,Bladder,Breast,Adrenal_Gland,	EWS,MB,EPD,HGG,RHB,LGG,RB,ST,DSRCT,BT,MEL,
	IL6ST_chr5_55955980_55956235_-	IL6ST	Gene	1.875	FALSE	MATRISOME_SURFACEOME	Tier2	Adipose_Tissue,	EWS,MB,EPD,HGG,RHB,LGG,RB,ST,DSRCT,BT,MEL,
	INSR_chr19_7174583_7174731_-	INSR	Gene	1.25	FALSE	SURFACEOME	Tier2	Pancreas,	EWS,ST,ACT,BT,MB,RB,
	INSR_chr19_7184316_7184637_-	INSR	Gene	0.875	FALSE	SURFACEOME	Tier2		EWS,RB,ST,BT,MB,
	INSR_chr19_7142816_7143040_-	INSR	Gene	1	FALSE	SURFACEOME	Tier2	Pancreas,	EWS,RB,ST,ACT,BT,MB,
	INSR_chr19_7141677_7141816_-	INSR	Gene	1.125	FALSE	SURFACEOME	Tier2	Ovary,Pancreas,	EWS,ST,ACT,BT,MB,RB,
	INSR_chr19_7152726_7152927_-	INSR	Gene	1	FALSE	SURFACEOME	Tier2	Pancreas,	EWS,RB,ST,ACT,BT,
	INSR_chr19_7132158_7132317_-	INSR	Gene	0.9375	FALSE	SURFACEOME	Tier2	Ovary,Pancreas,	EWS,RB,ST,ACT,
	INSR_chr19_7170537_7170751_-	INSR	Gene	1.125	FALSE	SURFACEOME	Tier2	Pancreas,	EWS,ST,BT,MB,RB,
	INSR_chr19_7141510_7141816_-	INSR	Gene	0.4375	FALSE	SURFACEOME	Tier2		RB,
	INSR_chr19_7163032_7163199_-	INSR	Gene	1.1875	FALSE	SURFACEOME	Tier2	Pancreas,	EWS,ST,ACT,BT,MB,RB,
	INSR_chr19_7142816_7143090_-	INSR	Gene	1	FALSE	SURFACEOME	Tier2	Pancreas,	EWS,RB,ST,ACT,BT,MB,
	INSR_chr19_7128852_7128954_-	INSR	Gene	0.9375	TRUE	SURFACEOME	Tier2	Ovary,Pancreas,	EWS,RB,ACT,
	INSR_chr19_7167968_7168094_-	INSR	Gene	1.0625	FALSE	SURFACEOME	Tier2	Pancreas,	EWS,RB,ST,ACT,BT,MB,
	INSR_chr19_7267345_7267896_-	INSR	Gene	0.75	FALSE	SURFACEOME	Tier2		EWS,RB,ST,BT,MB,
	INSR_chr19_7172290_7172434_-	INSR	Gene	1.4375	FALSE	SURFACEOME	Tier2	Pancreas,	ST,ACT,BT,MEL,MB,EWS,RB,
	INSR_chr19_7166154_7166404_-	INSR	Gene	1	FALSE	SURFACEOME	Tier2	Pancreas,	EWS,RB,ST,ACT,BT,MB,
	ITGA4_chr2_181531657_181531776_+	ITGA4	Gene	0.6875	FALSE	MATRISOME_SURFACEOME	Tier2	Spleen,	RB,OS,
	ITGA4_chr2_181534816_181534935_+	ITGA4	Gene	0.75	FALSE	MATRISOME_SURFACEOME	Tier2	Spleen,	EWS,RB,OS,
	ITGA4_chr2_181534815_181534935_+	ITGA4	Gene	0.75	FALSE	MATRISOME_SURFACEOME	Tier2	Spleen,	EWS,RB,OS,
	ITGA4_chr2_181525202_181525291_+	ITGA4	Gene	0.3125	FALSE	MATRISOME_SURFACEOME	Tier2	Spleen,	OS,
	ITGA4_chr2_181498719_181498782_+	ITGA4	Gene	0.5	FALSE	MATRISOME_SURFACEOME	Tier2		OS,
	ITGA4_chr2_181530524_181530649_+	ITGA4	Gene	0.5625	FALSE	MATRISOME_SURFACEOME	Tier2	Spleen,	RB,OS,
	ITGA4_chr2_181530524_181530653_+	ITGA4	Gene	0.5625	FALSE	MATRISOME_SURFACEOME	Tier2	Spleen,	RB,OS,
	ITGA4_chr2_181523437_181523532_+	ITGA4	Gene	0.4375	FALSE	MATRISOME_SURFACEOME	Tier2	Spleen,	OS,
	ITGA4_chr2_181458196_181458317_+	ITGA4	Gene	0.375	FALSE	MATRISOME_SURFACEOME	Tier2		RB,
	ITGA4_chr2_181524171_181524250_+	ITGA4	Gene	0.3125	TRUE	MATRISOME_SURFACEOME	Tier2	Spleen,	OS,
	ITGA4_chr2_181474960_181475066_+	ITGA4	Gene	0.4375	FALSE	MATRISOME_SURFACEOME	Tier2		RB,
	ITGA4_chr2_181474964_181475066_+	ITGA4	Gene	0.4375	FALSE	MATRISOME_SURFACEOME	Tier2		RB,
	ITGA4_chr2_181527297_181527387_+	ITGA4	Gene	0.4375	FALSE	MATRISOME_SURFACEOME	Tier2	Spleen,	OS,
	ITGA4_chr2_181482514_181482651_+	ITGA4	Gene	0.5625	FALSE	MATRISOME_SURFACEOME	Tier2		RB,
	ITGA4_chr2_181529541_181529648_+	ITGA4	Gene	0.5625	FALSE	MATRISOME_SURFACEOME	Tier2	Spleen,	RB,OS,
	ITGA4_chr2_181498719_181498777_+	ITGA4	Gene	0.5	FALSE	MATRISOME_SURFACEOME	Tier2		OS,
	ITGA4_chr2_181535432_181538940_+	ITGA4	Gene	0.125	FALSE	MATRISOME_SURFACEOME	Tier2		RB,
	ITGA4_chr2_181534272_181534370_+	ITGA4	Gene	0.625	FALSE	MATRISOME_SURFACEOME	Tier2	Spleen,	RB,OS,
	ITGA4_chr2_181531719_181531776_+	ITGA4	Gene	0.5625	FALSE	MATRISOME_SURFACEOME	Tier2	Spleen,	RB,OS,
	ITGA6_chr2_172487264_172487453_+	ITGA6	Gene	1	FALSE	MATRISOME_SURFACEOME	Tier2	Salivary_Gland,Breast,Nerve,	ST,BT,MEL,CPC,DSRCT,
	ITGA6_chr2_172468998_172469380_+	ITGA6	Gene	0.4375	FALSE	MATRISOME_SURFACEOME	Tier2	Nerve,	DSRCT,BT,
	ITGA6_chr2_172479641_172479739_+	ITGA6	Gene	1	FALSE	MATRISOME_SURFACEOME	Tier2	Salivary_Gland,Breast,Nerve,	ST,BT,MEL,DSRCT,
	ITGA6_chr2_172474055_172474265_+	ITGA6	Gene	0.9375	FALSE	MATRISOME_SURFACEOME	Tier2	Nerve,Salivary_Gland,	ST,MEL,DSRCT,BT,
	ITGA6_chr2_172489485_172489928_+	ITGA6	Gene	0.5625	FALSE	MATRISOME_SURFACEOME	Tier2	Nerve,	DSRCT,BT,
	ITGA6_chr2_172469125_172469380_+	ITGA6	Gene	0.6875	FALSE	MATRISOME_SURFACEOME	Tier2	Nerve,	BT,MEL,DSRCT,
	ITGA6_chr2_172479990_172480051_+	ITGA6	Gene	0.9375	FALSE	MATRISOME_SURFACEOME	Tier2	Small_Intestine,Salivary_Gland,Adipose_Tissue,Breast,Nerve,	BT,MEL,DSRCT,
	ITGA6_chr2_172476395_172476513_+	ITGA6	Gene	1.1875	FALSE	MATRISOME_SURFACEOME	Tier2	Nerve,Salivary_Gland,	ST,MEL,DSRCT,BT,
	ITGA6_chr2_172475597_172475685_+	ITGA6	Gene	1.125	FALSE	MATRISOME_SURFACEOME	Tier2	Salivary_Gland,Nerve,	ST,MEL,CPC,DSRCT,BT,
	ITGA6_chr2_172470974_172471105_+	ITGA6	Gene	0.9375	TRUE	MATRISOME_SURFACEOME	Tier2	Nerve,Salivary_Gland,	ST,MEL,DSRCT,BT,
	ITGA6_chr2_172470974_172471107_+	ITGA6	Gene	0.9375	FALSE	MATRISOME_SURFACEOME	Tier2	Nerve,Salivary_Gland,	ST,MEL,DSRCT,BT,
	ITGA6_chr2_172474929_172475122_+	ITGA6	Gene	0.875	FALSE	MATRISOME_SURFACEOME	Tier2	Nerve,Salivary_Gland,	ST,BT,MEL,DSRCT,
	ITGA6_chr2_172469118_172469380_+	ITGA6	Gene	0.6875	FALSE	MATRISOME_SURFACEOME	Tier2	Nerve,	BT,MEL,DSRCT,
	ITGA6_chr2_172474125_172474265_+	ITGA6	Gene	1.125	FALSE	MATRISOME_SURFACEOME	Tier2	Nerve,Salivary_Gland,	ST,MEL,EPD,DSRCT,BT,
	ITGA6_chr2_172490929_172491122_+	ITGA6	Gene	1.0625	FALSE	MATRISOME_SURFACEOME	Tier2	Small_Intestine,Salivary_Gland,Breast,Nerve,	ST,MEL,CPC,DSRCT,BT,
	ITGA6_chr2_172427789_172427970_+	ITGA6	Gene	0.4375	FALSE	MATRISOME_SURFACEOME	Tier2	Nerve,	DSRCT,BT,
	ITGA6_chr2_172490792_172491122_+	ITGA6	Gene	0.5625	FALSE	MATRISOME_SURFACEOME	Tier2	Nerve,Salivary_Gland,	DSRCT,BT,
	ITGA6_chr2_172474055_172474112_+	ITGA6	Gene	1	FALSE	MATRISOME_SURFACEOME	Tier2	Salivary_Gland,Breast,Nerve,	ST,BT,MEL,DSRCT,
	ITGA6_chr2_172467481_172467560_+	ITGA6	Gene	0.875	FALSE	MATRISOME_SURFACEOME	Tier2	Nerve,Salivary_Gland,	ST,BT,MEL,DSRCT,
	ITGA6_chr2_172474056_172474265_+	ITGA6	Gene	0.9375	FALSE	MATRISOME_SURFACEOME	Tier2	Nerve,Salivary_Gland,	ST,MEL,DSRCT,BT,
	ITGA6_chr2_172474929_172474977_+	ITGA6	Gene	1	FALSE	MATRISOME_SURFACEOME	Tier2	Nerve,Salivary_Gland,	ST,BT,MEL,DSRCT,
	ITGA6_chr2_172465539_172465663_+	ITGA6	Gene	1	FALSE	MATRISOME_SURFACEOME	Tier2	Nerve,Salivary_Gland,	ST,MEL,DSRCT,BT,
	ITGAV_chr2_186651982_186652089_+	ITGAV	Gene	2.125	FALSE	MATRISOME_SURFACEOME	Tier2	Blood_Vessel,	RB,ACT,OS,MB,CPC,RHB,EWS,ST,DSRCT,BT,MEL,HGG,LGG,
	ITGAV_chr2_186625473_186625587_+	ITGAV	Gene	1.8125	FALSE	MATRISOME_SURFACEOME	Tier2		EWS,RB,MB,HGG,RHB,ST,DSRCT,BT,MEL,LGG,
	ITGAV_chr2_186668524_186668920_+	ITGAV	Gene	1.375	FALSE	MATRISOME_SURFACEOME	Tier2		EWS,RB,ST,DSRCT,BT,MEL,HGG,LGG,
	ITGAV_chr2_186675381_186675927_+	ITGAV	Gene	1.25	FALSE	MATRISOME_SURFACEOME	Tier2		ST,DSRCT,BT,MEL,HGG,LGG,
	ITGAV_chr2_186636082_186636207_+	ITGAV	Gene	2.1875	FALSE	MATRISOME_SURFACEOME	Tier2		OS,EPD,RHB,EWS,RB,ST,DSRCT,BT,MEL,MB,HGG,LGG,
	ITGAV_chr2_186633329_186633374_+	ITGAV	Gene	1.625	FALSE	MATRISOME_SURFACEOME	Tier2		EWS,RB,DSRCT,OS,MEL,MB,HGG,LGG,ST,BT,
	ITGAV_chr2_186677197_186677441_+	ITGAV	Gene	2.125	FALSE	MATRISOME_SURFACEOME	Tier2	Adrenal_Gland,Blood_Vessel,	EWS,RB,ACT,OS,MB,EPD,RHB,ST,DSRCT,BT,MEL,HGG,LGG,
	ITGAV_chr2_186668762_186668920_+	ITGAV	Gene	2.25	FALSE	MATRISOME_SURFACEOME	Tier2	Adrenal_Gland,Blood_Vessel,	RB,ACT,OS,MB,CPC,EPD,RHB,EWS,ST,DSRCT,BT,MEL,HGG,LGG,
	ITGAV_chr2_186641386_186641588_+	ITGAV	Gene	1.625	FALSE	MATRISOME_SURFACEOME	Tier2		EWS,RB,DSRCT,MEL,MB,HGG,ST,BT,LGG,
	ITGAV_chr2_186630800_186630858_+	ITGAV	Gene	1.875	FALSE	MATRISOME_SURFACEOME	Tier2		EWS,RB,OS,MB,HGG,RHB,ST,DSRCT,BT,MEL,LGG,
	ITGAV_chr2_186659038_186659175_+	ITGAV	Gene	2.25	FALSE	MATRISOME_SURFACEOME	Tier2	Adrenal_Gland,Blood_Vessel,	RB,ACT,OS,MB,CPC,EPD,RHB,EWS,ST,DSRCT,BT,MEL,HGG,LGG,
	ITGAV_chr2_186654650_186654708_+	ITGAV	Gene	2	FALSE	MATRISOME_SURFACEOME	Tier2	Bladder,Adrenal_Gland,Blood_Vessel,	EWS,RB,DSRCT,OS,MB,EPD,RHB,ST,BT,MEL,HGG,LGG,
	ITGAV_chr2_186669701_186669914_+	ITGAV	Gene	1.6875	FALSE	MATRISOME_SURFACEOME	Tier2		EWS,RB,DSRCT,ACT,MEL,MB,HGG,ST,BT,LGG,
	ITGAV_chr2_186677197_186680901_+	ITGAV	Gene	1.5625	FALSE	MATRISOME_SURFACEOME	Tier2	Heart,Blood_Vessel,Kidney,	EWS,ST,DSRCT,ACT,BT,MEL,CPC,HGG,LGG,
	ITGAV_chr2_186664494_186664641_+	ITGAV	Gene	2.3125	FALSE	MATRISOME_SURFACEOME	Tier2	Bladder,Adrenal_Gland,Blood_Vessel,	ACT,OS,MB,CPC,EPD,RHB,EWS,RB,ST,DSRCT,BT,MEL,HGG,LGG,
	ITGAV_chr2_186637065_186637109_+	ITGAV	Gene	1.9375	FALSE	MATRISOME_SURFACEOME	Tier2		EWS,RB,OS,MB,EPD,HGG,RHB,ST,DSRCT,BT,MEL,LGG,
	ITGAV_chr2_186590080_186590523_+	ITGAV	Gene	0.625	FALSE	MATRISOME_SURFACEOME	Tier2		ST,BT,
	ITGAV_chr2_186649840_186649885_+	ITGAV	Gene	1.5	FALSE	MATRISOME_SURFACEOME	Tier2		EWS,RB,ST,DSRCT,MEL,MB,HGG,LGG,BT,
	ITGAV_chr2_186669701_186669957_+	ITGAV	Gene	1.5625	FALSE	MATRISOME_SURFACEOME	Tier2		EWS,RB,ST,DSRCT,MEL,MB,HGG,BT,LGG,
	ITGAV_chr2_186590056_186590523_+	ITGAV	Gene	0.625	FALSE	MATRISOME_SURFACEOME	Tier2		ST,BT,
	ITGAV_chr2_186602021_186602151_+	ITGAV	Gene	1.875	FALSE	MATRISOME_SURFACEOME	Tier2		RB,MB,HGG,RHB,EWS,ST,DSRCT,BT,MEL,LGG,
	ITGAV_chr2_186630800_186631120_+	ITGAV	Gene	0.875	FALSE	MATRISOME_SURFACEOME	Tier2		EWS,ST,DSRCT,BT,MEL,
	ITGAV_chr2_186630797_186630858_+	ITGAV	Gene	1.875	FALSE	MATRISOME_SURFACEOME	Tier2		EWS,RB,OS,MB,HGG,RHB,ST,DSRCT,BT,MEL,LGG,
	ITGAV_chr2_186656247_186656401_+	ITGAV	Gene	2.1875	FALSE	MATRISOME_SURFACEOME	Tier2	Blood_Vessel,	ACT,OS,MB,EPD,RHB,EWS,RB,ST,DSRCT,BT,MEL,HGG,LGG,
	ITGAV_chr2_186622339_186622430_+	ITGAV	Gene	1.75	FALSE	MATRISOME_SURFACEOME	Tier2		EWS,RB,DSRCT,OS,MEL,MB,HGG,RHB,ST,BT,LGG,
	ITGAV_chr2_186646686_186646877_+	ITGAV	Gene	1.6875	TRUE	MATRISOME_SURFACEOME	Tier2		EWS,RB,DSRCT,MB,HGG,ST,BT,MEL,LGG,
	ITGAV_chr2_186638409_186638465_+	ITGAV	Gene	1.875	FALSE	MATRISOME_SURFACEOME	Tier2	Blood_Vessel,	EWS,RB,OS,MB,HGG,RHB,ST,DSRCT,BT,MEL,LGG,
	ITGAV_chr2_186638277_186638320_+	ITGAV	Gene	2	FALSE	MATRISOME_SURFACEOME	Tier2	Adrenal_Gland,Blood_Vessel,	RB,OS,MB,EPD,HGG,RHB,EWS,ST,DSRCT,BT,MEL,LGG,
	ITGAV_chr2_186675820_186676283_+	ITGAV	Gene	0.75	FALSE	MATRISOME_SURFACEOME	Tier2		BT,LGG,
	ITGAV_chr2_186640915_186640967_+	ITGAV	Gene	1.625	FALSE	MATRISOME_SURFACEOME	Tier2		EWS,RB,DSRCT,OS,MEL,MB,HGG,LGG,ST,BT,
	ITGAV_chr2_186677197_186680897_+	ITGAV	Gene	1.5625	FALSE	MATRISOME_SURFACEOME	Tier2	Heart,Blood_Vessel,Kidney,	EWS,ST,DSRCT,ACT,BT,MEL,CPC,HGG,LGG,
	ITGAV_chr2_186667671_186668020_+	ITGAV	Gene	1.375	FALSE	MATRISOME_SURFACEOME	Tier2		EWS,RB,ST,DSRCT,BT,MEL,HGG,LGG,
	ITIH2_chr10_7713181_7713285_+	ITIH2	Gene	0.1875	FALSE	MATRISOME	Tier2	Liver,	,DSRCT,
	ITIH2_chr10_7726950_7727118_+	ITIH2	Gene	0.1875	FALSE	MATRISOME	Tier2	,Liver,	,DSRCT,
	ITIH2_chr10_7729952_7730133_+	ITIH2	Gene	0.1875	FALSE	MATRISOME	Tier2	,Liver,	,DSRCT,
	ITIH2_chr10_7703316_7703518_+	ITIH2	Gene	0.1875	FALSE	MATRISOME	Tier2		,DSRCT,
	ITIH2_chr10_7721649_7721697_+	ITIH2	Gene	0.1875	FALSE	MATRISOME	Tier2	,Liver,	,DSRCT,
	ITIH2_chr10_7720856_7720901_+	ITIH2	Gene	0.1875	FALSE	MATRISOME	Tier2	,Liver,	,DSRCT,
	ITIH2_chr10_7743146_7743259_+	ITIH2	Gene	0.1875	FALSE	MATRISOME	Tier2	,Liver,	,DSRCT,
	ITIH2_chr10_7709022_7709191_+	ITIH2	Gene	0.1875	FALSE	MATRISOME	Tier2	Liver,	,DSRCT,
	ITIH2_chr10_7703346_7703518_+	ITIH2	Gene	0.1875	FALSE	MATRISOME	Tier2	Liver,	,DSRCT,
	ITIH2_chr10_7749187_7749520_+	ITIH2	Gene	0.1875	FALSE	MATRISOME	Tier2	,Liver,	,DSRCT,
	ITIH2_chr10_7727703_7727828_+	ITIH2	Gene	0.1875	FALSE	MATRISOME	Tier2	,Liver,	,DSRCT,
	ITIH2_chr10_7721649_7721777_+	ITIH2	Gene	0.1875	FALSE	MATRISOME	Tier2	,Liver,	,DSRCT,
	ITIH2_chr10_7703368_7703518_+	ITIH2	Gene	0.1875	FALSE	MATRISOME	Tier2	Liver,	,DSRCT,
	ITIH2_chr10_7703400_7703518_+	ITIH2	Gene	0.1875	FALSE	MATRISOME	Tier2	Liver,	,DSRCT,
	ITIH2_chr10_7744082_7744280_+	ITIH2	Gene	0.1875	FALSE	MATRISOME	Tier2	,Liver,	,DSRCT,
	ITIH2_chr10_7707201_7707233_+	ITIH2	Gene	0.1875	FALSE	MATRISOME	Tier2	Liver,	,DSRCT,
	ITIH2_chr10_7749187_7749339_+	ITIH2	Gene	0.1875	FALSE	MATRISOME	Tier2	,Liver,	,DSRCT,
	ITIH2_chr10_7744791_7744963_+	ITIH2	Gene	0.1875	FALSE	MATRISOME	Tier2	,Liver,	,DSRCT,
	ITIH2_chr10_7734922_7735091_+	ITIH2	Gene	0.1875	FALSE	MATRISOME	Tier2	,Liver,	,DSRCT,
	ITIH2_chr10_7713181_7713383_+	ITIH2	Gene	0.1875	FALSE	MATRISOME	Tier2	Liver,	,DSRCT,
	ITIH2_chr10_7717626_7717788_+	ITIH2	Gene	0.1875	FALSE	MATRISOME	Tier2	Liver,	,DSRCT,
	ITIH2_chr10_7705108_7705182_+	ITIH2	Gene	0.1875	FALSE	MATRISOME	Tier2	Liver,	,DSRCT,
	ITIH2_chr10_7732338_7732477_+	ITIH2	Gene	0.1875	FALSE	MATRISOME	Tier2	,Liver,	,DSRCT,
	ITIH2_chr10_7703380_7703518_+	ITIH2	Gene	0.1875	FALSE	MATRISOME	Tier2	Liver,	,DSRCT,
	ITIH2_chr10_7731811_7731996_+	ITIH2	Gene	0.1875	FALSE	MATRISOME	Tier2	,Liver,	,DSRCT,
	ITIH2_chr10_7732338_7732473_+	ITIH2	Gene	0.1875	FALSE	MATRISOME	Tier2	,Liver,	,DSRCT,
	ITIH2_chr10_7738621_7738758_+	ITIH2	Gene	0.1875	FALSE	MATRISOME	Tier2	,Liver,	,DSRCT,
	ITIH2_chr10_7746593_7746704_+	ITIH2	Gene	0.1875	TRUE	MATRISOME	Tier2	,Liver,	,DSRCT,
	ITIH2_chr10_7723451_7723567_+	ITIH2	Gene	0.1875	FALSE	MATRISOME	Tier2	,Liver,	,DSRCT,
	ITIH2_chr10_7720856_7720963_+	ITIH2	Gene	0.1875	FALSE	MATRISOME	Tier2	Liver,	,DSRCT,
	KDR_chr4_55113304_55113481_-	KDR	Gene	0.3125	FALSE	MATRISOME_SURFACEOME	Tier2		,DSRCT,
	KDR_chr4_55118604_55118800_-	KDR	Gene	0.25	FALSE	MATRISOME_SURFACEOME	Tier2		,DSRCT,
	KDR_chr4_55114126_55114265_-	KDR	Gene	0.625	FALSE	MATRISOME_SURFACEOME	Tier2		ST,DSRCT,
	KDR_chr4_55110403_55110566_-	KDR	Gene	0.25	FALSE	MATRISOME_SURFACEOME	Tier2		,DSRCT,
	KDR_chr4_55110654_55110768_-	KDR	Gene	0.3125	FALSE	MATRISOME_SURFACEOME	Tier2		,DSRCT,
	KDR_chr4_55114874_55115042_-	KDR	Gene	0.3125	FALSE	MATRISOME_SURFACEOME	Tier2		,DSRCT,
	KDR_chr4_55125227_55125595_-	KDR	Gene	0.125	FALSE	MATRISOME_SURFACEOME	Tier2		DSRCT,
	KDR_chr4_55106687_55106810_-	KDR	Gene	0.3125	FALSE	MATRISOME_SURFACEOME	Tier2		,DSRCT,
	KDR_chr4_55121097_55121190_-	KDR	Gene	0.25	FALSE	MATRISOME_SURFACEOME	Tier2		,DSRCT,
	KDR_chr4_55125227_55125293_-	KDR	Gene	0.1875	TRUE	MATRISOME_SURFACEOME	Tier2		,DSRCT,
	KDR_chr4_55115281_55115411_-	KDR	Gene	0.375	FALSE	MATRISOME_SURFACEOME	Tier2		,DSRCT,
	KDR_chr4_55104643_55104984_-	KDR	Gene	0.1875	FALSE	MATRISOME_SURFACEOME	Tier2		,DSRCT,
	KDR_chr4_55096229_55096720_-	KDR	Gene	0.125	FALSE	MATRISOME_SURFACEOME	Tier2		DSRCT,
	KDR_chr4_55107737_55107893_-	KDR	Gene	0.3125	FALSE	MATRISOME_SURFACEOME	Tier2		,DSRCT,
	KIT_chr4_54723584_54723698_+	KIT	Gene	0.125	TRUE	MATRISOME_SURFACEOME	Tier2		EWS,
	KIT_chr4_54699630_54699766_+	KIT	Gene	0.1875	FALSE	MATRISOME_SURFACEOME	Tier2		EWS,
	KIT_chr4_54709424_54709539_+	KIT	Gene	0.125	FALSE	MATRISOME_SURFACEOME	Tier2		EWS,
	KIT_chr4_54703724_54703892_+	KIT	Gene	0.1875	FALSE	MATRISOME_SURFACEOME	Tier2		EWS,
	KIT_chr4_54727416_54727542_+	KIT	Gene	0.125	FALSE	MATRISOME_SURFACEOME	Tier2		EWS,
	KIT_chr4_54707098_54707287_+	KIT	Gene	0.1875	FALSE	MATRISOME_SURFACEOME	Tier2		EWS,
	KLK6_chr19_50959149_50959316_-	KLK6	Gene	0.375	FALSE	SURFACEOME	Tier2	Brain,Kidney,	,DSRCT,WLM,
	KLK6_chr19_50963302_50963549_-	KLK6	Gene	0.375	TRUE	SURFACEOME	Tier2		,DSRCT,WLM,
	KLK6_chr19_50959158_50959316_-	KLK6	Gene	0.375	FALSE	SURFACEOME	Tier2	Brain,Kidney,	,DSRCT,WLM,
	KLK6_chr19_50961744_50961880_-	KLK6	Gene	0.375	FALSE	SURFACEOME	Tier2	Brain,	,DSRCT,WLM,
	KLK6_chr19_50967169_50967325_-	KLK6	Gene	0.375	FALSE	SURFACEOME	Tier2		,DSRCT,WLM,
	KLK6_chr19_50958631_50959316_-	KLK6	Gene	0.25	FALSE	SURFACEOME	Tier2		DSRCT,WLM,
	KLK6_chr19_50958632_50959316_-	KLK6	Gene	0.25	FALSE	SURFACEOME	Tier2		DSRCT,WLM,
	LAMA3_chr18_23845009_23845124_+	LAMA3	Gene	0.125	FALSE	MATRISOME	Tier2		RB,
	LAMA3_chr18_23814403_23814502_+	LAMA3	Gene	0.125	FALSE	MATRISOME	Tier2		RB,
	LAMA3_chr18_23750918_23751088_+	LAMA3	Gene	0.1875	FALSE	MATRISOME	Tier2		RB,
	LAMA3_chr18_23839785_23839929_+	LAMA3	Gene	0.125	FALSE	MATRISOME	Tier2		RB,
	LAMA3_chr18_23864785_23864883_+	LAMA3	Gene	0.125	FALSE	MATRISOME	Tier2		RB,
	LAMA3_chr18_23753721_23753812_+	LAMA3	Gene	0.1875	FALSE	MATRISOME	Tier2		RB,
	LAMA3_chr18_23838781_23838878_+	LAMA3	Gene	0.125	FALSE	MATRISOME	Tier2		RB,
	LAMA3_chr18_23747943_23748060_+	LAMA3	Gene	0.125	FALSE	MATRISOME	Tier2		RB,
	LAMA3_chr18_23816388_23816487_+	LAMA3	Gene	0.125	FALSE	MATRISOME	Tier2		RB,
	LAMA3_chr18_23713920_23714072_+	LAMA3	Gene	0.125	FALSE	MATRISOME	Tier2		RB,
	LAMA3_chr18_23836981_23837089_+	LAMA3	Gene	0.125	FALSE	MATRISOME	Tier2		RB,
	LAMA3_chr18_23810366_23810503_+	LAMA3	Gene	0.125	FALSE	MATRISOME	Tier2		RB,
	LAMA3_chr18_23777557_23777619_+	LAMA3	Gene	0.125	FALSE	MATRISOME	Tier2		RB,
	LAMA3_chr18_23827314_23827467_+	LAMA3	Gene	0.125	FALSE	MATRISOME	Tier2		RB,
	LAMA3_chr18_23822252_23822375_+	LAMA3	Gene	0.125	FALSE	MATRISOME	Tier2		RB,
	LAMA3_chr18_23824423_23824565_+	LAMA3	Gene	0.125	FALSE	MATRISOME	Tier2		RB,
	LAMA3_chr18_23842611_23842750_+	LAMA3	Gene	0.125	FALSE	MATRISOME	Tier2		RB,
	LAMA3_chr18_23842395_23842521_+	LAMA3	Gene	0.125	FALSE	MATRISOME	Tier2		RB,
	LAMA3_chr18_23763405_23763523_+	LAMA3	Gene	0.125	FALSE	MATRISOME	Tier2		RB,
	LAMA3_chr18_23775792_23775923_+	LAMA3	Gene	0.125	FALSE	MATRISOME	Tier2		RB,
	LAMA3_chr18_23777557_23777623_+	LAMA3	Gene	0.125	FALSE	MATRISOME	Tier2		RB,
	LAMA3_chr18_23815468_23815573_+	LAMA3	Gene	0.125	FALSE	MATRISOME	Tier2		RB,
	LAMA3_chr18_23758396_23758511_+	LAMA3	Gene	0.125	FALSE	MATRISOME	Tier2		RB,
	LAMA3_chr18_23819841_23819997_+	LAMA3	Gene	0.125	TRUE	MATRISOME	Tier2		RB,
	LAMA3_chr18_23857844_23857988_+	LAMA3	Gene	0.125	FALSE	MATRISOME	Tier2		RB,
	LAMA3_chr18_23815188_23815240_+	LAMA3	Gene	0.125	FALSE	MATRISOME	Tier2		RB,
	LAMA3_chr18_23749428_23749546_+	LAMA3	Gene	0.125	FALSE	MATRISOME	Tier2		RB,
	LAMA3_chr18_23858689_23858829_+	LAMA3	Gene	0.125	FALSE	MATRISOME	Tier2		RB,
	LAMA3_chr18_23899288_23899700_+	LAMA3	Gene	0.125	FALSE	MATRISOME	Tier2		RB,
	LAMA3_chr18_23784023_23784157_+	LAMA3	Gene	0.125	FALSE	MATRISOME	Tier2		RB,
	LAMA3_chr18_23773497_23773587_+	LAMA3	Gene	0.125	FALSE	MATRISOME	Tier2		RB,
	LDLR_chr19_11116021_11116212_+	LDLR	Gene	0.4375	FALSE	MATRISOME_SURFACEOME	Tier2	Lung,Adrenal_Gland,	,ACT,
	LDLR_chr19_11100223_11100345_+	LDLR	Gene	0.625	TRUE	MATRISOME_SURFACEOME	Tier2	Adrenal_Gland,	,ACT,
	LDLR_chr19_11105307_11105600_+	LDLR	Gene	0.375	FALSE	MATRISOME_SURFACEOME	Tier2	Adrenal_Gland,	,ACT,
	LDLR_chr19_11113278_11113481_+	LDLR	Gene	0.5	FALSE	MATRISOME_SURFACEOME	Tier2	Adrenal_Gland,	,ACT,
	LDLR_chr19_11113278_11113449_+	LDLR	Gene	0.5625	FALSE	MATRISOME_SURFACEOME	Tier2	Lung,Adrenal_Gland,	,ACT,
	LDLR_chr19_11089478_11089615_+	LDLR	Gene	0.375	FALSE	MATRISOME_SURFACEOME	Tier2		,ACT,
	LDLR_chr19_11089362_11089615_+	LDLR	Gene	0.1875	FALSE	MATRISOME_SURFACEOME	Tier2		,ACT,
	LDLR_chr19_11089463_11089615_+	LDLR	Gene	0.375	FALSE	MATRISOME_SURFACEOME	Tier2		,ACT,
	LDLR_chr19_11105220_11105600_+	LDLR	Gene	0.375	FALSE	MATRISOME_SURFACEOME	Tier2	Adrenal_Gland,	,ACT,
	LDLR_chr19_11106356_11106687_+	LDLR	Gene	0.1875	FALSE	MATRISOME_SURFACEOME	Tier2		,ACT,
	LDLR_chr19_11100223_11100578_+	LDLR	Gene	0.1875	FALSE	MATRISOME_SURFACEOME	Tier2		,ACT,
	LDLR_chr19_11102664_11104268_+	LDLR	Gene	0.125	FALSE	MATRISOME_SURFACEOME	Tier2		ACT,
	LDLR_chr19_11106565_11106687_+	LDLR	Gene	0.875	FALSE	MATRISOME_SURFACEOME	Tier2	Lung,Adrenal_Gland,	EWS,ST,BT,ACT,
	LDLR_chr19_11107392_11107515_+	LDLR	Gene	1.125	FALSE	MATRISOME_SURFACEOME	Tier2	Ovary,Fallopian_Tube,Lung,Skin,Adrenal_Gland,	EWS,ST,BT,ACT,
	LDLR_chr19_11107392_11107514_+	LDLR	Gene	1.125	FALSE	MATRISOME_SURFACEOME	Tier2	Ovary,Fallopian_Tube,Lung,Skin,Adrenal_Gland,	EWS,ST,BT,ACT,
	LDLR_chr19_11113535_11113762_+	LDLR	Gene	0.5	FALSE	MATRISOME_SURFACEOME	Tier2	Lung,Adrenal_Gland,	,ACT,
	LDLR_chr19_11110647_11110771_+	LDLR	Gene	0.75	FALSE	MATRISOME_SURFACEOME	Tier2	Ovary,Lung,Adrenal_Gland,Skin,	,ACT,
	LDLR_chr19_11113278_11113762_+	LDLR	Gene	0.25	FALSE	MATRISOME_SURFACEOME	Tier2	Adrenal_Gland,	,ACT,
	LDLR_chr19_11089462_11089615_+	LDLR	Gene	0.375	FALSE	MATRISOME_SURFACEOME	Tier2		,ACT,
	LDLR_chr19_11102664_11102786_+	LDLR	Gene	0.625	FALSE	MATRISOME_SURFACEOME	Tier2	Lung,Adrenal_Gland,	EWS,ACT,
	LIFR_chr5_38496382_38496534_-	LIFR	Gene	1.0625	FALSE	MATRISOME_SURFACEOME	Tier2		BT,MB,EPD,HGG,LGG,EWS,
	LIFR_chr5_38503976_38504121_-	LIFR	Gene	0.8125	FALSE	MATRISOME_SURFACEOME	Tier2		BT,MB,EWS,
	LIFR_chr5_38489078_38489245_-	LIFR	Gene	1	FALSE	MATRISOME_SURFACEOME	Tier2		BT,MB,EPD,HGG,LGG,EWS,
	LIFR_chr5_38484775_38484868_-	LIFR	Gene	0.8125	FALSE	MATRISOME_SURFACEOME	Tier2	Uterus,Fallopian_Tube,Adipose_Tissue,Breast,Thyroid,	EWS,EPD,HGG,WLM,LGG,
	LIFR_chr5_38523419_38523582_-	LIFR	Gene	1	FALSE	MATRISOME_SURFACEOME	Tier2		ST,BT,MB,EWS,
	LIFR_chr5_38528672_38528840_-	LIFR	Gene	0.8125	FALSE	MATRISOME_SURFACEOME	Tier2		BT,MB,EWS,
	LIFR_chr5_38485597_38485980_-	LIFR	Gene	0.25	FALSE	MATRISOME_SURFACEOME	Tier2		EWS,
	LIFR_chr5_38527175_38527294_-	LIFR	Gene	1.125	FALSE	MATRISOME_SURFACEOME	Tier2		ST,DSRCT,BT,MB,EPD,EWS,
	LIFR_chr5_38485819_38485980_-	LIFR	Gene	0.8125	FALSE	MATRISOME_SURFACEOME	Tier2		EPD,HGG,LGG,EWS,
	LIFR_chr5_38493606_38493785_-	LIFR	Gene	0.75	FALSE	MATRISOME_SURFACEOME	Tier2		BT,EWS,
	LIFR_chr5_38528726_38528840_-	LIFR	Gene	1.125	TRUE	MATRISOME_SURFACEOME	Tier2		BT,MB,EPD,HGG,LGG,EWS,
	LIFR_chr5_38506503_38506632_-	LIFR	Gene	0.6875	FALSE	MATRISOME_SURFACEOME	Tier2		BT,EWS,
	LIFR_chr5_38474668_38482218_-	LIFR	Gene	0.4375	FALSE	MATRISOME_SURFACEOME	Tier2		EPD,LGG,
	LIFR_chr5_38530506_38530917_-	LIFR	Gene	0.125	FALSE	MATRISOME_SURFACEOME	Tier2		EWS,
	LIFR_chr5_38530506_38530666_-	LIFR	Gene	0.6875	FALSE	MATRISOME_SURFACEOME	Tier2		BT,EWS,
	LIFR_chr5_38505905_38506074_-	LIFR	Gene	0.5625	FALSE	MATRISOME_SURFACEOME	Tier2		,EWS,
	LIFR_chr5_38511790_38511964_-	LIFR	Gene	0.875	FALSE	MATRISOME_SURFACEOME	Tier2		BT,MB,EWS,
	LIFR_chr5_38485937_38485980_-	LIFR	Gene	0.625	FALSE	MATRISOME_SURFACEOME	Tier2		EWS,LGG,
	LIFR_chr5_38496382_38496595_-	LIFR	Gene	0.75	FALSE	MATRISOME_SURFACEOME	Tier2		BT,MB,EWS,
	LIFR_chr5_38502637_38502675_-	LIFR	Gene	0.625	FALSE	MATRISOME_SURFACEOME	Tier2		,EWS,
	LIFR_chr5_38490190_38490291_-	LIFR	Gene	1	FALSE	MATRISOME_SURFACEOME	Tier2		BT,MB,EPD,HGG,LGG,EWS,
	LIFR_chr5_38528759_38528840_-	LIFR	Gene	1.0625	FALSE	MATRISOME_SURFACEOME	Tier2		BT,MB,EPD,HGG,LGG,EWS,
	LIFR_chr5_38510464_38510718_-	LIFR	Gene	0.5625	FALSE	MATRISOME_SURFACEOME	Tier2		,EWS,
	LIFR_chr5_38474963_38482218_-	LIFR	Gene	0.5	FALSE	MATRISOME_SURFACEOME	Tier2		EWS,EPD,LGG,
	LIFR_chr5_38502637_38502799_-	LIFR	Gene	0.8125	FALSE	MATRISOME_SURFACEOME	Tier2		BT,MB,EWS,
	LIFR_chr5_38527155_38527294_-	LIFR	Gene	1.0625	FALSE	MATRISOME_SURFACEOME	Tier2		ST,BT,MB,EPD,EWS,
	LIFR_chr5_38499513_38499583_-	LIFR	Gene	0.8125	FALSE	MATRISOME_SURFACEOME	Tier2		BT,MB,EWS,
	LOX_chr5_122074013_122074169_-	LOX	Gene	0.6875	FALSE	MATRISOME	Tier2	Adipose_Tissue,Breast,Skin,Blood_Vessel,	EPD,RHB,OS,
	LOX_chr5_122070053_122070168_-	LOX	Gene	0.8125	FALSE	MATRISOME	Tier2	Adipose_Tissue,Breast,Skin,Blood_Vessel,	EPD,RHB,OS,
	LOX_chr5_122076893_122077223_-	LOX	Gene	0.125	FALSE	MATRISOME	Tier2		OS,
	LOX_chr5_122075404_122075541_-	LOX	Gene	0.75	FALSE	MATRISOME	Tier2	Adipose_Tissue,Breast,Skin,Blood_Vessel,	EPD,RHB,OS,
	LOX_chr5_122077355_122078360_-	LOX	Gene	0.125	FALSE	MATRISOME	Tier2		OS,
	LOX_chr5_122077355_122078259_-	LOX	Gene	0.125	FALSE	MATRISOME	Tier2		OS,
	LOX_chr5_122070494_122070589_-	LOX	Gene	0.75	FALSE	MATRISOME	Tier2	Adipose_Tissue,Breast,Skin,Blood_Vessel,	EPD,RHB,OS,
	LOX_chr5_122077355_122077472_-	LOX	Gene	0.375	TRUE	MATRISOME	Tier2		,OS,
	LOX_chr5_122076893_122077001_-	LOX	Gene	0.5	FALSE	MATRISOME	Tier2	Adipose_Tissue,Breast,Blood_Vessel,	EPD,OS,
	LOXL2_chr8_23297189_23298122_-	LOXL2	Gene	0.4375	FALSE	MATRISOME	Tier2		OS,WLM,RHB,
	LOXL2_chr8_23328382_23328565_-	LOXL2	Gene	0.6875	FALSE	MATRISOME	Tier2		OS,RHB,
	LOXL2_chr8_23340992_23341176_-	LOXL2	Gene	0.75	FALSE	MATRISOME	Tier2		ST,OS,RHB,
	LOXL2_chr8_23328382_23328768_-	LOXL2	Gene	0.1875	FALSE	MATRISOME	Tier2		RHB,
	LOXL2_chr8_23319927_23320052_-	LOXL2	Gene	1.125	FALSE	MATRISOME	Tier2	Adipose_Tissue,Colon,	ST,OS,WLM,RHB,
	LOXL2_chr8_23328382_23328586_-	LOXL2	Gene	0.6875	FALSE	MATRISOME	Tier2		OS,RHB,
	LOXL2_chr8_23322130_23322281_-	LOXL2	Gene	0.875	FALSE	MATRISOME	Tier2		OS,RHB,
	LOXL2_chr8_23319885_23320052_-	LOXL2	Gene	0.6875	FALSE	MATRISOME	Tier2		OS,RHB,
	LOXL2_chr8_23360166_23360265_-	LOXL2	Gene	0.875	FALSE	MATRISOME	Tier2		ST,OS,RHB,
	LOXL2_chr8_23360204_23360265_-	LOXL2	Gene	0.625	FALSE	MATRISOME	Tier2		OS,RHB,
	LOXL2_chr8_23316734_23317114_-	LOXL2	Gene	0.1875	FALSE	MATRISOME	Tier2		RHB,
	LOXL2_chr8_23298836_23298947_-	LOXL2	Gene	1.0625	TRUE	MATRISOME	Tier2	Adipose_Tissue,Breast,Colon,Esophagus,	OS,WLM,RHB,
	LOXL2_chr8_23367997_23368434_-	LOXL2	Gene	0.3125	FALSE	MATRISOME	Tier2		RHB,
	LOXL2_chr8_23340992_23341203_-	LOXL2	Gene	0.6875	FALSE	MATRISOME	Tier2		OS,RHB,
	LOXL2_chr8_23403954_23404076_-	LOXL2	Gene	0.375	FALSE	MATRISOME	Tier2		OS,RHB,
	LOXL2_chr8_23367997_23368430_-	LOXL2	Gene	0.375	FALSE	MATRISOME	Tier2		OS,RHB,
	LOXL2_chr8_23302027_23302163_-	LOXL2	Gene	1.0625	FALSE	MATRISOME	Tier2	Adipose_Tissue,Breast,Colon,	OS,WLM,RHB,
	LOXL2_chr8_23303282_23303397_-	LOXL2	Gene	1.0625	FALSE	MATRISOME	Tier2	Adipose_Tissue,Breast,Colon,	OS,WLM,RHB,
[truncated: 1,967 more rows]

## Sheet: S1C
	Supplementary Table S1C.
	"Oncofetal Annotation: GeneCard text mining of oncofetal gene list", "ClusterOfDifferentiation: HGNC annotation of the CD gene list. https://www.genenames.org/cgi-bin/genegroup/download?id=471&type=node", "Cell Surface Protein Atlas: mass-spectrometry-derived cell surface protein atlas. [Bausch-Fluck et al. PMID: 2589452]", "cell_differentiation: MsigDB v7.2 cell differentiation markers gene fami…
	GeneName	Cluster_of_Differentiation	GPCR	MGI_ExtrinsicCase	MGI_ECM	Compartment_ECM	AMIGO_ECM	MatrixDB	Compartment_CellSurface	Cell_Surface_Protein_Atlas	MGI_ExtracellularRegion	MGI_ExternalSidePM	HSA_Predicted_Secreted	HPA_MembraneBound	Oncofetal
	A1BG	FALSE	FALSE	FALSE	FALSE	TRUE	FALSE	TRUE	FALSE	FALSE	TRUE	FALSE	FALSE	FALSE	FALSE
	A2M	FALSE	FALSE	FALSE	FALSE	TRUE	FALSE	TRUE	TRUE	TRUE	TRUE	FALSE	FALSE	FALSE	FALSE
	AAMP	FALSE	FALSE	FALSE	FALSE	FALSE	TRUE	FALSE	TRUE	FALSE	TRUE	FALSE	FALSE	FALSE	FALSE
	ABCA1	FALSE	FALSE	FALSE	FALSE	TRUE	TRUE	FALSE	TRUE	TRUE	FALSE	TRUE	FALSE	FALSE	FALSE
	ABCA7	FALSE	FALSE	FALSE	FALSE	FALSE	TRUE	FALSE	TRUE	TRUE	FALSE	FALSE	FALSE	FALSE	FALSE
	ABCB1	TRUE	FALSE	FALSE	FALSE	TRUE	TRUE	TRUE	TRUE	TRUE	FALSE	FALSE	FALSE	TRUE	TRUE
	ABCB11	FALSE	FALSE	FALSE	FALSE	FALSE	FALSE	TRUE	TRUE	FALSE	FALSE	FALSE	FALSE	FALSE	FALSE
	ABCC1	FALSE	FALSE	FALSE	FALSE	FALSE	FALSE	FALSE	TRUE	TRUE	FALSE	FALSE	FALSE	FALSE	FALSE
	ABCC2	FALSE	FALSE	FALSE	FALSE	FALSE	TRUE	FALSE	TRUE	TRUE	FALSE	FALSE	FALSE	FALSE	FALSE
	ABCC4	FALSE	FALSE	FALSE	FALSE	FALSE	FALSE	FALSE	TRUE	TRUE	FALSE	FALSE	FALSE	TRUE	FALSE
	ABCC5	FALSE	FALSE	FALSE	FALSE	FALSE	FALSE	FALSE	FALSE	TRUE	FALSE	FALSE	FALSE	TRUE	FALSE
	ABCC6	FALSE	FALSE	FALSE	FALSE	TRUE	FALSE	TRUE	FALSE	FALSE	FALSE	FALSE	FALSE	FALSE	FALSE
	ABCG1	FALSE	FALSE	FALSE	FALSE	FALSE	TRUE	FALSE	TRUE	FALSE	FALSE	TRUE	FALSE	FALSE	FALSE
	ABCG2	TRUE	FALSE	FALSE	FALSE	TRUE	FALSE	TRUE	TRUE	FALSE	FALSE	FALSE	FALSE	FALSE	FALSE
	ABHD15	FALSE	FALSE	FALSE	FALSE	FALSE	FALSE	FALSE	FALSE	FALSE	TRUE	FALSE	TRUE	FALSE	FALSE
	ABHD18	FALSE	FALSE	FALSE	FALSE	FALSE	FALSE	FALSE	FALSE	FALSE	TRUE	FALSE	FALSE	TRUE	FALSE
	ABI3BP	FALSE	FALSE	FALSE	TRUE	TRUE	FALSE	FALSE	FALSE	TRUE	TRUE	FALSE	FALSE	FALSE	FALSE
	ABL1	FALSE	FALSE	FALSE	FALSE	TRUE	FALSE	FALSE	TRUE	FALSE	FALSE	FALSE	FALSE	FALSE	FALSE
	ACAN	FALSE	FALSE	FALSE	TRUE	TRUE	FALSE	TRUE	TRUE	FALSE	TRUE	FALSE	FALSE	FALSE	FALSE
	ACE	TRUE	FALSE	FALSE	FALSE	TRUE	TRUE	FALSE	TRUE	TRUE	TRUE	TRUE	TRUE	FALSE	FALSE
	ACE2	FALSE	FALSE	FALSE	FALSE	TRUE	TRUE	FALSE	TRUE	FALSE	TRUE	FALSE	FALSE	FALSE	FALSE
	ACHE	FALSE	FALSE	FALSE	TRUE	TRUE	TRUE	FALSE	TRUE	TRUE	TRUE	FALSE	FALSE	FALSE	FALSE
	ACKR1	TRUE	FALSE	FALSE	FALSE	FALSE	FALSE	FALSE	TRUE	FALSE	FALSE	FALSE	FALSE	FALSE	FALSE
	ACKR2	FALSE	FALSE	FALSE	FALSE	TRUE	FALSE	FALSE	TRUE	FALSE	FALSE	TRUE	FALSE	FALSE	FALSE
	ACKR3	FALSE	FALSE	FALSE	FALSE	TRUE	FALSE	FALSE	TRUE	FALSE	FALSE	TRUE	FALSE	FALSE	FALSE
	ACKR4	FALSE	FALSE	FALSE	FALSE	TRUE	FALSE	FALSE	TRUE	FALSE	FALSE	TRUE	FALSE	FALSE	FALSE
	ACP5	FALSE	FALSE	FALSE	FALSE	TRUE	FALSE	FALSE	TRUE	FALSE	FALSE	FALSE	FALSE	FALSE	FALSE
	ACTA1	FALSE	FALSE	FALSE	FALSE	TRUE	FALSE	TRUE	TRUE	FALSE	FALSE	FALSE	FALSE	FALSE	FALSE
	ACTG1	FALSE	FALSE	FALSE	FALSE	TRUE	FALSE	FALSE	TRUE	FALSE	TRUE	FALSE	FALSE	FALSE	FALSE
	ACTN1	FALSE	FALSE	FALSE	FALSE	FALSE	FALSE	FALSE	FALSE	TRUE	FALSE	FALSE	FALSE	TRUE	FALSE
	ACTN4	FALSE	FALSE	FALSE	FALSE	TRUE	FALSE	FALSE	FALSE	TRUE	FALSE	FALSE	FALSE	FALSE	FALSE
	ACVR1	FALSE	FALSE	FALSE	FALSE	TRUE	FALSE	FALSE	FALSE	TRUE	FALSE	FALSE	FALSE	FALSE	FALSE
	ACVR1B	FALSE	FALSE	FALSE	FALSE	TRUE	TRUE	FALSE	TRUE	FALSE	FALSE	FALSE	FALSE	FALSE	FALSE
	ACVR2B	FALSE	FALSE	FALSE	FALSE	TRUE	FALSE	FALSE	FALSE	TRUE	FALSE	FALSE	FALSE	FALSE	FALSE
	ACVRL1	FALSE	FALSE	FALSE	FALSE	TRUE	TRUE	FALSE	TRUE	FALSE	FALSE	FALSE	FALSE	FALSE	FALSE
	ADA	FALSE	FALSE	FALSE	FALSE	FALSE	TRUE	FALSE	TRUE	FALSE	TRUE	TRUE	FALSE	FALSE	FALSE
	ADAM10	TRUE	FALSE	FALSE	TRUE	TRUE	TRUE	FALSE	TRUE	TRUE	TRUE	FALSE	FALSE	FALSE	FALSE
	ADAM12	FALSE	FALSE	FALSE	FALSE	TRUE	FALSE	FALSE	TRUE	TRUE	TRUE	FALSE	TRUE	FALSE	FALSE
	ADAM15	FALSE	FALSE	FALSE	FALSE	FALSE	TRUE	TRUE	TRUE	TRUE	TRUE	FALSE	FALSE	FALSE	FALSE
	ADAM17	TRUE	FALSE	FALSE	FALSE	TRUE	TRUE	TRUE	TRUE	TRUE	TRUE	FALSE	FALSE	FALSE	FALSE
	ADAM19	FALSE	FALSE	FALSE	TRUE	TRUE	FALSE	FALSE	FALSE	TRUE	TRUE	TRUE	FALSE	FALSE	FALSE
	ADAM2	FALSE	FALSE	FALSE	FALSE	FALSE	TRUE	FALSE	TRUE	FALSE	FALSE	FALSE	FALSE	FALSE	FALSE
	ADAM30	FALSE	FALSE	FALSE	FALSE	FALSE	TRUE	FALSE	TRUE	FALSE	FALSE	TRUE	FALSE	FALSE	FALSE
	ADAM8	TRUE	FALSE	FALSE	FALSE	TRUE	TRUE	FALSE	TRUE	TRUE	FALSE	FALSE	FALSE	FALSE	FALSE
	ADAM9	FALSE	FALSE	FALSE	FALSE	TRUE	TRUE	FALSE	TRUE	TRUE	TRUE	TRUE	TRUE	FALSE	FALSE
	ADAMDEC1	FALSE	FALSE	FALSE	FALSE	TRUE	FALSE	FALSE	FALSE	FALSE	TRUE	FALSE	FALSE	FALSE	FALSE
	ADAMTS1	FALSE	FALSE	FALSE	TRUE	TRUE	FALSE	FALSE	FALSE	FALSE	TRUE	FALSE	TRUE	TRUE	FALSE
	ADAMTS10	FALSE	FALSE	FALSE	TRUE	TRUE	FALSE	FALSE	FALSE	FALSE	TRUE	FALSE	FALSE	FALSE	FALSE
	ADAMTS12	FALSE	FALSE	FALSE	TRUE	TRUE	FALSE	FALSE	FALSE	FALSE	TRUE	FALSE	TRUE	FALSE	FALSE
	ADAMTS13	FALSE	FALSE	FALSE	FALSE	TRUE	TRUE	FALSE	TRUE	FALSE	TRUE	FALSE	TRUE	FALSE	FALSE
	ADAMTS14	FALSE	FALSE	FALSE	FALSE	TRUE	FALSE	FALSE	FALSE	FALSE	TRUE	FALSE	FALSE	FALSE	FALSE
	ADAMTS15	FALSE	FALSE	FALSE	TRUE	TRUE	TRUE	FALSE	TRUE	TRUE	TRUE	FALSE	TRUE	FALSE	FALSE
	ADAMTS16	FALSE	FALSE	FALSE	FALSE	TRUE	FALSE	FALSE	FALSE	FALSE	TRUE	FALSE	TRUE	TRUE	FALSE
	ADAMTS17	FALSE	FALSE	FALSE	TRUE	TRUE	FALSE	FALSE	FALSE	FALSE	TRUE	FALSE	TRUE	FALSE	FALSE
	ADAMTS18	FALSE	FALSE	FALSE	FALSE	TRUE	FALSE	FALSE	FALSE	FALSE	TRUE	FALSE	TRUE	FALSE	FALSE
	ADAMTS19	FALSE	FALSE	FALSE	FALSE	TRUE	FALSE	FALSE	FALSE	FALSE	TRUE	FALSE	TRUE	FALSE	FALSE
	ADAMTS2	FALSE	FALSE	FALSE	TRUE	TRUE	FALSE	FALSE	FALSE	FALSE	TRUE	FALSE	TRUE	TRUE	FALSE
	ADAMTS20	FALSE	FALSE	FALSE	FALSE	TRUE	FALSE	FALSE	FALSE	FALSE	TRUE	FALSE	FALSE	FALSE	FALSE
	ADAMTS3	FALSE	FALSE	FALSE	FALSE	TRUE	FALSE	FALSE	FALSE	FALSE	TRUE	FALSE	TRUE	FALSE	FALSE
	ADAMTS4	FALSE	FALSE	FALSE	TRUE	TRUE	FALSE	TRUE	FALSE	FALSE	TRUE	FALSE	TRUE	FALSE	FALSE
	ADAMTS5	FALSE	FALSE	FALSE	TRUE	TRUE	FALSE	TRUE	FALSE	FALSE	TRUE	FALSE	TRUE	FALSE	FALSE
	ADAMTS7	FALSE	FALSE	FALSE	FALSE	TRUE	TRUE	FALSE	TRUE	FALSE	TRUE	FALSE	TRUE	FALSE	FALSE
	ADAMTS8	FALSE	FALSE	FALSE	TRUE	TRUE	FALSE	FALSE	FALSE	FALSE	TRUE	FALSE	FALSE	FALSE	FALSE
	ADAMTS9	FALSE	FALSE	FALSE	TRUE	TRUE	TRUE	FALSE	TRUE	FALSE	TRUE	FALSE	TRUE	FALSE	FALSE
	ADAMTSL1	FALSE	FALSE	FALSE	TRUE	TRUE	FALSE	FALSE	FALSE	FALSE	TRUE	FALSE	TRUE	FALSE	FALSE
	ADAMTSL2	FALSE	FALSE	FALSE	TRUE	TRUE	FALSE	FALSE	FALSE	FALSE	TRUE	FALSE	TRUE	FALSE	FALSE
	ADAMTSL3	FALSE	FALSE	FALSE	FALSE	TRUE	FALSE	FALSE	FALSE	FALSE	FALSE	FALSE	TRUE	FALSE	FALSE
	ADAMTSL4	FALSE	FALSE	FALSE	TRUE	TRUE	FALSE	FALSE	FALSE	TRUE	TRUE	FALSE	TRUE	TRUE	FALSE
	ADAMTSL5	FALSE	FALSE	FALSE	TRUE	TRUE	FALSE	TRUE	FALSE	FALSE	TRUE	FALSE	TRUE	FALSE	FALSE
	ADCK1	FALSE	FALSE	FALSE	FALSE	FALSE	FALSE	FALSE	FALSE	FALSE	TRUE	FALSE	TRUE	FALSE	FALSE
	ADCYAP1R1	FALSE	FALSE	FALSE	FALSE	FALSE	TRUE	FALSE	TRUE	FALSE	FALSE	FALSE	FALSE	FALSE	FALSE
	ADGRE5	TRUE	TRUE	FALSE	FALSE	FALSE	FALSE	FALSE	FALSE	FALSE	FALSE	FALSE	TRUE	FALSE	FALSE
	ADGRL2	FALSE	TRUE	FALSE	FALSE	FALSE	FALSE	TRUE	FALSE	FALSE	FALSE	FALSE	FALSE	TRUE	FALSE
	ADIPOQ	FALSE	FALSE	FALSE	FALSE	TRUE	TRUE	FALSE	TRUE	FALSE	TRUE	FALSE	FALSE	FALSE	FALSE
	ADM	FALSE	FALSE	FALSE	FALSE	TRUE	FALSE	FALSE	FALSE	FALSE	TRUE	FALSE	FALSE	FALSE	FALSE
	ADORA1	FALSE	TRUE	FALSE	FALSE	FALSE	FALSE	FALSE	TRUE	TRUE	FALSE	FALSE	FALSE	FALSE	FALSE
	ADORA2A	FALSE	TRUE	FALSE	FALSE	TRUE	FALSE	FALSE	TRUE	FALSE	FALSE	FALSE	FALSE	FALSE	FALSE
	ADORA2B	FALSE	TRUE	FALSE	FALSE	TRUE	FALSE	FALSE	TRUE	FALSE	FALSE	FALSE	FALSE	FALSE	FALSE
	ADPRH	FALSE	FALSE	FALSE	FALSE	FALSE	FALSE	FALSE	FALSE	FALSE	TRUE	FALSE	FALSE	TRUE	FALSE
	ADRA2B	FALSE	TRUE	FALSE	FALSE	FALSE	TRUE	FALSE	TRUE	FALSE	FALSE	FALSE	FALSE	FALSE	FALSE
	ADRB2	FALSE	TRUE	FALSE	FALSE	FALSE	FALSE	FALSE	TRUE	TRUE	FALSE	FALSE	FALSE	FALSE	FALSE
	ADTRP	FALSE	FALSE	FALSE	FALSE	FALSE	TRUE	FALSE	TRUE	FALSE	FALSE	FALSE	FALSE	FALSE	FALSE
	AEBP1	FALSE	FALSE	FALSE	FALSE	TRUE	FALSE	FALSE	FALSE	TRUE	TRUE	FALSE	TRUE	FALSE	FALSE
	AFP	FALSE	FALSE	FALSE	FALSE	TRUE	FALSE	FALSE	TRUE	FALSE	TRUE	FALSE	TRUE	FALSE	TRUE
	AGER	FALSE	FALSE	FALSE	FALSE	TRUE	TRUE	FALSE	TRUE	FALSE	TRUE	TRUE	TRUE	FALSE	FALSE
	AGO2	FALSE	FALSE	FALSE	FALSE	TRUE	FALSE	FALSE	FALSE	FALSE	TRUE	FALSE	FALSE	FALSE	FALSE
	AGRN	FALSE	FALSE	FALSE	TRUE	TRUE	FALSE	TRUE	TRUE	TRUE	TRUE	FALSE	TRUE	TRUE	FALSE
	AGT	FALSE	FALSE	FALSE	FALSE	TRUE	FALSE	TRUE	FALSE	FALSE	TRUE	FALSE	FALSE	FALSE	FALSE
	AGTR1	FALSE	TRUE	FALSE	FALSE	TRUE	FALSE	FALSE	TRUE	TRUE	FALSE	FALSE	FALSE	FALSE	FALSE
	AGTR2	FALSE	TRUE	FALSE	FALSE	TRUE	FALSE	FALSE	FALSE	TRUE	FALSE	FALSE	FALSE	FALSE	FALSE
	AHSG	FALSE	FALSE	FALSE	TRUE	TRUE	FALSE	FALSE	FALSE	TRUE	TRUE	FALSE	TRUE	FALSE	FALSE
	AIF1	FALSE	FALSE	FALSE	FALSE	TRUE	FALSE	FALSE	TRUE	FALSE	FALSE	FALSE	FALSE	FALSE	FALSE
	AIMP1	FALSE	FALSE	FALSE	FALSE	FALSE	TRUE	FALSE	TRUE	FALSE	TRUE	FALSE	TRUE	FALSE	FALSE
	AJAP1	FALSE	FALSE	FALSE	FALSE	FALSE	TRUE	FALSE	TRUE	FALSE	FALSE	FALSE	FALSE	FALSE	FALSE
	AKR1B1	FALSE	FALSE	FALSE	FALSE	TRUE	FALSE	TRUE	FALSE	FALSE	TRUE	FALSE	FALSE	FALSE	FALSE
	AKT1	FALSE	FALSE	FALSE	FALSE	TRUE	FALSE	FALSE	TRUE	FALSE	FALSE	FALSE	FALSE	FALSE	FALSE
	ALB	FALSE	FALSE	FALSE	TRUE	TRUE	FALSE	TRUE	TRUE	FALSE	TRUE	FALSE	TRUE	FALSE	FALSE
	ALCAM	TRUE	FALSE	FALSE	FALSE	TRUE	TRUE	FALSE	TRUE	TRUE	FALSE	TRUE	FALSE	FALSE	FALSE
	ALDH1A1	FALSE	FALSE	FALSE	FALSE	TRUE	FALSE	FALSE	TRUE	FALSE	FALSE	FALSE	FALSE	FALSE	FALSE
	ALK	TRUE	FALSE	FALSE	FALSE	TRUE	FALSE	FALSE	TRUE	FALSE	FALSE	FALSE	FALSE	FALSE	FALSE
	ALPI	FALSE	FALSE	FALSE	FALSE	FALSE	FALSE	FALSE	FALSE	FALSE	FALSE	TRUE	FALSE	TRUE	FALSE
	ALPL	FALSE	FALSE	FALSE	TRUE	TRUE	FALSE	FALSE	FALSE	TRUE	TRUE	FALSE	FALSE	FALSE	FALSE
	ALPP	FALSE	FALSE	FALSE	FALSE	FALSE	TRUE	FALSE	TRUE	TRUE	FALSE	FALSE	FALSE	TRUE	TRUE
	ALPPL2	FALSE	FALSE	FALSE	FALSE	FALSE	FALSE	FALSE	FALSE	FALSE	FALSE	TRUE	FALSE	TRUE	FALSE
	AMBN	FALSE	FALSE	FALSE	TRUE	TRUE	FALSE	FALSE	FALSE	FALSE	TRUE	FALSE	TRUE	FALSE	FALSE
	AMBP	FALSE	FALSE	FALSE	TRUE	TRUE	TRUE	TRUE	TRUE	TRUE	TRUE	FALSE	TRUE	FALSE	FALSE
	AMELX	FALSE	FALSE	FALSE	FALSE	TRUE	TRUE	FALSE	TRUE	FALSE	FALSE	FALSE	FALSE	FALSE	FALSE
	AMELY	FALSE	FALSE	FALSE	TRUE	FALSE	FALSE	FALSE	FALSE	FALSE	TRUE	FALSE	FALSE	FALSE	FALSE
	AMH	FALSE	FALSE	FALSE	FALSE	TRUE	FALSE	FALSE	FALSE	FALSE	TRUE	FALSE	TRUE	FALSE	FALSE
	AMIGO2	FALSE	FALSE	FALSE	FALSE	FALSE	FALSE	FALSE	FALSE	TRUE	FALSE	FALSE	FALSE	TRUE	FALSE
	AMOT	FALSE	FALSE	FALSE	FALSE	FALSE	TRUE	TRUE	TRUE	FALSE	FALSE	TRUE	FALSE	FALSE	FALSE
	AMPH	FALSE	FALSE	TRUE	FALSE	FALSE	FALSE	FALSE	TRUE	FALSE	FALSE	FALSE	FALSE	TRUE	FALSE
	AMTN	FALSE	FALSE	FALSE	TRUE	TRUE	FALSE	FALSE	FALSE	FALSE	TRUE	FALSE	FALSE	FALSE	FALSE
	ANG	FALSE	FALSE	FALSE	TRUE	TRUE	FALSE	FALSE	FALSE	FALSE	TRUE	FALSE	TRUE	FALSE	FALSE
	ANGPT1	FALSE	FALSE	FALSE	FALSE	TRUE	FALSE	FALSE	TRUE	TRUE	TRUE	FALSE	FALSE	FALSE	FALSE
	ANGPT2	FALSE	FALSE	FALSE	FALSE	TRUE	FALSE	FALSE	TRUE	FALSE	TRUE	FALSE	FALSE	FALSE	FALSE
	ANGPT4	FALSE	FALSE	FALSE	FALSE	TRUE	FALSE	FALSE	FALSE	FALSE	TRUE	FALSE	FALSE	FALSE	FALSE
	ANGPTL1	FALSE	FALSE	FALSE	FALSE	TRUE	FALSE	FALSE	FALSE	TRUE	TRUE	FALSE	FALSE	FALSE	FALSE
	ANGPTL2	FALSE	FALSE	FALSE	FALSE	TRUE	FALSE	FALSE	FALSE	TRUE	TRUE	FALSE	TRUE	FALSE	FALSE
	ANGPTL3	FALSE	FALSE	FALSE	FALSE	TRUE	TRUE	FALSE	TRUE	FALSE	TRUE	FALSE	FALSE	FALSE	FALSE
	ANGPTL4	FALSE	FALSE	FALSE	FALSE	TRUE	FALSE	TRUE	FALSE	TRUE	TRUE	FALSE	TRUE	FALSE	FALSE
	ANGPTL6	FALSE	FALSE	FALSE	FALSE	TRUE	FALSE	FALSE	FALSE	FALSE	TRUE	FALSE	FALSE	FALSE	FALSE
	ANGPTL7	FALSE	FALSE	FALSE	FALSE	TRUE	FALSE	FALSE	FALSE	FALSE	TRUE	FALSE	FALSE	FALSE	FALSE
	ANGPTL8	FALSE	FALSE	FALSE	FALSE	FALSE	FALSE	FALSE	FALSE	FALSE	TRUE	FALSE	TRUE	FALSE	FALSE
	ANK3	FALSE	FALSE	FALSE	FALSE	FALSE	TRUE	FALSE	TRUE	FALSE	FALSE	FALSE	FALSE	FALSE	FALSE
	ANO5	FALSE	FALSE	FALSE	FALSE	FALSE	FALSE	FALSE	TRUE	TRUE	FALSE	FALSE	FALSE	FALSE	FALSE
	ANO6	FALSE	FALSE	FALSE	FALSE	FALSE	TRUE	FALSE	TRUE	TRUE	FALSE	FALSE	FALSE	FALSE	FALSE
	ANPEP	TRUE	FALSE	FALSE	FALSE	TRUE	TRUE	FALSE	TRUE	TRUE	TRUE	TRUE	FALSE	FALSE	FALSE
	ANTXR1	FALSE	FALSE	FALSE	FALSE	FALSE	TRUE	TRUE	TRUE	TRUE	FALSE	TRUE	FALSE	FALSE	FALSE
	ANTXR2	FALSE	FALSE	FALSE	FALSE	FALSE	TRUE	FALSE	TRUE	FALSE	FALSE	TRUE	FALSE	FALSE	FALSE
	ANTXRL	FALSE	FALSE	FALSE	FALSE	FALSE	TRUE	FALSE	TRUE	FALSE	FALSE	FALSE	FALSE	FALSE	FALSE
	ANXA1	FALSE	FALSE	TRUE	TRUE	TRUE	TRUE	TRUE	TRUE	FALSE	TRUE	TRUE	TRUE	FALSE	FALSE
	ANXA11	FALSE	FALSE	FALSE	TRUE	TRUE	FALSE	FALSE	FALSE	FALSE	TRUE	FALSE	FALSE	FALSE	FALSE
	ANXA2	FALSE	FALSE	TRUE	TRUE	TRUE	TRUE	TRUE	TRUE	FALSE	TRUE	FALSE	TRUE	TRUE	FALSE
	ANXA3	FALSE	FALSE	FALSE	TRUE	TRUE	FALSE	TRUE	FALSE	FALSE	TRUE	FALSE	FALSE	FALSE	FALSE
	ANXA4	FALSE	FALSE	FALSE	TRUE	TRUE	TRUE	FALSE	TRUE	FALSE	TRUE	FALSE	FALSE	FALSE	FALSE
	ANXA5	FALSE	FALSE	FALSE	TRUE	TRUE	TRUE	TRUE	TRUE	FALSE	TRUE	TRUE	FALSE	TRUE	FALSE
	ANXA6	FALSE	FALSE	FALSE	TRUE	TRUE	FALSE	TRUE	TRUE	FALSE	TRUE	FALSE	FALSE	FALSE	FALSE
	ANXA7	FALSE	FALSE	FALSE	TRUE	TRUE	FALSE	FALSE	TRUE	FALSE	TRUE	FALSE	FALSE	FALSE	FALSE
	ANXA8	FALSE	FALSE	FALSE	FALSE	TRUE	FALSE	FALSE	TRUE	FALSE	FALSE	FALSE	FALSE	FALSE	FALSE
	ANXA9	FALSE	FALSE	FALSE	TRUE	FALSE	TRUE	FALSE	TRUE	FALSE	TRUE	FALSE	FALSE	FALSE	FALSE
	AOAH	FALSE	FALSE	FALSE	FALSE	FALSE	FALSE	FALSE	FALSE	FALSE	TRUE	FALSE	TRUE	FALSE	FALSE
	AOC3	FALSE	FALSE	FALSE	FALSE	TRUE	TRUE	FALSE	TRUE	TRUE	TRUE	FALSE	TRUE	FALSE	FALSE
	APAF1	FALSE	FALSE	FALSE	FALSE	FALSE	FALSE	TRUE	TRUE	FALSE	FALSE	FALSE	FALSE	FALSE	FALSE
	APCS	FALSE	FALSE	FALSE	FALSE	TRUE	FALSE	FALSE	FALSE	FALSE	TRUE	FALSE	FALSE	FALSE	FALSE
	APLP1	FALSE	FALSE	FALSE	FALSE	TRUE	FALSE	TRUE	FALSE	TRUE	FALSE	FALSE	FALSE	TRUE	FALSE
	APLP2	FALSE	FALSE	FALSE	FALSE	FALSE	FALSE	TRUE	FALSE	TRUE	FALSE	FALSE	FALSE	FALSE	FALSE
	APMAP	FALSE	FALSE	FALSE	FALSE	FALSE	TRUE	TRUE	TRUE	TRUE	FALSE	FALSE	FALSE	TRUE	FALSE
	APOA1	FALSE	FALSE	FALSE	FALSE	TRUE	TRUE	FALSE	TRUE	FALSE	TRUE	FALSE	TRUE	FALSE	FALSE
	APOA4	FALSE	FALSE	FALSE	FALSE	TRUE	TRUE	FALSE	FALSE	FALSE	TRUE	FALSE	TRUE	FALSE	FALSE
	APOB	FALSE	FALSE	FALSE	FALSE	TRUE	FALSE	TRUE	TRUE	TRUE	TRUE	FALSE	TRUE	FALSE	FALSE
	APOC3	FALSE	FALSE	FALSE	FALSE	TRUE	FALSE	FALSE	FALSE	FALSE	TRUE	FALSE	TRUE	FALSE	FALSE
	APOD	FALSE	FALSE	FALSE	FALSE	FALSE	FALSE	FALSE	FALSE	TRUE	TRUE	FALSE	TRUE	TRUE	FALSE
	APOE	FALSE	FALSE	TRUE	TRUE	TRUE	FALSE	TRUE	TRUE	FALSE	TRUE	TRUE	TRUE	FALSE	FALSE
	APOH	FALSE	FALSE	FALSE	FALSE	TRUE	TRUE	TRUE	TRUE	TRUE	TRUE	FALSE	TRUE	FALSE	FALSE
	APOM	FALSE	FALSE	FALSE	FALSE	FALSE	FALSE	FALSE	FALSE	FALSE	TRUE	FALSE	TRUE	FALSE	FALSE
	APOO	FALSE	FALSE	FALSE	FALSE	FALSE	FALSE	FALSE	FALSE	FALSE	TRUE	FALSE	TRUE	FALSE	FALSE
	APP	FALSE	FALSE	FALSE	FALSE	TRUE	TRUE	TRUE	TRUE	FALSE	TRUE	FALSE	FALSE	FALSE	FALSE
	AQP1	FALSE	FALSE	FALSE	FALSE	TRUE	FALSE	TRUE	FALSE	TRUE	TRUE	FALSE	FALSE	FALSE	FALSE
	AQP11	FALSE	FALSE	FALSE	FALSE	FALSE	TRUE	FALSE	TRUE	FALSE	FALSE	FALSE	FALSE	FALSE	FALSE
	AQP2	FALSE	FALSE	FALSE	FALSE	FALSE	FALSE	FALSE	TRUE	FALSE	TRUE	FALSE	FALSE	FALSE	FALSE
	AQP4	FALSE	FALSE	FALSE	FALSE	TRUE	TRUE	FALSE	TRUE	FALSE	FALSE	TRUE	FALSE	FALSE	FALSE
	AQP5	FALSE	FALSE	FALSE	FALSE	TRUE	FALSE	FALSE	FALSE	FALSE	FALSE	FALSE	FALSE	TRUE	FALSE
	AREG	FALSE	FALSE	FALSE	FALSE	TRUE	TRUE	FALSE	TRUE	TRUE	FALSE	FALSE	FALSE	FALSE	FALSE
	ARF1	FALSE	FALSE	FALSE	FALSE	FALSE	FALSE	FALSE	TRUE	FALSE	FALSE	FALSE	FALSE	TRUE	FALSE
	ARG1	FALSE	FALSE	FALSE	FALSE	TRUE	FALSE	TRUE	TRUE	FALSE	TRUE	FALSE	FALSE	FALSE	FALSE
	ARG2	FALSE	FALSE	FALSE	FALSE	TRUE	FALSE	FALSE	TRUE	FALSE	FALSE	FALSE	FALSE	FALSE	FALSE
	ARSA	FALSE	FALSE	TRUE	FALSE	FALSE	FALSE	FALSE	FALSE	FALSE	TRUE	TRUE	FALSE	FALSE	FALSE
	ARSB	FALSE	FALSE	FALSE	FALSE	FALSE	TRUE	FALSE	TRUE	TRUE	FALSE	FALSE	FALSE	FALSE	FALSE
	ARSF	FALSE	FALSE	FALSE	FALSE	FALSE	FALSE	FALSE	FALSE	TRUE	FALSE	FALSE	TRUE	FALSE	FALSE
	ARSI	FALSE	FALSE	FALSE	FALSE	FALSE	FALSE	FALSE	FALSE	FALSE	TRUE	FALSE	TRUE	FALSE	FALSE
	ARSJ	FALSE	FALSE	FALSE	FALSE	FALSE	FALSE	FALSE	FALSE	FALSE	TRUE	FALSE	TRUE	FALSE	FALSE
	ARSK	FALSE	FALSE	FALSE	FALSE	FALSE	FALSE	FALSE	FALSE	FALSE	TRUE	FALSE	TRUE	FALSE	FALSE
	ART1	TRUE	FALSE	FALSE	FALSE	FALSE	TRUE	FALSE	TRUE	FALSE	FALSE	FALSE	FALSE	FALSE	FALSE
	ART4	TRUE	FALSE	FALSE	FALSE	FALSE	FALSE	FALSE	FALSE	FALSE	FALSE	FALSE	TRUE	FALSE	FALSE
	ASAH1	FALSE	FALSE	FALSE	FALSE	FALSE	FALSE	FALSE	FALSE	TRUE	TRUE	FALSE	FALSE	FALSE	FALSE
	ASIC1	FALSE	FALSE	FALSE	FALSE	FALSE	TRUE	FALSE	TRUE	FALSE	FALSE	FALSE	FALSE	FALSE	FALSE
	ASPN	FALSE	FALSE	FALSE	TRUE	TRUE	FALSE	FALSE	FALSE	TRUE	TRUE	FALSE	TRUE	FALSE	FALSE
	ASTN1	FALSE	FALSE	FALSE	FALSE	FALSE	TRUE	FALSE	TRUE	FALSE	FALSE	TRUE	FALSE	FALSE	FALSE
	ATP12A	FALSE	FALSE	FALSE	FALSE	FALSE	FALSE	FALSE	TRUE	FALSE	FALSE	FALSE	FALSE	TRUE	FALSE
	ATP1A1	FALSE	FALSE	FALSE	FALSE	FALSE	FALSE	TRUE	FALSE	TRUE	FALSE	FALSE	FALSE	FALSE	FALSE
	ATP1B1	FALSE	FALSE	FALSE	FALSE	FALSE	FALSE	TRUE	FALSE	TRUE	FALSE	FALSE	FALSE	FALSE	FALSE
	ATP1B2	FALSE	FALSE	FALSE	FALSE	FALSE	FALSE	FALSE	TRUE	TRUE	FALSE	FALSE	FALSE	FALSE	FALSE
	ATP1B3	TRUE	FALSE	FALSE	FALSE	FALSE	FALSE	TRUE	FALSE	TRUE	FALSE	FALSE	FALSE	FALSE	FALSE
	ATP6AP2	FALSE	FALSE	FALSE	FALSE	FALSE	TRUE	FALSE	TRUE	FALSE	TRUE	TRUE	FALSE	FALSE	FALSE
	ATP6V0A2	FALSE	FALSE	FALSE	FALSE	FALSE	FALSE	FALSE	FALSE	TRUE	FALSE	FALSE	FALSE	TRUE	FALSE
	ATRN	FALSE	FALSE	FALSE	FALSE	TRUE	FALSE	TRUE	FALSE	TRUE	TRUE	FALSE	TRUE	FALSE	FALSE
	AXIN1	FALSE	FALSE	FALSE	FALSE	TRUE	FALSE	FALSE	TRUE	FALSE	FALSE	FALSE	FALSE	FALSE	FALSE
	AXIN2	FALSE	FALSE	FALSE	FALSE	TRUE	FALSE	FALSE	TRUE	FALSE	FALSE	FALSE	FALSE	FALSE	FALSE
	AXL	FALSE	FALSE	FALSE	FALSE	TRUE	TRUE	FALSE	TRUE	TRUE	TRUE	FALSE	FALSE	FALSE	FALSE
	AZGP1	FALSE	FALSE	FALSE	FALSE	TRUE	TRUE	FALSE	TRUE	FALSE	TRUE	TRUE	TRUE	FALSE	FALSE
	AZU1	FALSE	FALSE	FALSE	FALSE	TRUE	FALSE	FALSE	TRUE	FALSE	FALSE	FALSE	TRUE	FALSE	FALSE
	B2M	FALSE	FALSE	FALSE	FALSE	TRUE	TRUE	TRUE	TRUE	FALSE	TRUE	TRUE	FALSE	FALSE	FALSE
	B3GAT1	TRUE	FALSE	FALSE	FALSE	TRUE	FALSE	FALSE	TRUE	FALSE	TRUE	FALSE	TRUE	FALSE	FALSE
	B4GALNT1	FALSE	FALSE	FALSE	FALSE	FALSE	FALSE	FALSE	FALSE	FALSE	FALSE	FALSE	FALSE	FALSE	FALSE
	B4GALT1	FALSE	FALSE	FALSE	FALSE	FALSE	TRUE	FALSE	TRUE	FALSE	TRUE	TRUE	FALSE	FALSE	FALSE
	BACE1	FALSE	FALSE	FALSE	FALSE	FALSE	TRUE	FALSE	TRUE	TRUE	FALSE	FALSE	FALSE	FALSE	FALSE
	BCAM	TRUE	FALSE	FALSE	FALSE	TRUE	TRUE	FALSE	TRUE	TRUE	FALSE	FALSE	FALSE	FALSE	FALSE
	BCAN	FALSE	FALSE	FALSE	TRUE	TRUE	FALSE	TRUE	FALSE	TRUE	TRUE	FALSE	FALSE	FALSE	FALSE
	BCAR1	FALSE	FALSE	FALSE	FALSE	TRUE	FALSE	FALSE	TRUE	FALSE	FALSE	FALSE	FALSE	TRUE	FALSE
	BCHE	FALSE	FALSE	FALSE	FALSE	FALSE	FALSE	FALSE	FALSE	TRUE	TRUE	FALSE	FALSE	FALSE	FALSE
	BCL2L1	FALSE	FALSE	FALSE	FALSE	TRUE	FALSE	FALSE	TRUE	FALSE	FALSE	FALSE	FALSE	FALSE	FALSE
	BCL2L11	FALSE	FALSE	TRUE	FALSE	TRUE	FALSE	FALSE	TRUE	FALSE	FALSE	FALSE	FALSE	FALSE	FALSE
	BDNF	FALSE	FALSE	FALSE	FALSE	TRUE	FALSE	FALSE	TRUE	TRUE	TRUE	FALSE	TRUE	FALSE	FALSE
	BECN1	FALSE	FALSE	TRUE	FALSE	TRUE	FALSE	TRUE	TRUE	FALSE	FALSE	FALSE	FALSE	FALSE	FALSE
	BGLAP	FALSE	FALSE	FALSE	FALSE	TRUE	FALSE	FALSE	TRUE	FALSE	TRUE	FALSE	FALSE	FALSE	FALSE
	BGN	FALSE	FALSE	FALSE	TRUE	TRUE	TRUE	TRUE	TRUE	TRUE	TRUE	FALSE	TRUE	FALSE	FALSE
	BMP1	FALSE	FALSE	FALSE	TRUE	TRUE	FALSE	TRUE	TRUE	TRUE	TRUE	FALSE	FALSE	FALSE	FALSE
	BMP10	FALSE	FALSE	FALSE	FALSE	TRUE	TRUE	FALSE	TRUE	FALSE	TRUE	FALSE	FALSE	FALSE	FALSE
	BMP15	FALSE	FALSE	FALSE	FALSE	TRUE	FALSE	FALSE	FALSE	FALSE	TRUE	FALSE	FALSE	FALSE	FALSE
	BMP2	FALSE	FALSE	FALSE	FALSE	TRUE	TRUE	TRUE	TRUE	FALSE	TRUE	FALSE	TRUE	FALSE	FALSE
	BMP3	FALSE	FALSE	FALSE	FALSE	TRUE	FALSE	FALSE	FALSE	FALSE	TRUE	FALSE	FALSE	FALSE	FALSE
	BMP4	FALSE	FALSE	FALSE	FALSE	TRUE	FALSE	TRUE	TRUE	FALSE	TRUE	FALSE	FALSE	FALSE	FALSE
	BMP5	FALSE	FALSE	FALSE	FALSE	TRUE	FALSE	FALSE	FALSE	FALSE	TRUE	FALSE	FALSE	FALSE	FALSE
	BMP6	FALSE	FALSE	FALSE	FALSE	TRUE	FALSE	FALSE	TRUE	FALSE	TRUE	FALSE	TRUE	FALSE	FALSE
	BMP7	FALSE	FALSE	FALSE	TRUE	TRUE	FALSE	TRUE	TRUE	FALSE	TRUE	FALSE	TRUE	FALSE	FALSE
	BMPER	FALSE	FALSE	FALSE	TRUE	FALSE	FALSE	FALSE	FALSE	FALSE	TRUE	FALSE	FALSE	FALSE	FALSE
	BMPR1B	TRUE	FALSE	FALSE	FALSE	TRUE	FALSE	FALSE	FALSE	FALSE	FALSE	FALSE	FALSE	FALSE	FALSE
	BMPR2	FALSE	FALSE	FALSE	FALSE	TRUE	TRUE	FALSE	TRUE	TRUE	FALSE	FALSE	FALSE	FALSE	FALSE
	BSG	TRUE	FALSE	FALSE	FALSE	TRUE	FALSE	FALSE	TRUE	TRUE	FALSE	FALSE	FALSE	FALSE	FALSE
	BSN	FALSE	FALSE	TRUE	FALSE	FALSE	TRUE	FALSE	TRUE	FALSE	FALSE	FALSE	FALSE	FALSE	FALSE
	BSPH1	FALSE	FALSE	FALSE	FALSE	FALSE	TRUE	FALSE	TRUE	FALSE	TRUE	FALSE	FALSE	FALSE	FALSE
	BST1	TRUE	FALSE	TRUE	FALSE	FALSE	FALSE	FALSE	FALSE	TRUE	FALSE	FALSE	FALSE	FALSE	FALSE
	BST2	TRUE	FALSE	FALSE	FALSE	FALSE	TRUE	FALSE	TRUE	TRUE	FALSE	FALSE	FALSE	FALSE	FALSE
	BTC	FALSE	FALSE	FALSE	FALSE	TRUE	FALSE	FALSE	TRUE	FALSE	TRUE	FALSE	FALSE	FALSE	FALSE
	BTD	FALSE	FALSE	FALSE	FALSE	FALSE	FALSE	FALSE	FALSE	TRUE	TRUE	FALSE	FALSE	FALSE	FALSE
	BTLA	TRUE	FALSE	FALSE	FALSE	FALSE	FALSE	FALSE	TRUE	TRUE	FALSE	TRUE	FALSE	FALSE	FALSE
	BTN1A1	FALSE	FALSE	FALSE	FALSE	FALSE	TRUE	FALSE	TRUE	FALSE	FALSE	TRUE	FALSE	FALSE	FALSE
	BTN2A1	FALSE	FALSE	FALSE	FALSE	FALSE	TRUE	FALSE	TRUE	TRUE	FALSE	FALSE	FALSE	TRUE	FALSE
	BTN2A2	FALSE	FALSE	FALSE	FALSE	FALSE	TRUE	FALSE	TRUE	FALSE	FALSE	TRUE	FALSE	FALSE	FALSE
	BTN3A1	TRUE	FALSE	FALSE	FALSE	FALSE	TRUE	FALSE	TRUE	FALSE	FALSE	FALSE	FALSE	FALSE	FALSE
	BTN3A2	FALSE	FALSE	FALSE	FALSE	FALSE	TRUE	FALSE	TRUE	FALSE	FALSE	FALSE	FALSE	FALSE	FALSE
	BTN3A3	FALSE	FALSE	FALSE	FALSE	FALSE	TRUE	FALSE	TRUE	TRUE	FALSE	FALSE	FALSE	FALSE	FALSE
	BTNL2	FALSE	FALSE	FALSE	FALSE	FALSE	TRUE	FALSE	TRUE	FALSE	FALSE	TRUE	FALSE	FALSE	FALSE
	BTNL3	FALSE	FALSE	FALSE	FALSE	FALSE	TRUE	FALSE	TRUE	FALSE	FALSE	FALSE	FALSE	FALSE	FALSE
	BTNL8	FALSE	FALSE	FALSE	FALSE	FALSE	TRUE	FALSE	TRUE	FALSE	FALSE	FALSE	FALSE	FALSE	FALSE
	BTNL9	FALSE	FALSE	FALSE	FALSE	FALSE	TRUE	FALSE	TRUE	FALSE	FALSE	TRUE	FALSE	TRUE	FALSE
	BTRC	FALSE	FALSE	FALSE	FALSE	FALSE	FALSE	FALSE	TRUE	FALSE	FALSE	FALSE	FALSE	TRUE	FALSE
	C12orf49	FALSE	FALSE	FALSE	FALSE	FALSE	FALSE	FALSE	FALSE	TRUE	TRUE	FALSE	FALSE	FALSE	FALSE
	C12orf73	FALSE	FALSE	FALSE	FALSE	FALSE	FALSE	FALSE	FALSE	FALSE	TRUE	FALSE	TRUE	TRUE	FALSE
	C14orf93	FALSE	FALSE	FALSE	FALSE	FALSE	FALSE	FALSE	FALSE	FALSE	TRUE	FALSE	TRUE	TRUE	FALSE
	C15orf61	FALSE	FALSE	FALSE	FALSE	FALSE	FALSE	FALSE	FALSE	FALSE	TRUE	FALSE	TRUE	FALSE	FALSE
	C17orf58	FALSE	FALSE	FALSE	FALSE	TRUE	FALSE	FALSE	FALSE	FALSE	FALSE	FALSE	FALSE	TRUE	FALSE
	C18orf54	FALSE	FALSE	FALSE	FALSE	FALSE	FALSE	FALSE	FALSE	FALSE	TRUE	FALSE	TRUE	FALSE	FALSE
	C1orf54	FALSE	FALSE	FALSE	FALSE	FALSE	FALSE	FALSE	FALSE	FALSE	TRUE	FALSE	TRUE	TRUE	FALSE
	C1QA	FALSE	FALSE	FALSE	FALSE	TRUE	FALSE	FALSE	FALSE	FALSE	TRUE	FALSE	FALSE	FALSE	FALSE
	C1QB	FALSE	FALSE	FALSE	FALSE	TRUE	FALSE	FALSE	FALSE	FALSE	TRUE	FALSE	FALSE	FALSE	FALSE
	C1QBP	FALSE	FALSE	FALSE	FALSE	FALSE	TRUE	FALSE	TRUE	FALSE	TRUE	FALSE	FALSE	TRUE	FALSE
	C1QC	FALSE	FALSE	FALSE	FALSE	TRUE	FALSE	TRUE	FALSE	FALSE	TRUE	FALSE	FALSE	FALSE	FALSE
	C1QTNF1	FALSE	FALSE	FALSE	FALSE	FALSE	FALSE	FALSE	FALSE	FALSE	TRUE	FALSE	TRUE	FALSE	FALSE
	C1QTNF12	FALSE	FALSE	FALSE	FALSE	FALSE	FALSE	FALSE	FALSE	FALSE	TRUE	FALSE	TRUE	FALSE	FALSE
	C1QTNF2	FALSE	FALSE	FALSE	FALSE	FALSE	FALSE	FALSE	FALSE	TRUE	TRUE	FALSE	TRUE	FALSE	FALSE
	C1QTNF3	FALSE	FALSE	FALSE	FALSE	FALSE	FALSE	FALSE	FALSE	FALSE	TRUE	FALSE	TRUE	FALSE	FALSE
	C1QTNF6	FALSE	FALSE	FALSE	FALSE	FALSE	FALSE	FALSE	FALSE	FALSE	TRUE	FALSE	TRUE	FALSE	FALSE
	C1QTNF7	FALSE	FALSE	FALSE	FALSE	FALSE	FALSE	FALSE	FALSE	FALSE	TRUE	FALSE	TRUE	FALSE	FALSE
	C1R	FALSE	FALSE	FALSE	FALSE	TRUE	FALSE	FALSE	TRUE	FALSE	TRUE	FALSE	TRUE	FALSE	FALSE
	C1S	FALSE	FALSE	FALSE	FALSE	TRUE	FALSE	FALSE	TRUE	FALSE	TRUE	FALSE	TRUE	FALSE	FALSE
	C3	FALSE	FALSE	FALSE	FALSE	TRUE	FALSE	TRUE	TRUE	TRUE	TRUE	FALSE	FALSE	FALSE	FALSE
	C3orf33	FALSE	FALSE	FALSE	FALSE	FALSE	FALSE	FALSE	FALSE	FALSE	TRUE	FALSE	TRUE	FALSE	FALSE
	C4A	FALSE	FALSE	FALSE	FALSE	TRUE	FALSE	FALSE	TRUE	TRUE	TRUE	FALSE	FALSE	FALSE	FALSE
	C4B	FALSE	FALSE	FALSE	FALSE	TRUE	FALSE	FALSE	TRUE	FALSE	FALSE	FALSE	FALSE	FALSE	FALSE
	C4BPA	FALSE	FALSE	FALSE	FALSE	FALSE	FALSE	FALSE	FALSE	TRUE	TRUE	FALSE	FALSE	FALSE	FALSE
	C4orf48	FALSE	FALSE	FALSE	FALSE	FALSE	FALSE	FALSE	FALSE	FALSE	TRUE	FALSE	TRUE	FALSE	FALSE
	C5AR1	TRUE	FALSE	FALSE	FALSE	TRUE	TRUE	FALSE	TRUE	FALSE	FALSE	FALSE	FALSE	FALSE	FALSE
	C5orf46	FALSE	FALSE	FALSE	FALSE	FALSE	FALSE	FALSE	FALSE	FALSE	TRUE	FALSE	TRUE	FALSE	FALSE
	C6orf120	FALSE	FALSE	FALSE	FALSE	FALSE	FALSE	FALSE	FALSE	TRUE	TRUE	FALSE	FALSE	FALSE	FALSE
	C6orf15	FALSE	FALSE	FALSE	TRUE	FALSE	FALSE	FALSE	FALSE	FALSE	TRUE	FALSE	FALSE	FALSE	FALSE
	C8B	FALSE	FALSE	FALSE	FALSE	FALSE	FALSE	TRUE	FALSE	FALSE	TRUE	FALSE	FALSE	FALSE	FALSE
	C9	FALSE	FALSE	FALSE	FALSE	FALSE	FALSE	TRUE	FALSE	FALSE	TRUE	FALSE	FALSE	FALSE	FALSE
	CA11	FALSE	FALSE	FALSE	FALSE	FALSE	FALSE	FALSE	FALSE	FALSE	TRUE	FALSE	TRUE	FALSE	FALSE
	CA4	FALSE	FALSE	FALSE	FALSE	FALSE	TRUE	FALSE	TRUE	FALSE	TRUE	TRUE	FALSE	FALSE	FALSE
	CA9	FALSE	FALSE	FALSE	FALSE	TRUE	FALSE	FALSE	TRUE	FALSE	FALSE	FALSE	FALSE	FALSE	FALSE
	CACNG2	FALSE	FALSE	FALSE	FALSE	FALSE	TRUE	FALSE	TRUE	FALSE	FALSE	FALSE	FALSE	FALSE	FALSE
	CACNG4	FALSE	FALSE	FALSE	FALSE	FALSE	TRUE	FALSE	TRUE	FALSE	FALSE	FALSE	FALSE	TRUE	FALSE
	CADM1	FALSE	FALSE	FALSE	FALSE	TRUE	FALSE	FALSE	TRUE	TRUE	FALSE	FALSE	FALSE	FALSE	FALSE
	CADM4	FALSE	FALSE	FALSE	FALSE	FALSE	FALSE	FALSE	FALSE	TRUE	FALSE	FALSE	FALSE	TRUE	FALSE
	CALCA	FALSE	FALSE	FALSE	FALSE	TRUE	FALSE	FALSE	TRUE	FALSE	TRUE	FALSE	FALSE	FALSE	FALSE
	CALCRL	FALSE	FALSE	FALSE	FALSE	FALSE	FALSE	FALSE	TRUE	TRUE	FALSE	FALSE	FALSE	FALSE	FALSE
	CALML5	FALSE	FALSE	FALSE	FALSE	FALSE	FALSE	FALSE	FALSE	TRUE	FALSE	FALSE	FALSE	TRUE	FALSE
	CALR	FALSE	FALSE	FALSE	TRUE	TRUE	TRUE	TRUE	TRUE	TRUE	TRUE	TRUE	FALSE	FALSE	FALSE
	CALU	FALSE	FALSE	FALSE	FALSE	FALSE	FALSE	FALSE	FALSE	TRUE	TRUE	FALSE	FALSE	FALSE	FALSE
	CAMP	FALSE	FALSE	FALSE	FALSE	TRUE	FALSE	FALSE	TRUE	FALSE	TRUE	FALSE	FALSE	FALSE	FALSE
	CANX	FALSE	FALSE	FALSE	FALSE	FALSE	FALSE	FALSE	TRUE	TRUE	FALSE	FALSE	FALSE	FALSE	FALSE
	CAPN2	FALSE	FALSE	FALSE	FALSE	FALSE	TRUE	FALSE	TRUE	FALSE	FALSE	TRUE	FALSE	FALSE	FALSE
	CAPN5	FALSE	FALSE	FALSE	FALSE	FALSE	TRUE	FALSE	TRUE	FALSE	FALSE	FALSE	FALSE	FALSE	FALSE
	CASP1	FALSE	FALSE	FALSE	FALSE	TRUE	FALSE	FALSE	TRUE	FALSE	TRUE	FALSE	FALSE	FALSE	FALSE
	CASP3	FALSE	FALSE	FALSE	FALSE	TRUE	FALSE	FALSE	TRUE	FALSE	FALSE	FALSE	FALSE	FALSE	FALSE
	CASP4	FALSE	FALSE	FALSE	FALSE	FALSE	FALSE	FALSE	FALSE	FALSE	TRUE	FALSE	FALSE	TRUE	FALSE
	CASP7	FALSE	FALSE	FALSE	FALSE	FALSE	FALSE	FALSE	TRUE	TRUE	FALSE	FALSE	FALSE	FALSE	FALSE
	CASP8	FALSE	FALSE	FALSE	FALSE	TRUE	FALSE	TRUE	TRUE	FALSE	FALSE	FALSE	FALSE	FALSE	FALSE
	CASP9	FALSE	FALSE	FALSE	FALSE	TRUE	FALSE	FALSE	TRUE	FALSE	FALSE	FALSE	FALSE	FALSE	FALSE
	CASR	FALSE	FALSE	FALSE	FALSE	FALSE	TRUE	FALSE	TRUE	FALSE	FALSE	FALSE	FALSE	FALSE	FALSE
	CAT	FALSE	FALSE	FALSE	FALSE	FALSE	FALSE	TRUE	FALSE	FALSE	TRUE	FALSE	FALSE	FALSE	FALSE
	CAV1	FALSE	FALSE	FALSE	FALSE	TRUE	FALSE	TRUE	TRUE	FALSE	FALSE	FALSE	FALSE	FALSE	FALSE
	CAV3	FALSE	FALSE	FALSE	FALSE	FALSE	TRUE	FALSE	TRUE	FALSE	FALSE	FALSE	FALSE	TRUE	FALSE
	CBLN1	FALSE	FALSE	FALSE	FALSE	TRUE	FALSE	FALSE	FALSE	FALSE	TRUE	FALSE	FALSE	FALSE	FALSE
	CBLN3	FALSE	FALSE	FALSE	FALSE	FALSE	FALSE	FALSE	FALSE	FALSE	TRUE	FALSE	TRUE	FALSE	FALSE
	CBLN4	FALSE	FALSE	FALSE	FALSE	TRUE	FALSE	FALSE	FALSE	FALSE	TRUE	FALSE	FALSE	FALSE	FALSE
	CCBE1	FALSE	FALSE	FALSE	TRUE	TRUE	FALSE	FALSE	FALSE	FALSE	TRUE	FALSE	TRUE	FALSE	FALSE
	CCDC126	FALSE	FALSE	FALSE	FALSE	FALSE	FALSE	FALSE	FALSE	TRUE	TRUE	FALSE	TRUE	FALSE	FALSE
	CCDC134	FALSE	FALSE	FALSE	FALSE	FALSE	FALSE	TRUE	FALSE	FALSE	TRUE	FALSE	FALSE	FALSE	FALSE
	CCDC3	FALSE	FALSE	FALSE	FALSE	FALSE	FALSE	FALSE	FALSE	FALSE	TRUE	FALSE	TRUE	FALSE	FALSE
	CCDC80	FALSE	FALSE	FALSE	TRUE	TRUE	FALSE	FALSE	FALSE	TRUE	TRUE	FALSE	FALSE	FALSE	FALSE
	CCL1	FALSE	FALSE	FALSE	FALSE	TRUE	FALSE	FALSE	TRUE	FALSE	TRUE	FALSE	FALSE	FALSE	FALSE
	CCL11	FALSE	FALSE	FALSE	FALSE	TRUE	FALSE	FALSE	TRUE	FALSE	TRUE	FALSE	FALSE	FALSE	FALSE
	CCL13	FALSE	FALSE	FALSE	FALSE	TRUE	FALSE	FALSE	FALSE	FALSE	TRUE	FALSE	FALSE	FALSE	FALSE
	CCL17	FALSE	FALSE	FALSE	FALSE	TRUE	FALSE	FALSE	TRUE	FALSE	TRUE	FALSE	FALSE	FALSE	FALSE
	CCL19	FALSE	FALSE	FALSE	FALSE	TRUE	FALSE	FALSE	TRUE	FALSE	TRUE	TRUE	FALSE	FALSE	FALSE
	CCL2	FALSE	FALSE	FALSE	FALSE	TRUE	FALSE	TRUE	TRUE	FALSE	FALSE	FALSE	TRUE	FALSE	FALSE
	CCL20	FALSE	FALSE	FALSE	FALSE	TRUE	FALSE	FALSE	TRUE	FALSE	TRUE	FALSE	FALSE	FALSE	FALSE
	CCL21	FALSE	FALSE	FALSE	TRUE	TRUE	FALSE	FALSE	TRUE	FALSE	TRUE	FALSE	FALSE	FALSE	FALSE
	CCL22	FALSE	FALSE	FALSE	FALSE	TRUE	FALSE	FALSE	TRUE	FALSE	TRUE	FALSE	FALSE	FALSE	FALSE
	CCL24	FALSE	FALSE	FALSE	FALSE	TRUE	FALSE	FALSE	FALSE	FALSE	TRUE	FALSE	FALSE	FALSE	FALSE
	CCL25	FALSE	FALSE	FALSE	FALSE	TRUE	FALSE	FALSE	TRUE	FALSE	TRUE	FALSE	FALSE	FALSE	FALSE
	CCL26	FALSE	FALSE	FALSE	FALSE	TRUE	FALSE	FALSE	FALSE	FALSE	TRUE	FALSE	FALSE	FALSE	FALSE
	CCL27	FALSE	FALSE	FALSE	FALSE	TRUE	FALSE	FALSE	TRUE	FALSE	TRUE	FALSE	FALSE	FALSE	FALSE
	CCL3	FALSE	FALSE	FALSE	FALSE	TRUE	FALSE	FALSE	TRUE	FALSE	FALSE	FALSE	FALSE	FALSE	FALSE
	CCL4	FALSE	FALSE	FALSE	FALSE	TRUE	FALSE	FALSE	TRUE	FALSE	FALSE	FALSE	FALSE	FALSE	FALSE
	CCL5	FALSE	FALSE	FALSE	FALSE	TRUE	FALSE	FALSE	TRUE	FALSE	TRUE	FALSE	FALSE	FALSE	FALSE
	CCL7	FALSE	FALSE	FALSE	FALSE	TRUE	FALSE	FALSE	TRUE	FALSE	TRUE	FALSE	FALSE	FALSE	FALSE
	CCL8	FALSE	FALSE	FALSE	FALSE	TRUE	FALSE	FALSE	FALSE	FALSE	TRUE	FALSE	FALSE	FALSE	FALSE
	CCND1	FALSE	FALSE	FALSE	FALSE	TRUE	FALSE	FALSE	TRUE	FALSE	FALSE	FALSE	FALSE	FALSE	FALSE
	CCR1	TRUE	FALSE	FALSE	FALSE	TRUE	TRUE	FALSE	TRUE	FALSE	FALSE	TRUE	FALSE	FALSE	FALSE
	CCR10	FALSE	FALSE	FALSE	FALSE	FALSE	TRUE	FALSE	TRUE	FALSE	FALSE	TRUE	FALSE	FALSE	FALSE
	CCR2	TRUE	FALSE	FALSE	FALSE	TRUE	TRUE	FALSE	TRUE	FALSE	FALSE	TRUE	FALSE	FALSE	FALSE
	CCR3	TRUE	FALSE	FALSE	FALSE	TRUE	TRUE	FALSE	TRUE	FALSE	TRUE	TRUE	FALSE	FALSE	FALSE
	CCR4	TRUE	FALSE	FALSE	FALSE	FALSE	TRUE	FALSE	TRUE	TRUE	FALSE	TRUE	FALSE	FALSE	FALSE
	CCR5	TRUE	FALSE	FALSE	FALSE	TRUE	TRUE	FALSE	TRUE	FALSE	FALSE	TRUE	FALSE	FALSE	FALSE
	CCR6	TRUE	FALSE	FALSE	FALSE	FALSE	TRUE	FALSE	FALSE	FALSE	FALSE	TRUE	FALSE	FALSE	FALSE
	CCR7	TRUE	FALSE	FALSE	FALSE	TRUE	TRUE	FALSE	TRUE	TRUE	FALSE	TRUE	FALSE	FALSE	FALSE
	CCR8	TRUE	FALSE	FALSE	FALSE	TRUE	TRUE	FALSE	TRUE	FALSE	FALSE	TRUE	FALSE	FALSE	FALSE
	CCR9	TRUE	FALSE	FALSE	FALSE	TRUE	TRUE	FALSE	TRUE	FALSE	FALSE	TRUE	FALSE	FALSE	FALSE
	CCRL2	FALSE	FALSE	FALSE	FALSE	TRUE	TRUE	FALSE	TRUE	FALSE	FALSE	TRUE	FALSE	FALSE	FALSE
	CD101	TRUE	FALSE	FALSE	FALSE	FALSE	FALSE	FALSE	FALSE	TRUE	FALSE	FALSE	FALSE	FALSE	FALSE
	CD109	TRUE	FALSE	FALSE	FALSE	TRUE	TRUE	FALSE	TRUE	TRUE	TRUE	FALSE	FALSE	FALSE	FALSE
	CD14	TRUE	FALSE	FALSE	FALSE	FALSE	TRUE	FALSE	TRUE	TRUE	TRUE	TRUE	TRUE	FALSE	FALSE
	CD151	TRUE	FALSE	FALSE	TRUE	TRUE	TRUE	FALSE	TRUE	TRUE	TRUE	FALSE	FALSE	FALSE	FALSE
	CD160	TRUE	FALSE	FALSE	FALSE	FALSE	FALSE	FALSE	TRUE	TRUE	TRUE	FALSE	FALSE	FALSE	FALSE
	CD163	TRUE	FALSE	FALSE	FALSE	TRUE	TRUE	FALSE	TRUE	TRUE	TRUE	TRUE	TRUE	FALSE	FALSE
	CD163L1	FALSE	FALSE	FALSE	FALSE	FALSE	TRUE	FALSE	TRUE	FALSE	FALSE	FALSE	FALSE	FALSE	FALSE
	CD164	TRUE	FALSE	FALSE	FALSE	FALSE	FALSE	FALSE	FALSE	TRUE	FALSE	FALSE	FALSE	FALSE	FALSE
	CD180	TRUE	FALSE	FALSE	TRUE	TRUE	FALSE	FALSE	FALSE	TRUE	TRUE	FALSE	FALSE	FALSE	FALSE
	CD19	TRUE	FALSE	FALSE	FALSE	TRUE	TRUE	FALSE	TRUE	TRUE	FALSE	TRUE	FALSE	FALSE	FALSE
	CD1A	TRUE	FALSE	FALSE	FALSE	TRUE	TRUE	FALSE	TRUE	FALSE	FALSE	FALSE	FALSE	FALSE	FALSE
	CD1B	TRUE	FALSE	FALSE	FALSE	TRUE	TRUE	FALSE	TRUE	TRUE	FALSE	FALSE	FALSE	FALSE	FALSE
	CD1C	TRUE	FALSE	FALSE	FALSE	TRUE	TRUE	FALSE	TRUE	TRUE	FALSE	FALSE	FALSE	FALSE	FALSE
	CD1D	TRUE	FALSE	FALSE	FALSE	TRUE	TRUE	TRUE	TRUE	TRUE	TRUE	TRUE	FALSE	FALSE	FALSE
	CD1E	TRUE	FALSE	FALSE	FALSE	TRUE	TRUE	FALSE	TRUE	FALSE	FALSE	FALSE	FALSE	FALSE	FALSE
	CD2	TRUE	FALSE	FALSE	FALSE	TRUE	TRUE	FALSE	TRUE	TRUE	TRUE	TRUE	FALSE	FALSE	FALSE
	CD200	TRUE	FALSE	FALSE	FALSE	TRUE	TRUE	FALSE	TRUE	TRUE	FALSE	FALSE	FALSE	FALSE	FALSE
	CD200R1	FALSE	FALSE	FALSE	FALSE	TRUE	TRUE	FALSE	TRUE	TRUE	FALSE	TRUE	FALSE	FALSE	FALSE
	CD200R1L	FALSE	FALSE	FALSE	FALSE	FALSE	TRUE	FALSE	TRUE	FALSE	FALSE	TRUE	FALSE	FALSE	FALSE
	CD207	TRUE	FALSE	FALSE	FALSE	TRUE	FALSE	FALSE	TRUE	FALSE	FALSE	FALSE	FALSE	FALSE	FALSE
	CD209	TRUE	FALSE	FALSE	FALSE	TRUE	TRUE	FALSE	TRUE	FALSE	FALSE	TRUE	FALSE	FALSE	FALSE
	CD22	TRUE	FALSE	FALSE	FALSE	FALSE	TRUE	FALSE	TRUE	TRUE	FALSE	TRUE	FALSE	FALSE	FALSE
	CD226	TRUE	FALSE	FALSE	FALSE	TRUE	TRUE	FALSE	TRUE	TRUE	FALSE	TRUE	FALSE	FALSE	FALSE
	CD24	TRUE	FALSE	FALSE	FALSE	TRUE	TRUE	FALSE	TRUE	FALSE	FALSE	TRUE	FALSE	FALSE	FALSE
	CD244	TRUE	FALSE	FALSE	FALSE	FALSE	TRUE	FALSE	TRUE	TRUE	FALSE	FALSE	FALSE	FALSE	FALSE
	CD247	TRUE	FALSE	FALSE	FALSE	TRUE	FALSE	FALSE	TRUE	FALSE	FALSE	FALSE	FALSE	FALSE	FALSE
	CD248	TRUE	FALSE	FALSE	FALSE	TRUE	TRUE	FALSE	TRUE	FALSE	FALSE	TRUE	FALSE	TRUE	FALSE
	CD27	TRUE	FALSE	FALSE	FALSE	TRUE	TRUE	FALSE	TRUE	TRUE	FALSE	TRUE	FALSE	FALSE	FALSE
	CD274	TRUE	FALSE	FALSE	FALSE	TRUE	TRUE	FALSE	TRUE	TRUE	TRUE	TRUE	FALSE	FALSE	FALSE
	CD276	TRUE	FALSE	FALSE	FALSE	TRUE	TRUE	FALSE	TRUE	TRUE	FALSE	TRUE	FALSE	FALSE	FALSE
	CD28	TRUE	FALSE	FALSE	FALSE	TRUE	TRUE	FALSE	TRUE	TRUE	FALSE	TRUE	FALSE	FALSE	FALSE
	CD300A	TRUE	FALSE	FALSE	FALSE	FALSE	FALSE	FALSE	TRUE	FALSE	FALSE	FALSE	FALSE	TRUE	FALSE
	CD302	TRUE	FALSE	FALSE	FALSE	FALSE	FALSE	FALSE	TRUE	TRUE	FALSE	FALSE	FALSE	FALSE	FALSE
	CD33	TRUE	FALSE	FALSE	FALSE	TRUE	TRUE	FALSE	TRUE	TRUE	FALSE	TRUE	FALSE	FALSE	FALSE
	CD34	TRUE	FALSE	FALSE	FALSE	TRUE	TRUE	FALSE	TRUE	TRUE	TRUE	TRUE	FALSE	TRUE	FALSE
	CD36	TRUE	FALSE	FALSE	FALSE	FALSE	TRUE	TRUE	TRUE	TRUE	FALSE	TRUE	FALSE	FALSE	FALSE
	CD37	TRUE	FALSE	FALSE	FALSE	FALSE	FALSE	FALSE	TRUE	TRUE	FALSE	FALSE	FALSE	TRUE	FALSE
	CD38	TRUE	FALSE	FALSE	FALSE	TRUE	TRUE	FALSE	TRUE	TRUE	FALSE	FALSE	FALSE	FALSE	FALSE
	CD3D	TRUE	FALSE	FALSE	FALSE	FALSE	TRUE	FALSE	TRUE	TRUE	FALSE	TRUE	FALSE	FALSE	FALSE
	CD3E	TRUE	FALSE	FALSE	FALSE	TRUE	TRUE	FALSE	TRUE	FALSE	FALSE	TRUE	FALSE	FALSE	FALSE
	CD3G	TRUE	FALSE	FALSE	FALSE	FALSE	TRUE	FALSE	TRUE	TRUE	FALSE	TRUE	FALSE	FALSE	FALSE
	CD4	TRUE	FALSE	FALSE	FALSE	TRUE	TRUE	FALSE	TRUE	TRUE	FALSE	TRUE	FALSE	FALSE	FALSE
	CD40	TRUE	FALSE	FALSE	FALSE	TRUE	TRUE	FALSE	TRUE	TRUE	TRUE	TRUE	FALSE	FALSE	FALSE
	CD40LG	TRUE	FALSE	FALSE	FALSE	TRUE	TRUE	FALSE	TRUE	TRUE	TRUE	TRUE	FALSE	FALSE	FALSE
	CD44	TRUE	FALSE	FALSE	FALSE	TRUE	TRUE	TRUE	TRUE	TRUE	FALSE	TRUE	TRUE	FALSE	FALSE
	CD46	TRUE	FALSE	FALSE	FALSE	TRUE	TRUE	FALSE	TRUE	TRUE	TRUE	FALSE	FALSE	TRUE	FALSE
	CD47	TRUE	FALSE	FALSE	FALSE	TRUE	TRUE	TRUE	TRUE	TRUE	TRUE	FALSE	FALSE	FALSE	FALSE
	CD48	TRUE	FALSE	FALSE	FALSE	FALSE	FALSE	FALSE	TRUE	TRUE	FALSE	TRUE	FALSE	FALSE	FALSE
	CD5	TRUE	FALSE	FALSE	FALSE	TRUE	TRUE	FALSE	TRUE	TRUE	FALSE	TRUE	FALSE	FALSE	FALSE
	CD52	TRUE	FALSE	FALSE	FALSE	FALSE	FALSE	FALSE	TRUE	FALSE	FALSE	FALSE	FALSE	FALSE	FALSE
	CD53	TRUE	FALSE	FALSE	FALSE	FALSE	FALSE	FALSE	TRUE	TRUE	FALSE	FALSE	FALSE	FALSE	FALSE
	CD55	TRUE	FALSE	FALSE	FALSE	TRUE	TRUE	FALSE	TRUE	TRUE	FALSE	FALSE	FALSE	FALSE	FALSE
	CD58	TRUE	FALSE	FALSE	FALSE	TRUE	TRUE	FALSE	TRUE	TRUE	FALSE	FALSE	FALSE	FALSE	FALSE
	CD59	TRUE	FALSE	FALSE	FALSE	FALSE	TRUE	FALSE	TRUE	TRUE	TRUE	TRUE	FALSE	FALSE	FALSE
	CD5L	FALSE	FALSE	FALSE	FALSE	FALSE	FALSE	FALSE	TRUE	FALSE	TRUE	FALSE	FALSE	FALSE	FALSE
	CD6	TRUE	FALSE	FALSE	FALSE	FALSE	TRUE	FALSE	TRUE	TRUE	FALSE	TRUE	FALSE	FALSE	FALSE
	CD63	TRUE	FALSE	FALSE	FALSE	TRUE	TRUE	FALSE	TRUE	TRUE	TRUE	FALSE	FALSE	FALSE	FALSE
	CD68	TRUE	FALSE	FALSE	FALSE	TRUE	FALSE	FALSE	TRUE	TRUE	FALSE	FALSE	FALSE	FALSE	FALSE
	CD69	TRUE	FALSE	FALSE	FALSE	TRUE	TRUE	FALSE	TRUE	TRUE	FALSE	TRUE	FALSE	FALSE	FALSE
	CD7	TRUE	FALSE	FALSE	FALSE	FALSE	FALSE	FALSE	TRUE	TRUE	FALSE	FALSE	FALSE	FALSE	FALSE
	CD70	TRUE	FALSE	FALSE	FALSE	TRUE	FALSE	FALSE	TRUE	TRUE	TRUE	FALSE	FALSE	FALSE	FALSE
	CD72	TRUE	FALSE	FALSE	FALSE	FALSE	FALSE	FALSE	TRUE	TRUE	FALSE	FALSE	FALSE	FALSE	FALSE
	CD74	TRUE	FALSE	FALSE	FALSE	TRUE	TRUE	FALSE	TRUE	TRUE	FALSE	TRUE	FALSE	FALSE	FALSE
	CD79A	TRUE	FALSE	FALSE	FALSE	FALSE	TRUE	FALSE	TRUE	TRUE	FALSE	TRUE	FALSE	FALSE	FALSE
	CD79B	TRUE	FALSE	FALSE	FALSE	FALSE	TRUE	FALSE	TRUE	TRUE	FALSE	TRUE	FALSE	FALSE	FALSE
	CD80	TRUE	FALSE	FALSE	FALSE	TRUE	TRUE	FALSE	TRUE	TRUE	FALSE	TRUE	FALSE	FALSE	FALSE
	CD81	TRUE	FALSE	FALSE	FALSE	TRUE	FALSE	FALSE	TRUE	FALSE	TRUE	FALSE	FALSE	FALSE	FALSE
	CD82	TRUE	FALSE	FALSE	FALSE	TRUE	FALSE	FALSE	TRUE	TRUE	FALSE	FALSE	FALSE	FALSE	FALSE
	CD83	TRUE	FALSE	FALSE	FALSE	TRUE	TRUE	FALSE	TRUE	TRUE	FALSE	TRUE	FALSE	FALSE	FALSE
	CD84	TRUE	FALSE	FALSE	FALSE	FALSE	FALSE	FALSE	FALSE	TRUE	FALSE	FALSE	FALSE	FALSE	FALSE
	CD86	TRUE	FALSE	FALSE	FALSE	TRUE	TRUE	FALSE	TRUE	TRUE	TRUE	TRUE	FALSE	FALSE	FALSE
	CD8A	TRUE	FALSE	FALSE	FALSE	TRUE	TRUE	FALSE	TRUE	FALSE	FALSE	TRUE	FALSE	FALSE	FALSE
	CD8B	TRUE	FALSE	FALSE	FALSE	FALSE	FALSE	FALSE	TRUE	FALSE	FALSE	TRUE	FALSE	FALSE	FALSE
	CD9	TRUE	FALSE	FALSE	FALSE	TRUE	TRUE	FALSE	TRUE	FALSE	TRUE	TRUE	FALSE	FALSE	FALSE
	CD93	TRUE	FALSE	FALSE	FALSE	FALSE	TRUE	FALSE	TRUE	FALSE	FALSE	FALSE	FALSE	TRUE	FALSE
	CD96	TRUE	FALSE	FALSE	FALSE	FALSE	FALSE	FALSE	TRUE	TRUE	FALSE	FALSE	FALSE	FALSE	FALSE
	CD99	TRUE	FALSE	FALSE	FALSE	FALSE	FALSE	FALSE	TRUE	FALSE	FALSE	FALSE	FALSE	FALSE	FALSE
	CD99L2	FALSE	FALSE	FALSE	FALSE	FALSE	TRUE	FALSE	TRUE	FALSE	FALSE	FALSE	FALSE	FALSE	FALSE
	CDC42	FALSE	FALSE	FALSE	FALSE	TRUE	FALSE	FALSE	TRUE	FALSE	FALSE	FALSE	FALSE	FALSE	FALSE
	CDCP1	TRUE	FALSE	FALSE	FALSE	FALSE	FALSE	FALSE	TRUE	TRUE	FALSE	FALSE	FALSE	FALSE	FALSE
	CDH10	FALSE	FALSE	TRUE	FALSE	FALSE	TRUE	FALSE	FALSE	TRUE	FALSE	FALSE	FALSE	FALSE	FALSE
	CDH11	FALSE	FALSE	TRUE	FALSE	TRUE	TRUE	FALSE	TRUE	TRUE	FALSE	FALSE	FALSE	FALSE	FALSE
	CDH13	FALSE	FALSE	TRUE	FALSE	TRUE	TRUE	FALSE	TRUE	TRUE	TRUE	TRUE	FALSE	FALSE	FALSE
	CDH15	FALSE	FALSE	TRUE	FALSE	FALSE	TRUE	FALSE	FALSE	TRUE	FALSE	FALSE	FALSE	FALSE	FALSE
	CDH17	FALSE	FALSE	TRUE	FALSE	TRUE	TRUE	FALSE	TRUE	TRUE	FALSE	FALSE	FALSE	FALSE	FALSE
	CDH19	FALSE	FALSE	TRUE	FALSE	FALSE	TRUE	FALSE	FALSE	TRUE	FALSE	FALSE	FALSE	FALSE	FALSE
	CDH2	TRUE	FALSE	TRUE	FALSE	TRUE	TRUE	FALSE	TRUE	TRUE	FALSE	FALSE	FALSE	FALSE	FALSE
	CDH3	FALSE	FALSE	TRUE	FALSE	TRUE	TRUE	FALSE	TRUE	TRUE	FALSE	FALSE	FALSE	FALSE	FALSE
	CDH4	FALSE	FALSE	TRUE	FALSE	FALSE	TRUE	FALSE	FALSE	TRUE	FALSE	FALSE	FALSE	FALSE	FALSE
	CDH5	TRUE	FALSE	TRUE	FALSE	TRUE	TRUE	FALSE	TRUE	TRUE	FALSE	TRUE	FALSE	TRUE	FALSE
	CDH6	FALSE	FALSE	TRUE	FALSE	FALSE	TRUE	FALSE	FALSE	TRUE	FALSE	FALSE	FALSE	FALSE	FALSE
	CDH8	FALSE	FALSE	TRUE	FALSE	FALSE	TRUE	TRUE	FALSE	TRUE	TRUE	FALSE	FALSE	TRUE	FALSE
	CDH9	FALSE	FALSE	TRUE	FALSE	FALSE	TRUE	FALSE	FALSE	TRUE	FALSE	FALSE	FALSE	FALSE	FALSE
	CDK2	FALSE	FALSE	FALSE	FALSE	TRUE	FALSE	FALSE	TRUE	FALSE	FALSE	FALSE	FALSE	FALSE	FALSE
	CDK4	FALSE	FALSE	FALSE	FALSE	TRUE	FALSE	FALSE	TRUE	FALSE	FALSE	FALSE	FALSE	FALSE	FALSE
	CDKN1A	FALSE	FALSE	FALSE	FALSE	TRUE	FALSE	FALSE	TRUE	FALSE	FALSE	FALSE	FALSE	FALSE	TRUE
	CDKN1B	FALSE	FALSE	FALSE	FALSE	TRUE	FALSE	FALSE	TRUE	FALSE	FALSE	FALSE	FALSE	FALSE	FALSE
	CDSN	FALSE	FALSE	FALSE	FALSE	FALSE	FALSE	FALSE	FALSE	TRUE	TRUE	FALSE	FALSE	FALSE	FALSE
	CEACAM1	TRUE	FALSE	FALSE	FALSE	TRUE	TRUE	FALSE	TRUE	TRUE	TRUE	TRUE	FALSE	FALSE	FALSE
	CEACAM5	TRUE	FALSE	FALSE	FALSE	TRUE	TRUE	FALSE	TRUE	FALSE	FALSE	FALSE	FALSE	FALSE	TRUE
	CEACAM6	TRUE	FALSE	FALSE	FALSE	FALSE	TRUE	FALSE	TRUE	TRUE	FALSE	FALSE	FALSE	FALSE	FALSE
	CEACAM8	TRUE	FALSE	FALSE	FALSE	FALSE	TRUE	FALSE	TRUE	TRUE	FALSE	FALSE	FALSE	FALSE	FALSE
	CEL	FALSE	FALSE	FALSE	FALSE	FALSE	TRUE	FALSE	TRUE	FALSE	TRUE	FALSE	FALSE	FALSE	TRUE
	CELA1	FALSE	FALSE	FALSE	TRUE	FALSE	FALSE	TRUE	FALSE	FALSE	TRUE	FALSE	FALSE	FALSE	FALSE
	CELA2A	FALSE	FALSE	FALSE	TRUE	FALSE	FALSE	FALSE	FALSE	FALSE	TRUE	FALSE	FALSE	FALSE	FALSE
	CELA3B	FALSE	FALSE	FALSE	TRUE	FALSE	FALSE	FALSE	FALSE	FALSE	TRUE	FALSE	TRUE	FALSE	FALSE
	CEP55	FALSE	FALSE	FALSE	FALSE	FALSE	FALSE	FALSE	FALSE	FALSE	TRUE	FALSE	FALSE	TRUE	FALSE
	CES1	FALSE	FALSE	FALSE	FALSE	FALSE	FALSE	FALSE	FALSE	TRUE	TRUE	FALSE	FALSE	FALSE	FALSE
	CES3	FALSE	FALSE	FALSE	FALSE	FALSE	FALSE	FALSE	FALSE	FALSE	TRUE	FALSE	FALSE	TRUE	FALSE
	CES4A	FALSE	FALSE	FALSE	FALSE	FALSE	FALSE	FALSE	FALSE	FALSE	TRUE	FALSE	TRUE	FALSE	FALSE
	CFB	FALSE	FALSE	FALSE	FALSE	TRUE	FALSE	FALSE	TRUE	FALSE	TRUE	FALSE	TRUE	FALSE	FALSE
	CFC1	FALSE	FALSE	FALSE	FALSE	FALSE	TRUE	FALSE	TRUE	FALSE	TRUE	FALSE	FALSE	FALSE	FALSE
	CFC1B	FALSE	FALSE	FALSE	FALSE	FALSE	TRUE	FALSE	TRUE	FALSE	FALSE	FALSE	FALSE	FALSE	FALSE
	CFDP1	FALSE	FALSE	FALSE	TRUE	FALSE	FALSE	FALSE	FALSE	FALSE	TRUE	FALSE	FALSE	FALSE	FALSE
	CFH	FALSE	FALSE	FALSE	FALSE	TRUE	FALSE	TRUE	TRUE	TRUE	TRUE	FALSE	TRUE	FALSE	FALSE
	CFI	FALSE	FALSE	FALSE	FALSE	FALSE	FALSE	FALSE	TRUE	FALSE	TRUE	FALSE	FALSE	FALSE	FALSE
	CFL1	FALSE	FALSE	FALSE	FALSE	TRUE	FALSE	FALSE	TRUE	FALSE	TRUE	FALSE	FALSE	FALSE	FALSE
	CFLAR	FALSE	FALSE	FALSE	FALSE	TRUE	FALSE	FALSE	TRUE	FALSE	FALSE	FALSE	FALSE	FALSE	FALSE
	CFP	FALSE	FALSE	FALSE	FALSE	TRUE	FALSE	FALSE	TRUE	FALSE	TRUE	FALSE	TRUE	FALSE	FALSE
	CFTR	FALSE	FALSE	FALSE	FALSE	TRUE	TRUE	FALSE	TRUE	FALSE	FALSE	FALSE	FALSE	FALSE	FALSE
	CGREF1	FALSE	FALSE	FALSE	FALSE	FALSE	FALSE	FALSE	FALSE	FALSE	TRUE	FALSE	TRUE	FALSE	FALSE
	CHAD	FALSE	FALSE	FALSE	TRUE	TRUE	FALSE	FALSE	FALSE	FALSE	TRUE	FALSE	FALSE	FALSE	FALSE
	CHADL	FALSE	FALSE	FALSE	TRUE	TRUE	FALSE	FALSE	FALSE	FALSE	TRUE	FALSE	FALSE	FALSE	FALSE
	CHGA	FALSE	FALSE	FALSE	FALSE	TRUE	FALSE	FALSE	FALSE	TRUE	TRUE	FALSE	FALSE	FALSE	FALSE
	CHI3L1	FALSE	FALSE	FALSE	FALSE	TRUE	FALSE	FALSE	FALSE	FALSE	FALSE	FALSE	TRUE	FALSE	FALSE
	CHL1	FALSE	FALSE	FALSE	FALSE	TRUE	FALSE	FALSE	TRUE	TRUE	TRUE	FALSE	FALSE	FALSE	FALSE
	CHRD	FALSE	FALSE	FALSE	FALSE	TRUE	FALSE	TRUE	FALSE	FALSE	TRUE	FALSE	FALSE	FALSE	FALSE
	CHRDL2	FALSE	FALSE	FALSE	FALSE	FALSE	FALSE	FALSE	FALSE	FALSE	TRUE	FALSE	TRUE	FALSE	FALSE
	CHRNA1	FALSE	FALSE	FALSE	FALSE	FALSE	TRUE	FALSE	TRUE	FALSE	FALSE	FALSE	FALSE	FALSE	FALSE
	CHRNA4	FALSE	FALSE	FALSE	FALSE	FALSE	TRUE	FALSE	TRUE	FALSE	FALSE	TRUE	FALSE	FALSE	FALSE
	CHRNA7	FALSE	FALSE	FALSE	FALSE	FALSE	FALSE	FALSE	TRUE	FALSE	FALSE	TRUE	FALSE	FALSE	FALSE
	CHRNB2	FALSE	FALSE	FALSE	FALSE	FALSE	TRUE	FALSE	TRUE	FALSE	FALSE	TRUE	FALSE	FALSE	FALSE
	CHUK	FALSE	FALSE	FALSE	FALSE	TRUE	FALSE	FALSE	TRUE	FALSE	FALSE	FALSE	FALSE	FALSE	FALSE
	CILP	FALSE	FALSE	FALSE	TRUE	TRUE	FALSE	FALSE	FALSE	FALSE	TRUE	FALSE	FALSE	FALSE	FALSE
	CISH	FALSE	FALSE	TRUE	FALSE	TRUE	FALSE	FALSE	TRUE	FALSE	FALSE	FALSE	FALSE	FALSE	FALSE
	CKLF	FALSE	FALSE	FALSE	FALSE	FALSE	FALSE	FALSE	FALSE	FALSE	TRUE	FALSE	TRUE	FALSE	FALSE
	CLCA4	FALSE	FALSE	FALSE	FALSE	FALSE	FALSE	FALSE	FALSE	FALSE	TRUE	FALSE	FALSE	TRUE	FALSE
	CLCF1	FALSE	FALSE	FALSE	FALSE	FALSE	FALSE	FALSE	FALSE	FALSE	TRUE	FALSE	TRUE	FALSE	FALSE
	CLCN3	FALSE	FALSE	FALSE	FALSE	FALSE	TRUE	FALSE	TRUE	FALSE	FALSE	TRUE	FALSE	FALSE	FALSE
	CLCN6	FALSE	FALSE	FALSE	FALSE	FALSE	FALSE	FALSE	FALSE	TRUE	FALSE	FALSE	FALSE	TRUE	FALSE
	CLDND1	FALSE	FALSE	FALSE	FALSE	FALSE	TRUE	FALSE	TRUE	TRUE	FALSE	FALSE	FALSE	FALSE	FALSE
	CLEC11A	FALSE	FALSE	FALSE	FALSE	FALSE	FALSE	FALSE	FALSE	FALSE	TRUE	FALSE	TRUE	FALSE	FALSE
	CLEC12A	TRUE	FALSE	FALSE	FALSE	FALSE	FALSE	FALSE	TRUE	TRUE	FALSE	FALSE	FALSE	FALSE	FALSE
	CLEC12B	FALSE	FALSE	FALSE	FALSE	FALSE	TRUE	FALSE	TRUE	FALSE	FALSE	TRUE	FALSE	FALSE	FALSE
	CLEC14A	FALSE	FALSE	FALSE	TRUE	TRUE	TRUE	FALSE	TRUE	TRUE	TRUE	TRUE	FALSE	FALSE	FALSE
	CLEC17A	FALSE	FALSE	FALSE	FALSE	FALSE	TRUE	FALSE	TRUE	FALSE	FALSE	FALSE	FALSE	FALSE	FALSE
	CLEC2B	FALSE	FALSE	FALSE	FALSE	FALSE	FALSE	FALSE	TRUE	TRUE	FALSE	FALSE	FALSE	FALSE	FALSE
	CLEC2D	FALSE	FALSE	FALSE	FALSE	FALSE	TRUE	FALSE	TRUE	TRUE	FALSE	TRUE	FALSE	FALSE	FALSE
	CLEC3B	FALSE	FALSE	FALSE	TRUE	TRUE	FALSE	FALSE	FALSE	FALSE	TRUE	FALSE	FALSE	FALSE	FALSE
	CLEC4A	TRUE	FALSE	FALSE	FALSE	FALSE	FALSE	FALSE	TRUE	FALSE	FALSE	FALSE	FALSE	FALSE	FALSE
	CLEC4C	TRUE	FALSE	FALSE	FALSE	FALSE	FALSE	FALSE	TRUE	FALSE	FALSE	FALSE	FALSE	FALSE	FALSE
	CLEC4M	TRUE	FALSE	FALSE	FALSE	FALSE	FALSE	FALSE	TRUE	FALSE	FALSE	FALSE	FALSE	FALSE	FALSE
	CLEC5A	FALSE	FALSE	FALSE	FALSE	FALSE	TRUE	FALSE	TRUE	TRUE	FALSE	FALSE	FALSE	FALSE	FALSE
	CLEC7A	TRUE	FALSE	FALSE	FALSE	TRUE	FALSE	FALSE	TRUE	FALSE	FALSE	TRUE	FALSE	FALSE	FALSE
	CLEC9A	TRUE	FALSE	FALSE	FALSE	FALSE	TRUE	FALSE	TRUE	FALSE	FALSE	FALSE	FALSE	FALSE	FALSE
	CLIC4	FALSE	FALSE	FALSE	FALSE	FALSE	TRUE	FALSE	TRUE	FALSE	FALSE	FALSE	FALSE	FALSE	FALSE
	CLMP	FALSE	FALSE	FALSE	FALSE	FALSE	TRUE	FALSE	TRUE	FALSE	FALSE	FALSE	FALSE	FALSE	FALSE
	CLPTM1	FALSE	FALSE	FALSE	FALSE	FALSE	TRUE	FALSE	TRUE	TRUE	FALSE	TRUE	FALSE	TRUE	FALSE
	CLSTN1	FALSE	FALSE	FALSE	FALSE	FALSE	TRUE	TRUE	TRUE	FALSE	TRUE	FALSE	FALSE	FALSE	FALSE
	CLSTN2	FALSE	FALSE	FALSE	FALSE	FALSE	TRUE	FALSE	TRUE	FALSE	FALSE	FALSE	FALSE	FALSE	FALSE
	CLSTN3	FALSE	FALSE	FALSE	FALSE	FALSE	TRUE	FALSE	TRUE	FALSE	FALSE	FALSE	FALSE	FALSE	FALSE
	CLTC	FALSE	FALSE	TRUE	FALSE	FALSE	FALSE	FALSE	TRUE	TRUE	FALSE	FALSE	FALSE	FALSE	FALSE
	CLU	FALSE	FALSE	FALSE	FALSE	TRUE	TRUE	TRUE	TRUE	TRUE	TRUE	FALSE	FALSE	FALSE	FALSE
	CLUL1	FALSE	FALSE	FALSE	FALSE	FALSE	FALSE	FALSE	FALSE	FALSE	FALSE	FALSE	TRUE	TRUE	FALSE
	CMA1	FALSE	FALSE	FALSE	FALSE	TRUE	FALSE	FALSE	FALSE	FALSE	TRUE	FALSE	TRUE	FALSE	FALSE
	CMTM7	FALSE	FALSE	FALSE	FALSE	FALSE	FALSE	FALSE	FALSE	FALSE	TRUE	FALSE	FALSE	TRUE	FALSE
	CNTF	FALSE	FALSE	FALSE	FALSE	TRUE	FALSE	FALSE	FALSE	FALSE	TRUE	FALSE	FALSE	FALSE	FALSE
	CNTFR	FALSE	FALSE	FALSE	FALSE	FALSE	TRUE	FALSE	TRUE	TRUE	TRUE	TRUE	FALSE	FALSE	FALSE
	CNTN2	FALSE	FALSE	FALSE	FALSE	FALSE	TRUE	FALSE	TRUE	FALSE	FALSE	FALSE	FALSE	FALSE	FALSE
	CNTNAP2	FALSE	FALSE	FALSE	FALSE	FALSE	TRUE	FALSE	TRUE	TRUE	FALSE	FALSE	FALSE	FALSE	FALSE
	COCH	FALSE	FALSE	FALSE	TRUE	TRUE	FALSE	FALSE	FALSE	FALSE	TRUE	FALSE	TRUE	FALSE	FALSE
	COL10A1	FALSE	FALSE	FALSE	TRUE	TRUE	FALSE	FALSE	FALSE	FALSE	TRUE	FALSE	TRUE	FALSE	FALSE
	COL11A1	FALSE	FALSE	FALSE	TRUE	TRUE	FALSE	TRUE	FALSE	TRUE	TRUE	FALSE	TRUE	FALSE	FALSE
	COL11A2	FALSE	FALSE	FALSE	TRUE	TRUE	FALSE	TRUE	FALSE	FALSE	TRUE	FALSE	FALSE	FALSE	FALSE
	COL12A1	FALSE	FALSE	FALSE	TRUE	TRUE	FALSE	FALSE	FALSE	TRUE	TRUE	FALSE	TRUE	FALSE	FALSE
	COL13A1	FALSE	FALSE	FALSE	TRUE	TRUE	FALSE	FALSE	FALSE	FALSE	TRUE	FALSE	FALSE	FALSE	FALSE
	COL14A1	FALSE	FALSE	FALSE	TRUE	TRUE	FALSE	FALSE	FALSE	TRUE	TRUE	FALSE	TRUE	FALSE	FALSE
	COL15A1	FALSE	FALSE	FALSE	TRUE	TRUE	FALSE	TRUE	FALSE	FALSE	TRUE	FALSE	TRUE	FALSE	FALSE
	COL16A1	FALSE	FALSE	FALSE	TRUE	TRUE	FALSE	FALSE	FALSE	FALSE	TRUE	FALSE	TRUE	FALSE	FALSE
	COL17A1	FALSE	FALSE	FALSE	TRUE	TRUE	FALSE	TRUE	FALSE	FALSE	TRUE	FALSE	TRUE	FALSE	FALSE
	COL18A1	FALSE	FALSE	FALSE	TRUE	TRUE	FALSE	TRUE	TRUE	FALSE	TRUE	FALSE	TRUE	FALSE	FALSE
	COL19A1	FALSE	FALSE	FALSE	TRUE	TRUE	FALSE	FALSE	FALSE	FALSE	TRUE	FALSE	FALSE	FALSE	FALSE
	COL1A1	FALSE	FALSE	FALSE	TRUE	TRUE	FALSE	TRUE	TRUE	TRUE	TRUE	FALSE	TRUE	FALSE	FALSE
	COL1A2	FALSE	FALSE	FALSE	TRUE	TRUE	FALSE	TRUE	FALSE	TRUE	TRUE	FALSE	TRUE	FALSE	FALSE
	COL20A1	FALSE	FALSE	FALSE	TRUE	TRUE	FALSE	FALSE	FALSE	FALSE	TRUE	FALSE	FALSE	FALSE	FALSE
	COL21A1	FALSE	FALSE	FALSE	FALSE	TRUE	FALSE	FALSE	FALSE	FALSE	FALSE	FALSE	TRUE	FALSE	FALSE
	COL22A1	FALSE	FALSE	FALSE	TRUE	TRUE	FALSE	FALSE	FALSE	FALSE	TRUE	FALSE	TRUE	FALSE	FALSE
	COL23A1	FALSE	FALSE	FALSE	TRUE	TRUE	FALSE	TRUE	FALSE	FALSE	TRUE	FALSE	FALSE	FALSE	FALSE
	COL24A1	FALSE	FALSE	FALSE	TRUE	TRUE	FALSE	FALSE	FALSE	FALSE	TRUE	FALSE	FALSE	FALSE	FALSE
	COL25A1	FALSE	FALSE	FALSE	TRUE	TRUE	FALSE	FALSE	FALSE	FALSE	TRUE	FALSE	FALSE	FALSE	FALSE
	COL26A1	FALSE	FALSE	FALSE	TRUE	TRUE	FALSE	FALSE	FALSE	FALSE	TRUE	FALSE	TRUE	FALSE	FALSE
	COL27A1	FALSE	FALSE	FALSE	TRUE	TRUE	FALSE	FALSE	FALSE	FALSE	TRUE	FALSE	FALSE	FALSE	FALSE
	COL28A1	FALSE	FALSE	FALSE	TRUE	TRUE	FALSE	FALSE	FALSE	FALSE	TRUE	FALSE	TRUE	FALSE	FALSE
	COL2A1	FALSE	FALSE	FALSE	TRUE	TRUE	FALSE	TRUE	FALSE	TRUE	TRUE	FALSE	TRUE	FALSE	FALSE
	COL3A1	FALSE	FALSE	FALSE	TRUE	TRUE	FALSE	TRUE	FALSE	TRUE	TRUE	FALSE	TRUE	FALSE	TRUE
	COL4A1	FALSE	FALSE	FALSE	TRUE	TRUE	FALSE	FALSE	FALSE	FALSE	TRUE	FALSE	FALSE	FALSE	FALSE
	COL4A2	FALSE	FALSE	FALSE	TRUE	TRUE	FALSE	FALSE	FALSE	FALSE	TRUE	FALSE	TRUE	FALSE	FALSE
	COL4A3	FALSE	FALSE	FALSE	TRUE	TRUE	FALSE	FALSE	FALSE	FALSE	TRUE	FALSE	TRUE	FALSE	FALSE
	COL4A4	FALSE	FALSE	FALSE	TRUE	TRUE	FALSE	TRUE	FALSE	FALSE	TRUE	FALSE	FALSE	FALSE	FALSE
	COL4A5	FALSE	FALSE	FALSE	TRUE	TRUE	FALSE	FALSE	FALSE	FALSE	TRUE	FALSE	TRUE	TRUE	TRUE
	COL4A6	FALSE	FALSE	FALSE	TRUE	TRUE	FALSE	FALSE	FALSE	FALSE	TRUE	FALSE	TRUE	FALSE	FALSE
	COL5A1	FALSE	FALSE	FALSE	TRUE	TRUE	FALSE	TRUE	FALSE	TRUE	TRUE	FALSE	TRUE	FALSE	FALSE
	COL5A2	FALSE	FALSE	FALSE	TRUE	TRUE	FALSE	FALSE	FALSE	TRUE	TRUE	FALSE	FALSE	FALSE	FALSE
	COL5A3	FALSE	FALSE	FALSE	TRUE	TRUE	FALSE	FALSE	FALSE	TRUE	TRUE	FALSE	FALSE	FALSE	FALSE
	COL6A1	FALSE	FALSE	FALSE	TRUE	TRUE	FALSE	TRUE	FALSE	TRUE	TRUE	FALSE	TRUE	FALSE	FALSE
	COL6A2	FALSE	FALSE	FALSE	TRUE	TRUE	FALSE	TRUE	FALSE	TRUE	TRUE	FALSE	TRUE	TRUE	FALSE
	COL6A3	FALSE	FALSE	FALSE	TRUE	TRUE	FALSE	TRUE	FALSE	TRUE	TRUE	FALSE	TRUE	FALSE	FALSE
	COL6A5	FALSE	FALSE	FALSE	TRUE	TRUE	FALSE	FALSE	FALSE	FALSE	TRUE	FALSE	FALSE	FALSE	FALSE
	COL6A6	FALSE	FALSE	FALSE	TRUE	TRUE	FALSE	FALSE	FALSE	TRUE	TRUE	FALSE	FALSE	FALSE	FALSE
	COL7A1	FALSE	FALSE	FALSE	TRUE	TRUE	FALSE	FALSE	FALSE	TRUE	TRUE	FALSE	TRUE	FALSE	FALSE
	COL8A1	FALSE	FALSE	FALSE	TRUE	TRUE	FALSE	TRUE	FALSE	FALSE	TRUE	FALSE	TRUE	FALSE	FALSE
	COL8A2	FALSE	FALSE	FALSE	TRUE	TRUE	FALSE	TRUE	FALSE	FALSE	TRUE	FALSE	TRUE	FALSE	FALSE
	COL9A1	FALSE	FALSE	FALSE	TRUE	TRUE	FALSE	TRUE	FALSE	FALSE	TRUE	FALSE	FALSE	FALSE	FALSE
	COL9A2	FALSE	FALSE	FALSE	TRUE	TRUE	FALSE	FALSE	FALSE	FALSE	TRUE	FALSE	TRUE	FALSE	FALSE
	COL9A3	FALSE	FALSE	FALSE	TRUE	TRUE	FALSE	FALSE	FALSE	FALSE	TRUE	FALSE	TRUE	FALSE	FALSE
	COLEC12	FALSE	FALSE	FALSE	TRUE	TRUE	FALSE	FALSE	FALSE	TRUE	TRUE	FALSE	FALSE	FALSE	FALSE
	COLQ	FALSE	FALSE	FALSE	TRUE	TRUE	FALSE	TRUE	TRUE	FALSE	TRUE	FALSE	TRUE	TRUE	FALSE
	COMP	FALSE	FALSE	FALSE	TRUE	TRUE	FALSE	TRUE	FALSE	FALSE	TRUE	FALSE	TRUE	FALSE	FALSE
	COPA	FALSE	FALSE	FALSE	FALSE	FALSE	FALSE	FALSE	FALSE	FALSE	TRUE	FALSE	TRUE	FALSE	FALSE
	CORIN	FALSE	FALSE	FALSE	FALSE	FALSE	TRUE	FALSE	TRUE	FALSE	TRUE	FALSE	FALSE	TRUE	FALSE
	CP	FALSE	FALSE	FALSE	FALSE	FALSE	FALSE	TRUE	FALSE	TRUE	TRUE	FALSE	FALSE	FALSE	FALSE
	CPA2	FALSE	FALSE	FALSE	FALSE	FALSE	FALSE	FALSE	FALSE	FALSE	TRUE	FALSE	TRUE	FALSE	FALSE
	CPA3	FALSE	FALSE	FALSE	FALSE	TRUE	FALSE	FALSE	FALSE	FALSE	TRUE	FALSE	TRUE	FALSE	FALSE
	CPA4	FALSE	FALSE	FALSE	FALSE	FALSE	FALSE	FALSE	FALSE	FALSE	TRUE	FALSE	TRUE	FALSE	FALSE
	CPA5	FALSE	FALSE	FALSE	FALSE	FALSE	FALSE	FALSE	FALSE	FALSE	TRUE	FALSE	TRUE	FALSE	FALSE
	CPB2	FALSE	FALSE	FALSE	FALSE	TRUE	FALSE	TRUE	FALSE	FALSE	TRUE	FALSE	FALSE	FALSE	FALSE
	CPD	FALSE	FALSE	FALSE	FALSE	FALSE	FALSE	TRUE	FALSE	TRUE	TRUE	FALSE	FALSE	TRUE	FALSE
	CPM	FALSE	FALSE	FALSE	FALSE	FALSE	TRUE	FALSE	TRUE	TRUE	TRUE	FALSE	FALSE	FALSE	FALSE
	CPN2	FALSE	FALSE	FALSE	TRUE	TRUE	FALSE	FALSE	FALSE	FALSE	TRUE	FALSE	FALSE	FALSE	FALSE
	CPQ	FALSE	FALSE	FALSE	FALSE	FALSE	FALSE	FALSE	FALSE	FALSE	TRUE	FALSE	TRUE	FALSE	FALSE
	CPZ	FALSE	FALSE	FALSE	TRUE	FALSE	FALSE	FALSE	FALSE	TRUE	TRUE	FALSE	TRUE	TRUE	FALSE
	CR1	TRUE	FALSE	FALSE	FALSE	FALSE	TRUE	FALSE	TRUE	TRUE	FALSE	FALSE	FALSE	FALSE	FALSE
	CR2	TRUE	FALSE	FALSE	FALSE	FALSE	FALSE	FALSE	TRUE	TRUE	FALSE	TRUE	FALSE	FALSE	FALSE
	CRELD2	FALSE	FALSE	FALSE	FALSE	FALSE	FALSE	FALSE	FALSE	TRUE	TRUE	FALSE	FALSE	FALSE	FALSE
	CRIM1	FALSE	FALSE	FALSE	FALSE	FALSE	FALSE	FALSE	FALSE	TRUE	TRUE	FALSE	FALSE	FALSE	FALSE
	CRISP3	FALSE	FALSE	FALSE	FALSE	TRUE	FALSE	FALSE	FALSE	FALSE	TRUE	FALSE	FALSE	FALSE	FALSE
	CRISPLD2	FALSE	FALSE	FALSE	TRUE	TRUE	FALSE	FALSE	FALSE	FALSE	TRUE	FALSE	TRUE	FALSE	FALSE
	CRK	FALSE	FALSE	FALSE	FALSE	TRUE	FALSE	FALSE	TRUE	FALSE	FALSE	FALSE	FALSE	TRUE	FALSE
	CRLF1	FALSE	FALSE	FALSE	FALSE	FALSE	TRUE	FALSE	TRUE	TRUE	TRUE	TRUE	FALSE	FALSE	FALSE
	CRLF2	FALSE	FALSE	FALSE	FALSE	FALSE	TRUE	FALSE	TRUE	TRUE	TRUE	TRUE	FALSE	FALSE	FALSE
	CRP	FALSE	FALSE	FALSE	FALSE	TRUE	FALSE	FALSE	TRUE	FALSE	TRUE	FALSE	TRUE	FALSE	FALSE
	CRTAP	FALSE	FALSE	FALSE	FALSE	FALSE	FALSE	FALSE	FALSE	TRUE	TRUE	FALSE	TRUE	FALSE	FALSE
	CRYAB	FALSE	FALSE	FALSE	FALSE	FALSE	TRUE	FALSE	TRUE	FALSE	FALSE	FALSE	FALSE	FALSE	FALSE
	CRYGC	FALSE	FALSE	FALSE	FALSE	TRUE	FALSE	FALSE	TRUE	FALSE	FALSE	FALSE	FALSE	FALSE	FALSE
	CSF1	FALSE	FALSE	FALSE	FALSE	TRUE	FALSE	FALSE	TRUE	TRUE	TRUE	FALSE	TRUE	FALSE	FALSE
	CSF1R	TRUE	FALSE	FALSE	FALSE	TRUE	TRUE	FALSE	TRUE	FALSE	FALSE	FALSE	FALSE	FALSE	FALSE
	CSF2	FALSE	FALSE	FALSE	FALSE	TRUE	FALSE	TRUE	TRUE	FALSE	TRUE	FALSE	TRUE	FALSE	FALSE
	CSF2RA	TRUE	FALSE	FALSE	FALSE	FALSE	TRUE	FALSE	TRUE	TRUE	FALSE	TRUE	FALSE	FALSE	FALSE
	CSF2RB	TRUE	FALSE	FALSE	FALSE	FALSE	FALSE	FALSE	FALSE	TRUE	FALSE	FALSE	FALSE	FALSE	FALSE
	CSF3	FALSE	FALSE	FALSE	FALSE	TRUE	FALSE	FALSE	TRUE	FALSE	TRUE	FALSE	FALSE	FALSE	FALSE
	CSF3R	TRUE	FALSE	FALSE	FALSE	FALSE	TRUE	FALSE	TRUE	FALSE	FALSE	TRUE	FALSE	FALSE	FALSE
	CSHL1	FALSE	FALSE	FALSE	TRUE	FALSE	FALSE	FALSE	FALSE	FALSE	TRUE	FALSE	FALSE	FALSE	FALSE
	CSN2	FALSE	FALSE	FALSE	FALSE	TRUE	FALSE	FALSE	FALSE	FALSE	TRUE	FALSE	FALSE	FALSE	FALSE
	CSPG4	FALSE	FALSE	FALSE	TRUE	TRUE	TRUE	TRUE	TRUE	TRUE	TRUE	FALSE	FALSE	FALSE	FALSE
	CSPG5	FALSE	FALSE	FALSE	FALSE	FALSE	TRUE	TRUE	TRUE	TRUE	FALSE	FALSE	FALSE	FALSE	FALSE
	CST3	FALSE	FALSE	FALSE	TRUE	TRUE	FALSE	FALSE	FALSE	FALSE	TRUE	FALSE	TRUE	FALSE	FALSE
	CST6	FALSE	FALSE	FALSE	FALSE	FALSE	FALSE	FALSE	FALSE	FALSE	FALSE	FALSE	TRUE	TRUE	FALSE
	CST8	FALSE	FALSE	FALSE	FALSE	FALSE	TRUE	FALSE	TRUE	FALSE	TRUE	FALSE	FALSE	FALSE	FALSE
	CSTB	FALSE	FALSE	FALSE	TRUE	TRUE	FALSE	FALSE	FALSE	FALSE	TRUE	FALSE	FALSE	FALSE	FALSE
	CTHRC1	FALSE	FALSE	FALSE	TRUE	TRUE	FALSE	FALSE	FALSE	FALSE	TRUE	FALSE	TRUE	FALSE	FALSE
	CTLA4	TRUE	FALSE	FALSE	FALSE	TRUE	TRUE	FALSE	TRUE	FALSE	FALSE	TRUE	FALSE	FALSE	FALSE
	CTNND1	FALSE	FALSE	TRUE	FALSE	TRUE	FALSE	FALSE	TRUE	FALSE	FALSE	FALSE	FALSE	FALSE	FALSE
	CTRL	FALSE	FALSE	FALSE	FALSE	TRUE	FALSE	FALSE	TRUE	FALSE	TRUE	FALSE	FALSE	FALSE	FALSE
	CTSB	FALSE	FALSE	FALSE	TRUE	TRUE	FALSE	TRUE	TRUE	FALSE	TRUE	TRUE	TRUE	FALSE	FALSE
	CTSC	FALSE	FALSE	FALSE	TRUE	TRUE	FALSE	FALSE	FALSE	TRUE	TRUE	FALSE	FALSE	FALSE	FALSE
	CTSD	FALSE	FALSE	FALSE	TRUE	TRUE	FALSE	FALSE	TRUE	TRUE	TRUE	FALSE	FALSE	FALSE	FALSE
	CTSF	FALSE	FALSE	FALSE	FALSE	TRUE	FALSE	FALSE	FALSE	FALSE	TRUE	FALSE	FALSE	FALSE	FALSE
	CTSG	FALSE	FALSE	FALSE	FALSE	TRUE	TRUE	TRUE	TRUE	FALSE	FALSE	FALSE	FALSE	FALSE	FALSE
	CTSH	FALSE	FALSE	FALSE	FALSE	TRUE	FALSE	FALSE	FALSE	FALSE	TRUE	FALSE	FALSE	FALSE	FALSE
	CTSK	FALSE	FALSE	FALSE	FALSE	TRUE	FALSE	TRUE	TRUE	TRUE	TRUE	FALSE	FALSE	FALSE	FALSE
	CTSL	FALSE	FALSE	FALSE	TRUE	TRUE	FALSE	FALSE	TRUE	FALSE	TRUE	TRUE	FALSE	FALSE	FALSE
	CTSS	FALSE	FALSE	FALSE	FALSE	TRUE	FALSE	FALSE	FALSE	FALSE	TRUE	FALSE	FALSE	FALSE	FALSE
	CTSV	FALSE	FALSE	FALSE	FALSE	FALSE	TRUE	FALSE	TRUE	FALSE	FALSE	FALSE	FALSE	TRUE	FALSE
	CTSZ	FALSE	FALSE	FALSE	TRUE	TRUE	TRUE	FALSE	TRUE	FALSE	TRUE	FALSE	FALSE	FALSE	FALSE
	CTTN	FALSE	FALSE	FALSE	FALSE	TRUE	FALSE	FALSE	TRUE	FALSE	FALSE	FALSE	FALSE	FALSE	FALSE
	CUBN	FALSE	FALSE	FALSE	FALSE	FALSE	TRUE	FALSE	TRUE	FALSE	TRUE	FALSE	FALSE	FALSE	FALSE
	CUTA	FALSE	FALSE	FALSE	FALSE	FALSE	FALSE	FALSE	FALSE	FALSE	FALSE	FALSE	TRUE	TRUE	FALSE
	CX3CL1	FALSE	FALSE	FALSE	FALSE	TRUE	TRUE	FALSE	TRUE	FALSE	TRUE	FALSE	TRUE	FALSE	FALSE
	CX3CR1	FALSE	FALSE	FALSE	FALSE	TRUE	TRUE	FALSE	TRUE	FALSE	FALSE	TRUE	FALSE	TRUE	FALSE
	CXADR	FALSE	FALSE	FALSE	FALSE	FALSE	FALSE	FALSE	TRUE	TRUE	TRUE	FALSE	FALSE	FALSE	FALSE
	CXCL1	FALSE	FALSE	FALSE	FALSE	TRUE	FALSE	TRUE	TRUE	FALSE	TRUE	FALSE	FALSE	FALSE	FALSE
	CXCL10	FALSE	FALSE	FALSE	FALSE	TRUE	TRUE	FALSE	TRUE	FALSE	TRUE	TRUE	FALSE	FALSE	FALSE
	CXCL11	FALSE	FALSE	FALSE	FALSE	TRUE	FALSE	FALSE	TRUE	FALSE	FALSE	FALSE	FALSE	FALSE	FALSE
	CXCL12	FALSE	FALSE	FALSE	FALSE	TRUE	TRUE	TRUE	TRUE	FALSE	TRUE	TRUE	FALSE	FALSE	FALSE
	CXCL13	FALSE	FALSE	FALSE	FALSE	TRUE	FALSE	FALSE	TRUE	FALSE	TRUE	FALSE	FALSE	FALSE	FALSE
	CXCL14	FALSE	FALSE	FALSE	FALSE	TRUE	FALSE	FALSE	FALSE	FALSE	TRUE	FALSE	FALSE	FALSE	FALSE
	CXCL16	FALSE	FALSE	FALSE	FALSE	TRUE	FALSE	FALSE	TRUE	TRUE	TRUE	FALSE	TRUE	FALSE	FALSE
	CXCL2	FALSE	FALSE	FALSE	FALSE	TRUE	FALSE	FALSE	TRUE	FALSE	TRUE	FALSE	FALSE	FALSE	FALSE
	CXCL3	FALSE	FALSE	FALSE	FALSE	TRUE	FALSE	FALSE	FALSE	FALSE	TRUE	FALSE	FALSE	FALSE	FALSE
	CXCL5	FALSE	FALSE	FALSE	FALSE	TRUE	FALSE	FALSE	TRUE	FALSE	FALSE	FALSE	FALSE	FALSE	FALSE
	CXCL6	FALSE	FALSE	FALSE	FALSE	TRUE	FALSE	FALSE	FALSE	FALSE	TRUE	FALSE	FALSE	FALSE	FALSE
	CXCL8	FALSE	FALSE	FALSE	FALSE	TRUE	FALSE	TRUE	TRUE	FALSE	FALSE	FALSE	FALSE	FALSE	FALSE
	CXCL9	FALSE	FALSE	FALSE	FALSE	TRUE	TRUE	FALSE	TRUE	FALSE	TRUE	TRUE	FALSE	FALSE	FALSE
	CXCR1	TRUE	FALSE	FALSE	FALSE	TRUE	TRUE	FALSE	TRUE	TRUE	FALSE	TRUE	FALSE	FALSE	FALSE
	CXCR2	TRUE	FALSE	FALSE	FALSE	TRUE	TRUE	FALSE	TRUE	FALSE	FALSE	TRUE	FALSE	FALSE	FALSE
	CXCR3	TRUE	FALSE	FALSE	FALSE	TRUE	TRUE	FALSE	TRUE	TRUE	FALSE	TRUE	FALSE	FALSE	FALSE
	CXCR4	TRUE	FALSE	FALSE	FALSE	TRUE	TRUE	FALSE	TRUE	FALSE	FALSE	TRUE	FALSE	FALSE	FALSE
	CXCR5	TRUE	FALSE	FALSE	FALSE	TRUE	TRUE	FALSE	TRUE	TRUE	FALSE	TRUE	FALSE	FALSE	FALSE
	CXCR6	TRUE	FALSE	FALSE	FALSE	TRUE	TRUE	FALSE	TRUE	FALSE	FALSE	TRUE	FALSE	FALSE	FALSE
	CYB5D2	FALSE	FALSE	FALSE	FALSE	FALSE	FALSE	FALSE	FALSE	FALSE	TRUE	FALSE	TRUE	TRUE	FALSE
	CYBB	FALSE	FALSE	FALSE	FALSE	TRUE	FALSE	FALSE	TRUE	TRUE	FALSE	FALSE	FALSE	FALSE	FALSE
	CYCS	FALSE	FALSE	FALSE	FALSE	TRUE	FALSE	FALSE	TRUE	FALSE	FALSE	FALSE	FALSE	FALSE	FALSE
	CYP2W1	FALSE	FALSE	FALSE	FALSE	FALSE	TRUE	FALSE	TRUE	FALSE	FALSE	FALSE	FALSE	FALSE	FALSE
	CYTL1	FALSE	FALSE	FALSE	FALSE	FALSE	FALSE	FALSE	FALSE	FALSE	FALSE	FALSE	TRUE	TRUE	FALSE
	DAG1	FALSE	FALSE	FALSE	TRUE	TRUE	TRUE	TRUE	TRUE	TRUE	TRUE	TRUE	FALSE	FALSE	FALSE
	DAND5	FALSE	FALSE	FALSE	FALSE	FALSE	FALSE	FALSE	FALSE	FALSE	TRUE	FALSE	TRUE	FALSE	FALSE
	DBH	FALSE	FALSE	FALSE	FALSE	FALSE	FALSE	FALSE	FALSE	TRUE	TRUE	FALSE	FALSE	FALSE	FALSE
	DCBLD1	FALSE	FALSE	FALSE	FALSE	FALSE	FALSE	FALSE	FALSE	TRUE	TRUE	FALSE	FALSE	FALSE	FALSE
	DCBLD2	FALSE	FALSE	FALSE	FALSE	FALSE	TRUE	FALSE	TRUE	TRUE	FALSE	FALSE	FALSE	TRUE	FALSE
	DCHS1	FALSE	FALSE	FALSE	FALSE	FALSE	FALSE	FALSE	FALSE	TRUE	FALSE	FALSE	FALSE	TRUE	FALSE
	DCN	FALSE	FALSE	FALSE	TRUE	TRUE	FALSE	TRUE	TRUE	TRUE	TRUE	FALSE	FALSE	FALSE	FALSE
	DCSTAMP	FALSE	FALSE	FALSE	FALSE	FALSE	TRUE	FALSE	TRUE	FALSE	FALSE	FALSE	FALSE	FALSE	FALSE
	DDR1	TRUE	FALSE	FALSE	FALSE	TRUE	FALSE	TRUE	FALSE	FALSE	FALSE	FALSE	FALSE	FALSE	FALSE
	DDR2	FALSE	FALSE	FALSE	FALSE	TRUE	FALSE	TRUE	FALSE	TRUE	FALSE	FALSE	FALSE	FALSE	FALSE
	DDX53	FALSE	FALSE	FALSE	FALSE	TRUE	FALSE	FALSE	TRUE	FALSE	FALSE	FALSE	FALSE	FALSE	FALSE
	DDX58	FALSE	FALSE	FALSE	FALSE	TRUE	FALSE	FALSE	TRUE	FALSE	FALSE	FALSE	FALSE	TRUE	FALSE
	DEFB103B	FALSE	FALSE	FALSE	FALSE	FALSE	FALSE	FALSE	TRUE	FALSE	TRUE	FALSE	FALSE	FALSE	FALSE
	DEFB4A	FALSE	FALSE	FALSE	FALSE	TRUE	FALSE	FALSE	TRUE	FALSE	TRUE	FALSE	FALSE	FALSE	FALSE
	DHH	FALSE	FALSE	FALSE	FALSE	TRUE	FALSE	FALSE	FALSE	FALSE	TRUE	FALSE	FALSE	FALSE	FALSE
	DHRS13	FALSE	FALSE	FALSE	FALSE	FALSE	FALSE	FALSE	FALSE	FALSE	TRUE	FALSE	TRUE	FALSE	FALSE
	DHRS4L2	FALSE	FALSE	FALSE	FALSE	FALSE	FALSE	FALSE	FALSE	FALSE	FALSE	FALSE	TRUE	TRUE	FALSE
	DHRSX	FALSE	FALSE	FALSE	FALSE	FALSE	FALSE	FALSE	FALSE	FALSE	TRUE	FALSE	TRUE	FALSE	FALSE
	DIP2A	FALSE	FALSE	FALSE	FALSE	FALSE	TRUE	FALSE	TRUE	FALSE	FALSE	FALSE	FALSE	FALSE	FALSE
	DKK1	FALSE	FALSE	FALSE	FALSE	TRUE	FALSE	FALSE	TRUE	FALSE	TRUE	FALSE	FALSE	FALSE	FALSE
	DKK2	FALSE	FALSE	FALSE	FALSE	FALSE	FALSE	FALSE	FALSE	FALSE	TRUE	FALSE	TRUE	FALSE	FALSE
	DKK3	FALSE	FALSE	FALSE	FALSE	TRUE	FALSE	FALSE	FALSE	TRUE	TRUE	FALSE	TRUE	FALSE	FALSE
	DKKL1	FALSE	FALSE	FALSE	FALSE	FALSE	FALSE	FALSE	FALSE	FALSE	TRUE	FALSE	TRUE	FALSE	FALSE
	DLG1	FALSE	FALSE	FALSE	TRUE	TRUE	FALSE	FALSE	FALSE	FALSE	TRUE	FALSE	FALSE	FALSE	FALSE
	DLK1	FALSE	FALSE	FALSE	FALSE	TRUE	FALSE	FALSE	FALSE	FALSE	TRUE	TRUE	FALSE	FALSE	FALSE
	DLL1	FALSE	FALSE	FALSE	FALSE	TRUE	FALSE	FALSE	TRUE	FALSE	FALSE	FALSE	FALSE	FALSE	FALSE
	DLL3	FALSE	FALSE	FALSE	FALSE	FALSE	FALSE	FALSE	TRUE	FALSE	FALSE	FALSE	FALSE	TRUE	FALSE
	DLL4	FALSE	FALSE	FALSE	FALSE	TRUE	FALSE	FALSE	TRUE	FALSE	FALSE	FALSE	FALSE	FALSE	FALSE
	DMBT1	FALSE	FALSE	TRUE	TRUE	TRUE	TRUE	FALSE	TRUE	FALSE	TRUE	TRUE	TRUE	FALSE	FALSE
	DMD	FALSE	FALSE	FALSE	FALSE	TRUE	TRUE	FALSE	TRUE	FALSE	FALSE	FALSE	FALSE	FALSE	FALSE
	DMKN	FALSE	FALSE	FALSE	FALSE	FALSE	FALSE	FALSE	FALSE	FALSE	TRUE	FALSE	TRUE	FALSE	FALSE
	DMP1	FALSE	FALSE	FALSE	TRUE	TRUE	FALSE	TRUE	FALSE	FALSE	TRUE	FALSE	FALSE	FALSE	FALSE
	DNAI2	FALSE	FALSE	FALSE	FALSE	FALSE	TRUE	FALSE	TRUE	FALSE	FALSE	TRUE	FALSE	FALSE	FALSE
	DNASE1	FALSE	FALSE	FALSE	FALSE	FALSE	FALSE	FALSE	FALSE	FALSE	TRUE	FALSE	TRUE	FALSE	FALSE
	DNASE1L2	FALSE	FALSE	FALSE	FALSE	FALSE	FALSE	FALSE	FALSE	FALSE	TRUE	FALSE	TRUE	FALSE	FALSE
	DNTT	FALSE	FALSE	FALSE	FALSE	TRUE	FALSE	FALSE	TRUE	FALSE	FALSE	FALSE	FALSE	FALSE	FALSE
	DPP4	TRUE	FALSE	FALSE	FALSE	TRUE	TRUE	TRUE	TRUE	TRUE	TRUE	FALSE	FALSE	FALSE	FALSE
	DPP7	FALSE	FALSE	FALSE	FALSE	FALSE	FALSE	FALSE	FALSE	TRUE	TRUE	FALSE	FALSE	FALSE	FALSE
	DPT	FALSE	FALSE	FALSE	TRUE	TRUE	FALSE	TRUE	FALSE	FALSE	TRUE	FALSE	TRUE	FALSE	FALSE
	DSCAML1	FALSE	FALSE	FALSE	FALSE	FALSE	TRUE	FALSE	TRUE	FALSE	FALSE	FALSE	FALSE	FALSE	FALSE
	DSG1	FALSE	FALSE	FALSE	FALSE	TRUE	FALSE	FALSE	TRUE	FALSE	FALSE	FALSE	FALSE	FALSE	FALSE
	DSG2	FALSE	FALSE	FALSE	FALSE	FALSE	TRUE	FALSE	TRUE	TRUE	FALSE	FALSE	FALSE	FALSE	FALSE
	DSG3	FALSE	FALSE	FALSE	FALSE	TRUE	FALSE	FALSE	TRUE	FALSE	FALSE	FALSE	FALSE	FALSE	FALSE
	DSP	FALSE	FALSE	FALSE	FALSE	TRUE	FALSE	TRUE	TRUE	FALSE	FALSE	FALSE	FALSE	FALSE	FALSE
	DSPP	FALSE	FALSE	FALSE	TRUE	TRUE	FALSE	TRUE	FALSE	FALSE	TRUE	FALSE	FALSE	FALSE	FALSE
	DUOX1	FALSE	FALSE	FALSE	FALSE	TRUE	TRUE	FALSE	TRUE	FALSE	FALSE	FALSE	FALSE	FALSE	FALSE
	DUOX2	FALSE	FALSE	FALSE	FALSE	FALSE	TRUE	FALSE	TRUE	FALSE	FALSE	FALSE	FALSE	FALSE	FALSE
	DUSP1	FALSE	FALSE	FALSE	FALSE	TRUE	FALSE	FALSE	TRUE	FALSE	FALSE	FALSE	FALSE	FALSE	FALSE
	EBI3	FALSE	FALSE	FALSE	FALSE	FALSE	TRUE	FALSE	TRUE	FALSE	TRUE	TRUE	FALSE	FALSE	FALSE
	ECE1	FALSE	FALSE	FALSE	FALSE	FALSE	TRUE	TRUE	TRUE	TRUE	FALSE	TRUE	FALSE	FALSE	FALSE
	ECM1	FALSE	FALSE	FALSE	TRUE	TRUE	FALSE	TRUE	FALSE	FALSE	TRUE	FALSE	TRUE	FALSE	FALSE
	ECM2	FALSE	FALSE	FALSE	TRUE	TRUE	FALSE	FALSE	FALSE	FALSE	TRUE	FALSE	FALSE	FALSE	FALSE
	EDA	FALSE	FALSE	FALSE	FALSE	TRUE	FALSE	FALSE	FALSE	FALSE	TRUE	FALSE	FALSE	FALSE	FALSE
	EDIL3	FALSE	FALSE	FALSE	FALSE	TRUE	FALSE	FALSE	FALSE	FALSE	TRUE	FALSE	FALSE	FALSE	FALSE
	EDN1	FALSE	FALSE	FALSE	FALSE	TRUE	FALSE	FALSE	TRUE	FALSE	TRUE	FALSE	TRUE	FALSE	TRUE
	EDN2	FALSE	FALSE	FALSE	FALSE	FALSE	FALSE	FALSE	FALSE	FALSE	TRUE	FALSE	TRUE	FALSE	FALSE
	EDNRA	FALSE	FALSE	FALSE	FALSE	TRUE	FALSE	FALSE	FALSE	TRUE	FALSE	FALSE	FALSE	FALSE	FALSE
	EFEMP1	FALSE	FALSE	FALSE	TRUE	TRUE	FALSE	TRUE	FALSE	TRUE	TRUE	FALSE	TRUE	FALSE	FALSE
	EFEMP2	FALSE	FALSE	FALSE	TRUE	TRUE	FALSE	TRUE	FALSE	FALSE	TRUE	FALSE	FALSE	FALSE	FALSE
	EFNA1	FALSE	FALSE	FALSE	FALSE	TRUE	FALSE	FALSE	TRUE	TRUE	TRUE	FALSE	FALSE	FALSE	FALSE
	EFNA5	FALSE	FALSE	FALSE	TRUE	TRUE	TRUE	FALSE	TRUE	TRUE	TRUE	TRUE	FALSE	FALSE	FALSE
	EFNB1	FALSE	FALSE	FALSE	FALSE	FALSE	FALSE	FALSE	TRUE	TRUE	FALSE	FALSE	FALSE	FALSE	FALSE
	EFNB2	FALSE	FALSE	FALSE	FALSE	TRUE	FALSE	FALSE	TRUE	TRUE	FALSE	FALSE	FALSE	FALSE	FALSE
	EGF	FALSE	FALSE	FALSE	FALSE	TRUE	FALSE	TRUE	TRUE	FALSE	TRUE	FALSE	FALSE	FALSE	FALSE
	EGFL6	FALSE	FALSE	FALSE	TRUE	TRUE	FALSE	FALSE	FALSE	FALSE	TRUE	FALSE	FALSE	FALSE	FALSE
	EGFL7	FALSE	FALSE	FALSE	TRUE	TRUE	TRUE	FALSE	TRUE	FALSE	TRUE	FALSE	FALSE	FALSE	FALSE
	EGFL8	FALSE	FALSE	FALSE	FALSE	FALSE	TRUE	FALSE	TRUE	FALSE	TRUE	FALSE	TRUE	FALSE	FALSE
	EGFLAM	FALSE	FALSE	FALSE	TRUE	TRUE	FALSE	FALSE	FALSE	FALSE	TRUE	FALSE	FALSE	FALSE	FALSE
	EGFR	FALSE	FALSE	FALSE	FALSE	TRUE	TRUE	FALSE	TRUE	TRUE	FALSE	FALSE	TRUE	FALSE	FALSE
	EIF2AK3	FALSE	FALSE	FALSE	FALSE	TRUE	FALSE	FALSE	TRUE	FALSE	FALSE	FALSE	FALSE	FALSE	FALSE
	ELANE	FALSE	FALSE	FALSE	TRUE	TRUE	TRUE	TRUE	TRUE	TRUE	TRUE	FALSE	FALSE	FALSE	FALSE
	ELFN1	FALSE	FALSE	FALSE	TRUE	TRUE	FALSE	FALSE	FALSE	TRUE	TRUE	FALSE	FALSE	FALSE	FALSE
	ELFN2	FALSE	FALSE	FALSE	TRUE	TRUE	FALSE	FALSE	FALSE	TRUE	TRUE	FALSE	FALSE	FALSE	FALSE
	ELN	FALSE	FALSE	FALSE	TRUE	TRUE	FALSE	TRUE	TRUE	FALSE	TRUE	FALSE	TRUE	TRUE	FALSE
	EMB	FALSE	FALSE	FALSE	FALSE	FALSE	FALSE	FALSE	TRUE	TRUE	FALSE	FALSE	FALSE	FALSE	FALSE
	EMID1	FALSE	FALSE	FALSE	TRUE	TRUE	FALSE	FALSE	FALSE	FALSE	TRUE	FALSE	FALSE	FALSE	FALSE
	EMILIN1	FALSE	FALSE	FALSE	TRUE	TRUE	FALSE	FALSE	FALSE	TRUE	TRUE	FALSE	FALSE	FALSE	FALSE
	EMILIN2	FALSE	FALSE	FALSE	TRUE	TRUE	FALSE	FALSE	FALSE	TRUE	TRUE	FALSE	FALSE	FALSE	FALSE
	EMILIN3	FALSE	FALSE	FALSE	TRUE	TRUE	FALSE	FALSE	FALSE	FALSE	TRUE	FALSE	TRUE	FALSE	FALSE
	EMP2	FALSE	FALSE	FALSE	FALSE	FALSE	TRUE	FALSE	TRUE	TRUE	FALSE	FALSE	FALSE	FALSE	FALSE
	EMP3	FALSE	FALSE	FALSE	FALSE	FALSE	FALSE	FALSE	FALSE	TRUE	FALSE	FALSE	FALSE	TRUE	FALSE
	ENAM	FALSE	FALSE	FALSE	TRUE	TRUE	FALSE	FALSE	FALSE	FALSE	TRUE	FALSE	FALSE	FALSE	FALSE
	ENDOD1	FALSE	FALSE	FALSE	FALSE	FALSE	FALSE	FALSE	FALSE	FALSE	TRUE	FALSE	TRUE	TRUE	FALSE
	ENG	TRUE	FALSE	FALSE	FALSE	TRUE	TRUE	FALSE	TRUE	TRUE	TRUE	TRUE	FALSE	TRUE	FALSE
	ENOX1	FALSE	FALSE	FALSE	FALSE	FALSE	TRUE	FALSE	TRUE	FALSE	TRUE	TRUE	FALSE	FALSE	FALSE
	ENOX2	FALSE	FALSE	FALSE	FALSE	FALSE	TRUE	FALSE	TRUE	FALSE	TRUE	TRUE	FALSE	FALSE	FALSE
	ENPEP	TRUE	FALSE	FALSE	FALSE	FALSE	TRUE	FALSE	TRUE	TRUE	FALSE	TRUE	FALSE	FALSE	FALSE
	ENPP1	FALSE	FALSE	FALSE	FALSE	TRUE	TRUE	TRUE	TRUE	TRUE	TRUE	FALSE	FALSE	FALSE	FALSE
	ENPP2	FALSE	FALSE	FALSE	FALSE	TRUE	FALSE	FALSE	TRUE	FALSE	TRUE	FALSE	FALSE	FALSE	FALSE
	ENPP3	TRUE	FALSE	FALSE	FALSE	FALSE	TRUE	TRUE	TRUE	TRUE	TRUE	TRUE	FALSE	FALSE	FALSE
	ENTPD1	TRUE	FALSE	FALSE	TRUE	TRUE	FALSE	FALSE	TRUE	TRUE	TRUE	FALSE	FALSE	FALSE	FALSE
	ENTPD2	FALSE	FALSE	FALSE	TRUE	TRUE	FALSE	FALSE	TRUE	TRUE	TRUE	FALSE	FALSE	FALSE	FALSE
	ENTPD6	FALSE	FALSE	FALSE	FALSE	FALSE	TRUE	FALSE	TRUE	FALSE	TRUE	FALSE	TRUE	FALSE	FALSE
	EPCAM	TRUE	FALSE	FALSE	FALSE	TRUE	TRUE	FALSE	TRUE	TRUE	FALSE	FALSE	FALSE	FALSE	FALSE
	EPDR1	FALSE	FALSE	FALSE	FALSE	FALSE	FALSE	FALSE	FALSE	TRUE	TRUE	FALSE	FALSE	FALSE	FALSE
	EPGN	FALSE	FALSE	FALSE	FALSE	FALSE	FALSE	TRUE	FALSE	FALSE	TRUE	FALSE	TRUE	FALSE	FALSE
	EPHA1	FALSE	FALSE	FALSE	FALSE	TRUE	FALSE	FALSE	TRUE	TRUE	FALSE	FALSE	FALSE	FALSE	FALSE
	EPHA2	FALSE	FALSE	FALSE	FALSE	TRUE	TRUE	FALSE	TRUE	TRUE	FALSE	FALSE	FALSE	FALSE	FALSE
	EPHA3	FALSE	FALSE	FALSE	FALSE	FALSE	FALSE	FALSE	FALSE	TRUE	TRUE	FALSE	FALSE	TRUE	FALSE
	EPHA4	FALSE	FALSE	FALSE	FALSE	TRUE	TRUE	FALSE	TRUE	TRUE	FALSE	FALSE	FALSE	FALSE	FALSE
	EPHA5	FALSE	FALSE	FALSE	FALSE	FALSE	TRUE	FALSE	TRUE	TRUE	FALSE	TRUE	FALSE	FALSE	FALSE
	EPHB2	FALSE	FALSE	FALSE	FALSE	TRUE	FALSE	FALSE	TRUE	TRUE	FALSE	FALSE	FALSE	FALSE	FALSE
	EPHB4	FALSE	FALSE	FALSE	FALSE	TRUE	FALSE	FALSE	TRUE	TRUE	FALSE	FALSE	FALSE	FALSE	FALSE
	EPO	FALSE	FALSE	FALSE	FALSE	TRUE	TRUE	FALSE	TRUE	FALSE	TRUE	FALSE	FALSE	FALSE	FALSE
	EPOR	FALSE	FALSE	FALSE	FALSE	FALSE	FALSE	FALSE	TRUE	FALSE	TRUE	TRUE	FALSE	FALSE	FALSE
	EPPIN	FALSE	FALSE	FALSE	FALSE	FALSE	FALSE	FALSE	TRUE	FALSE	TRUE	FALSE	FALSE	FALSE	FALSE
	EPRS	FALSE	FALSE	FALSE	FALSE	TRUE	FALSE	FALSE	TRUE	FALSE	FALSE	FALSE	FALSE	FALSE	FALSE
	EPX	FALSE	FALSE	FALSE	FALSE	FALSE	FALSE	FALSE	FALSE	TRUE	TRUE	FALSE	FALSE	FALSE	FALSE
	ERAP1	FALSE	FALSE	FALSE	FALSE	FALSE	FALSE	FALSE	TRUE	TRUE	TRUE	FALSE	TRUE	TRUE	FALSE
	ERAP2	FALSE	FALSE	FALSE	FALSE	FALSE	FALSE	FALSE	FALSE	TRUE	FALSE	FALSE	TRUE	FALSE	FALSE
	ERBB2	TRUE	FALSE	FALSE	FALSE	TRUE	FALSE	TRUE	TRUE	TRUE	FALSE	FALSE	FALSE	FALSE	TRUE
	ERBB3	FALSE	FALSE	FALSE	FALSE	TRUE	FALSE	FALSE	TRUE	TRUE	TRUE	FALSE	TRUE	FALSE	FALSE
	ERBB4	FALSE	FALSE	FALSE	FALSE	TRUE	FALSE	FALSE	TRUE	FALSE	FALSE	FALSE	FALSE	FALSE	FALSE
	EREG	FALSE	FALSE	FALSE	FALSE	TRUE	FALSE	FALSE	TRUE	FALSE	TRUE	FALSE	TRUE	FALSE	FALSE
	ERMAP	FALSE	FALSE	FALSE	FALSE	FALSE	TRUE	FALSE	TRUE	FALSE	FALSE	TRUE	FALSE	FALSE	FALSE
	ERP29	FALSE	FALSE	FALSE	FALSE	FALSE	TRUE	FALSE	TRUE	FALSE	FALSE	FALSE	FALSE	FALSE	FALSE
	ERP44	FALSE	FALSE	FALSE	FALSE	FALSE	TRUE	FALSE	TRUE	FALSE	FALSE	FALSE	FALSE	FALSE	FALSE
	ESAM	FALSE	FALSE	FALSE	FALSE	TRUE	FALSE	FALSE	FALSE	TRUE	FALSE	FALSE	FALSE	FALSE	FALSE
	EZR	FALSE	FALSE	TRUE	FALSE	TRUE	FALSE	FALSE	TRUE	FALSE	FALSE	FALSE	FALSE	FALSE	FALSE
	F10	FALSE	FALSE	FALSE	FALSE	FALSE	TRUE	TRUE	TRUE	FALSE	TRUE	FALSE	FALSE	FALSE	FALSE
	F11	FALSE	FALSE	FALSE	FALSE	FALSE	FALSE	FALSE	FALSE	FALSE	TRUE	FALSE	TRUE	FALSE	FALSE
	F11R	TRUE	FALSE	FALSE	FALSE	TRUE	FALSE	FALSE	TRUE	TRUE	FALSE	FALSE	FALSE	FALSE	FALSE
	F12	FALSE	FALSE	FALSE	FALSE	TRUE	FALSE	FALSE	FALSE	FALSE	TRUE	FALSE	FALSE	FALSE	FALSE
	F13A1	FALSE	FALSE	FALSE	TRUE	TRUE	FALSE	FALSE	FALSE	TRUE	TRUE	FALSE	FALSE	FALSE	FALSE
	F2	FALSE	FALSE	FALSE	TRUE	TRUE	TRUE	TRUE	TRUE	TRUE	TRUE	TRUE	FALSE	FALSE	FALSE
	F2R	FALSE	FALSE	FALSE	FALSE	TRUE	TRUE	FALSE	TRUE	TRUE	FALSE	FALSE	FALSE	FALSE	FALSE
	F3	TRUE	FALSE	FALSE	TRUE	TRUE	TRUE	FALSE	TRUE	TRUE	TRUE	FALSE	TRUE	FALSE	FALSE
	F5	FALSE	FALSE	FALSE	FALSE	FALSE	FALSE	FALSE	FALSE	TRUE	TRUE	FALSE	TRUE	FALSE	FALSE
	F7	FALSE	FALSE	FALSE	FALSE	TRUE	FALSE	FALSE	TRUE	FALSE	TRUE	FALSE	TRUE	FALSE	FALSE
	F9	FALSE	FALSE	FALSE	FALSE	TRUE	FALSE	FALSE	FALSE	FALSE	TRUE	FALSE	FALSE	FALSE	FALSE
	FABP5	FALSE	FALSE	FALSE	FALSE	FALSE	FALSE	FALSE	FALSE	FALSE	TRUE	FALSE	FALSE	TRUE	FALSE
	FAM171A1	FALSE	FALSE	FALSE	FALSE	FALSE	FALSE	FALSE	FALSE	TRUE	FALSE	FALSE	FALSE	TRUE	FALSE
	FAM180A	FALSE	FALSE	FALSE	FALSE	FALSE	FALSE	FALSE	FALSE	FALSE	TRUE	FALSE	TRUE	FALSE	FALSE
	FAM20B	FALSE	FALSE	FALSE	TRUE	FALSE	FALSE	FALSE	FALSE	TRUE	TRUE	FALSE	FALSE	FALSE	FALSE
	FAM3A	FALSE	FALSE	FALSE	FALSE	FALSE	FALSE	FALSE	FALSE	FALSE	TRUE	FALSE	TRUE	FALSE	FALSE
	FAM3B	FALSE	FALSE	FALSE	FALSE	FALSE	FALSE	FALSE	FALSE	FALSE	TRUE	FALSE	TRUE	FALSE	FALSE
	FAM3C	FALSE	FALSE	FALSE	FALSE	FALSE	FALSE	FALSE	FALSE	FALSE	TRUE	FALSE	TRUE	FALSE	FALSE
	FAP	FALSE	FALSE	FALSE	FALSE	TRUE	TRUE	FALSE	TRUE	TRUE	TRUE	FALSE	FALSE	FALSE	FALSE
	FASLG	TRUE	FALSE	FALSE	FALSE	TRUE	TRUE	FALSE	TRUE	FALSE	TRUE	TRUE	FALSE	FALSE	FALSE
	FBLN1	FALSE	FALSE	FALSE	TRUE	TRUE	FALSE	TRUE	FALSE	FALSE	TRUE	FALSE	TRUE	FALSE	FALSE
	FBLN2	FALSE	FALSE	FALSE	TRUE	TRUE	FALSE	TRUE	FALSE	TRUE	TRUE	FALSE	TRUE	FALSE	FALSE
	FBLN5	FALSE	FALSE	FALSE	TRUE	TRUE	FALSE	TRUE	FALSE	FALSE	TRUE	FALSE	TRUE	FALSE	FALSE
	FBLN7	FALSE	FALSE	FALSE	FALSE	FALSE	FALSE	FALSE	FALSE	FALSE	TRUE	FALSE	TRUE	TRUE	FALSE
	FBN1	FALSE	FALSE	FALSE	TRUE	TRUE	FALSE	TRUE	TRUE	TRUE	TRUE	FALSE	TRUE	FALSE	FALSE
	FBN2	FALSE	FALSE	FALSE	TRUE	TRUE	FALSE	TRUE	FALSE	TRUE	TRUE	FALSE	TRUE	FALSE	FALSE
	FCAR	TRUE	FALSE	FALSE	FALSE	FALSE	FALSE	FALSE	TRUE	TRUE	FALSE	FALSE	FALSE	FALSE	FALSE
	FCER1A	FALSE	FALSE	FALSE	FALSE	FALSE	TRUE	FALSE	TRUE	FALSE	FALSE	TRUE	FALSE	FALSE	FALSE
	FCER1G	FALSE	FALSE	FALSE	FALSE	FALSE	TRUE	FALSE	TRUE	FALSE	FALSE	TRUE	FALSE	FALSE	FALSE
	FCER2	TRUE	FALSE	FALSE	FALSE	FALSE	TRUE	FALSE	TRUE	TRUE	FALSE	TRUE	FALSE	FALSE	FALSE
	FCGBP	FALSE	FALSE	FALSE	TRUE	FALSE	FALSE	FALSE	FALSE	FALSE	TRUE	FALSE	FALSE	TRUE	FALSE
	FCGR1A	TRUE	FALSE	FALSE	FALSE	TRUE	FALSE	FALSE	TRUE	TRUE	FALSE	TRUE	FALSE	FALSE	FALSE
	FCGR2A	TRUE	FALSE	FALSE	FALSE	TRUE	FALSE	FALSE	TRUE	TRUE	FALSE	TRUE	FALSE	FALSE	FALSE
	FCGR2B	TRUE	FALSE	FALSE	FALSE	TRUE	TRUE	FALSE	TRUE	TRUE	TRUE	TRUE	FALSE	FALSE	FALSE
	FCGR3A	TRUE	FALSE	FALSE	FALSE	TRUE	TRUE	FALSE	TRUE	TRUE	FALSE	FALSE	FALSE	FALSE	FALSE
	FCGR3B	TRUE	FALSE	FALSE	FALSE	TRUE	FALSE	FALSE	TRUE	TRUE	FALSE	TRUE	FALSE	FALSE	FALSE
	FCGRT	FALSE	FALSE	FALSE	FALSE	FALSE	TRUE	TRUE	TRUE	TRUE	TRUE	TRUE	FALSE	FALSE	FALSE
	FCMR	FALSE	FALSE	FALSE	FALSE	FALSE	FALSE	FALSE	FALSE	FALSE	FALSE	TRUE	TRUE	FALSE	FALSE
	FCN1	FALSE	FALSE	TRUE	FALSE	TRUE	TRUE	FALSE	TRUE	FALSE	TRUE	TRUE	FALSE	FALSE	FALSE
	FCRL1	TRUE	FALSE	FALSE	FALSE	FALSE	TRUE	FALSE	TRUE	FALSE	FALSE	FALSE	FALSE	FALSE	FALSE
	FCRL2	TRUE	FALSE	FALSE	FALSE	FALSE	TRUE	FALSE	TRUE	TRUE	FALSE	FALSE	FALSE	FALSE	FALSE
	FCRL3	TRUE	FALSE	FALSE	FALSE	FALSE	TRUE	FALSE	TRUE	TRUE	FALSE	FALSE	FALSE	FALSE	FALSE
	FCRL4	TRUE	FALSE	FALSE	FALSE	FALSE	TRUE	FALSE	TRUE	FALSE	FALSE	FALSE	FALSE	FALSE	FALSE
	FCRL5	TRUE	FALSE	FALSE	FALSE	FALSE	TRUE	FALSE	TRUE	TRUE	FALSE	FALSE	FALSE	FALSE	FALSE
	FCRL6	FALSE	FALSE	FALSE	FALSE	FALSE	TRUE	FALSE	TRUE	TRUE	FALSE	TRUE	FALSE	FALSE	FALSE
	FERMT2	FALSE	FALSE	TRUE	FALSE	TRUE	TRUE	FALSE	TRUE	FALSE	FALSE	FALSE	FALSE	FALSE	FALSE
	FETUB	FALSE	FALSE	FALSE	FALSE	FALSE	FALSE	TRUE	FALSE	FALSE	TRUE	FALSE	TRUE	FALSE	FALSE
	FGA	FALSE	FALSE	FALSE	TRUE	TRUE	TRUE	TRUE	TRUE	TRUE	TRUE	TRUE	TRUE	FALSE	FALSE
	FGB	FALSE	FALSE	FALSE	TRUE	TRUE	TRUE	TRUE	TRUE	TRUE	TRUE	TRUE	TRUE	FALSE	FALSE
	FGF1	FALSE	FALSE	FALSE	TRUE	TRUE	FALSE	TRUE	TRUE	FALSE	TRUE	FALSE	TRUE	FALSE	FALSE
	FGF10	FALSE	FALSE	FALSE	TRUE	TRUE	TRUE	FALSE	TRUE	FALSE	TRUE	FALSE	FALSE	FALSE	FALSE
	FGF13	FALSE	FALSE	FALSE	FALSE	TRUE	FALSE	FALSE	TRUE	FALSE	TRUE	FALSE	FALSE	FALSE	FALSE
	FGF18	FALSE	FALSE	FALSE	FALSE	TRUE	FALSE	TRUE	FALSE	FALSE	TRUE	FALSE	FALSE	FALSE	FALSE
	FGF2	FALSE	FALSE	FALSE	FALSE	TRUE	FALSE	TRUE	TRUE	FALSE	TRUE	FALSE	TRUE	FALSE	FALSE
	FGF22	FALSE	FALSE	FALSE	FALSE	FALSE	TRUE	FALSE	TRUE	FALSE	TRUE	FALSE	FALSE	FALSE	FALSE
	FGF23	FALSE	FALSE	FALSE	FALSE	TRUE	FALSE	FALSE	TRUE	FALSE	TRUE	FALSE	FALSE	FALSE	FALSE
	FGF3	FALSE	FALSE	FALSE	FALSE	TRUE	FALSE	FALSE	FALSE	FALSE	TRUE	FALSE	FALSE	FALSE	FALSE
	FGF4	FALSE	FALSE	FALSE	FALSE	TRUE	FALSE	FALSE	TRUE	FALSE	TRUE	FALSE	FALSE	FALSE	FALSE
	FGF5	FALSE	FALSE	FALSE	FALSE	TRUE	FALSE	FALSE	FALSE	FALSE	TRUE	FALSE	TRUE	FALSE	FALSE
	FGF7	FALSE	FALSE	FALSE	FALSE	TRUE	FALSE	TRUE	TRUE	FALSE	TRUE	FALSE	TRUE	FALSE	FALSE
	FGF8	FALSE	FALSE	FALSE	FALSE	TRUE	TRUE	TRUE	TRUE	FALSE	TRUE	TRUE	FALSE	FALSE	FALSE
	FGF9	FALSE	FALSE	FALSE	TRUE	TRUE	FALSE	FALSE	FALSE	FALSE	TRUE	FALSE	FALSE	FALSE	FALSE
	FGFBP1	FALSE	FALSE	FALSE	FALSE	FALSE	TRUE	FALSE	TRUE	FALSE	TRUE	FALSE	FALSE	FALSE	FALSE
	FGFBP3	FALSE	FALSE	FALSE	FALSE	TRUE	FALSE	FALSE	FALSE	FALSE	TRUE	FALSE	FALSE	FALSE	FALSE
	FGFR1	TRUE	FALSE	FALSE	FALSE	TRUE	FALSE	TRUE	TRUE	TRUE	FALSE	FALSE	FALSE	FALSE	FALSE
	FGFR2	TRUE	FALSE	FALSE	TRUE	TRUE	TRUE	TRUE	TRUE	TRUE	TRUE	FALSE	TRUE	FALSE	FALSE
	FGFR3	TRUE	FALSE	FALSE	FALSE	TRUE	TRUE	TRUE	TRUE	TRUE	FALSE	FALSE	FALSE	FALSE	FALSE
	FGFR4	TRUE	FALSE	FALSE	FALSE	TRUE	FALSE	TRUE	TRUE	TRUE	FALSE	FALSE	FALSE	FALSE	FALSE
	FGG	FALSE	FALSE	FALSE	TRUE	TRUE	TRUE	TRUE	TRUE	FALSE	TRUE	TRUE	TRUE	FALSE	FALSE
	FGL1	FALSE	FALSE	FALSE	FALSE	TRUE	FALSE	FALSE	FALSE	FALSE	TRUE	FALSE	FALSE	FALSE	FALSE
	FGL2	FALSE	FALSE	FALSE	FALSE	TRUE	FALSE	FALSE	FALSE	TRUE	TRUE	FALSE	FALSE	FALSE	FALSE
	FGR	FALSE	FALSE	TRUE	FALSE	FALSE	FALSE	FALSE	TRUE	FALSE	FALSE	FALSE	FALSE	TRUE	FALSE
	FKRP	FALSE	FALSE	FALSE	FALSE	TRUE	FALSE	FALSE	TRUE	TRUE	TRUE	FALSE	FALSE	FALSE	FALSE
	FKTN	FALSE	FALSE	FALSE	FALSE	TRUE	FALSE	FALSE	TRUE	TRUE	FALSE	FALSE	FALSE	FALSE	FALSE
	FLNA	FALSE	FALSE	FALSE	FALSE	TRUE	FALSE	FALSE	TRUE	TRUE	FALSE	FALSE	FALSE	FALSE	FALSE
	FLOT1	FALSE	FALSE	FALSE	FALSE	FALSE	TRUE	FALSE	TRUE	FALSE	FALSE	TRUE	FALSE	FALSE	FALSE
	FLRT1	FALSE	FALSE	FALSE	FALSE	TRUE	FALSE	FALSE	FALSE	TRUE	TRUE	FALSE	FALSE	FALSE	FALSE
	FLRT2	FALSE	FALSE	FALSE	FALSE	TRUE	FALSE	FALSE	FALSE	TRUE	TRUE	FALSE	FALSE	FALSE	FALSE
	FLRT3	FALSE	FALSE	FALSE	FALSE	TRUE	FALSE	FALSE	FALSE	FALSE	TRUE	FALSE	FALSE	FALSE	FALSE
	FLT1	FALSE	FALSE	FALSE	FALSE	TRUE	FALSE	TRUE	TRUE	TRUE	TRUE	FALSE	TRUE	FALSE	FALSE
	FLT3	TRUE	FALSE	FALSE	FALSE	TRUE	FALSE	FALSE	TRUE	TRUE	FALSE	TRUE	FALSE	FALSE	FALSE
	FLT3LG	FALSE	FALSE	FALSE	FALSE	TRUE	TRUE	FALSE	TRUE	FALSE	TRUE	TRUE	FALSE	FALSE	FALSE
	FLT4	FALSE	FALSE	FALSE	FALSE	TRUE	FALSE	FALSE	TRUE	TRUE	FALSE	FALSE	TRUE	FALSE	FALSE
	FMOD	FALSE	FALSE	FALSE	TRUE	TRUE	FALSE	TRUE	FALSE	FALSE	TRUE	FALSE	FALSE	FALSE	FALSE
	FN1	FALSE	FALSE	FALSE	TRUE	TRUE	FALSE	TRUE	TRUE	TRUE	TRUE	FALSE	FALSE	FALSE	TRUE
	FNDC5	FALSE	FALSE	FALSE	FALSE	FALSE	FALSE	FALSE	FALSE	TRUE	TRUE	FALSE	FALSE	FALSE	FALSE
	FNDC7	FALSE	FALSE	FALSE	FALSE	FALSE	FALSE	FALSE	FALSE	FALSE	TRUE	FALSE	TRUE	FALSE	FALSE
	FOLH1	FALSE	FALSE	FALSE	FALSE	TRUE	TRUE	FALSE	TRUE	FALSE	FALSE	FALSE	FALSE	FALSE	FALSE
	FOLR1	FALSE	FALSE	FALSE	FALSE	FALSE	TRUE	FALSE	TRUE	TRUE	TRUE	TRUE	TRUE	TRUE	FALSE
	FOLR2	FALSE	FALSE	FALSE	FALSE	FALSE	TRUE	FALSE	TRUE	FALSE	FALSE	TRUE	FALSE	FALSE	FALSE
	FOLR3	FALSE	FALSE	FALSE	FALSE	FALSE	TRUE	FALSE	TRUE	FALSE	FALSE	FALSE	FALSE	FALSE	FALSE
	FRAS1	FALSE	FALSE	FALSE	TRUE	TRUE	FALSE	FALSE	FALSE	TRUE	TRUE	FALSE	FALSE	FALSE	FALSE
	FREM1	FALSE	FALSE	FALSE	TRUE	TRUE	FALSE	FALSE	FALSE	FALSE	TRUE	FALSE	FALSE	FALSE	FALSE
	FREM2	FALSE	FALSE	FALSE	TRUE	TRUE	FALSE	FALSE	FALSE	TRUE	TRUE	FALSE	FALSE	FALSE	FALSE
	FREM3	FALSE	FALSE	FALSE	TRUE	TRUE	FALSE	FALSE	FALSE	FALSE	TRUE	FALSE	FALSE	FALSE	FALSE
	FRZB	FALSE	FALSE	FALSE	FALSE	TRUE	FALSE	FALSE	FALSE	FALSE	TRUE	FALSE	FALSE	FALSE	FALSE
	FST	FALSE	FALSE	FALSE	FALSE	TRUE	FALSE	FALSE	TRUE	FALSE	TRUE	FALSE	TRUE	FALSE	FALSE
	FSTL1	FALSE	FALSE	FALSE	FALSE	TRUE	FALSE	FALSE	FALSE	TRUE	TRUE	FALSE	TRUE	FALSE	FALSE
	FSTL3	FALSE	FALSE	FALSE	FALSE	TRUE	FALSE	FALSE	FALSE	FALSE	TRUE	FALSE	TRUE	FALSE	FALSE
	FSTL4	FALSE	FALSE	FALSE	FALSE	FALSE	FALSE	FALSE	FALSE	FALSE	TRUE	FALSE	TRUE	TRUE	FALSE
	FURIN	FALSE	FALSE	FALSE	FALSE	TRUE	TRUE	TRUE	TRUE	FALSE	TRUE	FALSE	FALSE	FALSE	FALSE
	FUT11	FALSE	FALSE	FALSE	FALSE	FALSE	FALSE	FALSE	FALSE	TRUE	FALSE	FALSE	FALSE	TRUE	FALSE
	FUT4	TRUE	FALSE	FALSE	FALSE	TRUE	TRUE	FALSE	TRUE	FALSE	FALSE	FALSE	FALSE	FALSE	TRUE
	FYN	FALSE	FALSE	TRUE	FALSE	TRUE	FALSE	FALSE	TRUE	FALSE	FALSE	FALSE	FALSE	FALSE	FALSE
	FZD1	FALSE	FALSE	FALSE	FALSE	TRUE	TRUE	FALSE	TRUE	FALSE	FALSE	FALSE	FALSE	FALSE	FALSE
	FZD10	TRUE	FALSE	FALSE	FALSE	FALSE	TRUE	FALSE	TRUE	FALSE	FALSE	FALSE	FALSE	FALSE	FALSE
	FZD3	FALSE	FALSE	FALSE	FALSE	FALSE	TRUE	FALSE	TRUE	FALSE	FALSE	FALSE	FALSE	FALSE	FALSE
	FZD4	TRUE	FALSE	FALSE	FALSE	TRUE	TRUE	FALSE	TRUE	TRUE	FALSE	FALSE	FALSE	TRUE	FALSE
	FZD5	FALSE	FALSE	FALSE	FALSE	FALSE	TRUE	FALSE	TRUE	FALSE	FALSE	FALSE	FALSE	FALSE	FALSE
	FZD6	FALSE	FALSE	FALSE	FALSE	FALSE	TRUE	FALSE	TRUE	FALSE	FALSE	FALSE	FALSE	FALSE	FALSE
	FZD9	TRUE	FALSE	FALSE	FALSE	FALSE	TRUE	FALSE	TRUE	FALSE	FALSE	FALSE	FALSE	FALSE	FALSE
	GAL	FALSE	FALSE	FALSE	FALSE	FALSE	FALSE	FALSE	FALSE	FALSE	TRUE	FALSE	TRUE	FALSE	FALSE
	GALNT1	FALSE	FALSE	FALSE	FALSE	FALSE	FALSE	FALSE	FALSE	TRUE	TRUE	FALSE	FALSE	FALSE	FALSE
	GAPDH	FALSE	FALSE	FALSE	FALSE	TRUE	FALSE	FALSE	TRUE	TRUE	FALSE	FALSE	FALSE	TRUE	FALSE
	GAS6	FALSE	FALSE	FALSE	FALSE	TRUE	FALSE	FALSE	TRUE	FALSE	TRUE	FALSE	TRUE	FALSE	FALSE
	GAST	FALSE	FALSE	FALSE	FALSE	TRUE	FALSE	FALSE	FALSE	FALSE	TRUE	FALSE	FALSE	FALSE	FALSE
	GBA	FALSE	FALSE	FALSE	FALSE	FALSE	FALSE	FALSE	FALSE	TRUE	TRUE	FALSE	FALSE	FALSE	FALSE
	GC	FALSE	FALSE	FALSE	FALSE	FALSE	FALSE	TRUE	FALSE	FALSE	TRUE	FALSE	FALSE	FALSE	FALSE
	GCG	FALSE	FALSE	FALSE	FALSE	TRUE	FALSE	FALSE	TRUE	FALSE	TRUE	FALSE	TRUE	FALSE	FALSE
	GCNT1	FALSE	FALSE	FALSE	FALSE	FALSE	FALSE	FALSE	TRUE	FALSE	TRUE	FALSE	FALSE	FALSE	FALSE
	GDF10	FALSE	FALSE	FALSE	FALSE	TRUE	FALSE	FALSE	FALSE	FALSE	TRUE	FALSE	TRUE	FALSE	FALSE
	GDF11	FALSE	FALSE	FALSE	FALSE	TRUE	FALSE	FALSE	FALSE	FALSE	TRUE	FALSE	TRUE	FALSE	FALSE
	GDF15	FALSE	FALSE	FALSE	FALSE	TRUE	FALSE	FALSE	FALSE	TRUE	TRUE	FALSE	TRUE	FALSE	FALSE
	GDF2	FALSE	FALSE	FALSE	FALSE	TRUE	FALSE	FALSE	FALSE	FALSE	TRUE	FALSE	FALSE	FALSE	FALSE
	GDF3	FALSE	FALSE	FALSE	FALSE	TRUE	FALSE	FALSE	FALSE	FALSE	TRUE	FALSE	FALSE	FALSE	FALSE
	GDF5	FALSE	FALSE	FALSE	FALSE	TRUE	FALSE	FALSE	FALSE	FALSE	TRUE	FALSE	FALSE	FALSE	FALSE
	GDF6	FALSE	FALSE	FALSE	FALSE	TRUE	FALSE	FALSE	FALSE	FALSE	TRUE	FALSE	TRUE	TRUE	FALSE
	GDF7	FALSE	FALSE	FALSE	FALSE	TRUE	FALSE	FALSE	FALSE	FALSE	TRUE	FALSE	FALSE	FALSE	FALSE
	GDF9	FALSE	FALSE	FALSE	FALSE	TRUE	FALSE	FALSE	FALSE	FALSE	TRUE	FALSE	FALSE	FALSE	FALSE
	GDNF	FALSE	FALSE	FALSE	FALSE	TRUE	FALSE	FALSE	TRUE	FALSE	TRUE	FALSE	TRUE	FALSE	FALSE
	GFAP	FALSE	FALSE	FALSE	FALSE	TRUE	FALSE	FALSE	TRUE	TRUE	FALSE	FALSE	FALSE	FALSE	FALSE
	GFOD1	FALSE	FALSE	FALSE	FALSE	FALSE	FALSE	FALSE	FALSE	FALSE	TRUE	FALSE	TRUE	TRUE	FALSE
	GFOD2	FALSE	FALSE	FALSE	TRUE	TRUE	FALSE	FALSE	FALSE	FALSE	TRUE	FALSE	TRUE	FALSE	FALSE
	GFRA1	FALSE	FALSE	TRUE	FALSE	TRUE	TRUE	FALSE	TRUE	TRUE	TRUE	TRUE	FALSE	FALSE	FALSE
	GFRA2	FALSE	FALSE	FALSE	FALSE	FALSE	TRUE	FALSE	TRUE	TRUE	FALSE	TRUE	FALSE	FALSE	FALSE
	GFRA3	FALSE	FALSE	FALSE	FALSE	FALSE	TRUE	FALSE	TRUE	FALSE	FALSE	TRUE	FALSE	FALSE	FALSE
	GFRA4	FALSE	FALSE	FALSE	FALSE	FALSE	TRUE	FALSE	TRUE	FALSE	TRUE	TRUE	FALSE	FALSE	FALSE
	GFRAL	FALSE	FALSE	FALSE	FALSE	FALSE	TRUE	FALSE	TRUE	FALSE	FALSE	TRUE	FALSE	FALSE	FALSE
	GGT1	TRUE	FALSE	FALSE	FALSE	FALSE	FALSE	FALSE	FALSE	TRUE	TRUE	FALSE	FALSE	FALSE	FALSE
	GHR	FALSE	FALSE	TRUE	FALSE	FALSE	TRUE	TRUE	TRUE	FALSE	TRUE	TRUE	TRUE	FALSE	FALSE
	GHRHR	FALSE	FALSE	FALSE	FALSE	FALSE	TRUE	FALSE	TRUE	FALSE	FALSE	FALSE	FALSE	FALSE	FALSE
	GHSR	FALSE	FALSE	FALSE	FALSE	FALSE	TRUE	FALSE	TRUE	FALSE	FALSE	FALSE	FALSE	FALSE	FALSE
	GJA1	FALSE	FALSE	FALSE	FALSE	TRUE	FALSE	FALSE	TRUE	FALSE	FALSE	FALSE	FALSE	FALSE	FALSE
	GJD3	FALSE	FALSE	FALSE	FALSE	FALSE	TRUE	FALSE	TRUE	FALSE	FALSE	FALSE	FALSE	FALSE	FALSE
	GLA	FALSE	FALSE	FALSE	FALSE	FALSE	FALSE	FALSE	FALSE	TRUE	TRUE	FALSE	FALSE	FALSE	FALSE
	GLB1	FALSE	FALSE	FALSE	FALSE	FALSE	FALSE	FALSE	FALSE	TRUE	TRUE	FALSE	FALSE	FALSE	FALSE
	GLB1L2	FALSE	FALSE	FALSE	FALSE	FALSE	FALSE	FALSE	FALSE	FALSE	TRUE	FALSE	TRUE	FALSE	FALSE
	GLDN	FALSE	FALSE	FALSE	FALSE	FALSE	FALSE	FALSE	TRUE	FALSE	TRUE	FALSE	FALSE	FALSE	FALSE
	GLG1	FALSE	FALSE	FALSE	TRUE	TRUE	FALSE	FALSE	FALSE	TRUE	TRUE	FALSE	FALSE	FALSE	FALSE
	GLRA1	FALSE	FALSE	FALSE	FALSE	FALSE	TRUE	FALSE	TRUE	FALSE	FALSE	TRUE	FALSE	FALSE	FALSE
	GLT1D1	FALSE	FALSE	FALSE	FALSE	FALSE	FALSE	FALSE	FALSE	FALSE	TRUE	FALSE	TRUE	FALSE	FALSE
	GMPPB	FALSE	FALSE	FALSE	FALSE	FALSE	FALSE	FALSE	TRUE	TRUE	FALSE	FALSE	FALSE	FALSE	FALSE
	GNAQ	FALSE	FALSE	TRUE	FALSE	FALSE	FALSE	FALSE	TRUE	FALSE	FALSE	FALSE	FALSE	TRUE	FALSE
	GNPTG	FALSE	FALSE	FALSE	FALSE	FALSE	FALSE	FALSE	FALSE	TRUE	TRUE	FALSE	FALSE	FALSE	FALSE
	GNRH1	FALSE	FALSE	FALSE	FALSE	TRUE	FALSE	FALSE	TRUE	FALSE	TRUE	FALSE	FALSE	FALSE	FALSE
	GOT2	FALSE	FALSE	FALSE	FALSE	FALSE	TRUE	FALSE	TRUE	FALSE	FALSE	FALSE	FALSE	FALSE	FALSE
	GP1BA	TRUE	FALSE	FALSE	TRUE	TRUE	TRUE	FALSE	TRUE	FALSE	TRUE	TRUE	FALSE	FALSE	FALSE
	GP2	FALSE	FALSE	FALSE	FALSE	FALSE	FALSE	FALSE	TRUE	FALSE	TRUE	FALSE	FALSE	FALSE	FALSE
	GP5	TRUE	FALSE	FALSE	FALSE	FALSE	FALSE	FALSE	FALSE	TRUE	FALSE	FALSE	FALSE	FALSE	FALSE
	GP6	FALSE	FALSE	FALSE	FALSE	TRUE	TRUE	FALSE	TRUE	FALSE	FALSE	FALSE	FALSE	FALSE	FALSE
	GP9	TRUE	FALSE	FALSE	FALSE	FALSE	FALSE	FALSE	FALSE	FALSE	FALSE	FALSE	FALSE	TRUE	FALSE
	GPC1	FALSE	FALSE	FALSE	TRUE	TRUE	FALSE	TRUE	TRUE	TRUE	TRUE	FALSE	FALSE	FALSE	FALSE
	GPC2	FALSE	FALSE	FALSE	TRUE	TRUE	FALSE	FALSE	TRUE	FALSE	TRUE	FALSE	FALSE	FALSE	FALSE
	GPC3	FALSE	FALSE	FALSE	TRUE	TRUE	FALSE	TRUE	TRUE	FALSE	TRUE	FALSE	FALSE	FALSE	TRUE
	GPC4	FALSE	FALSE	FALSE	TRUE	TRUE	TRUE	FALSE	TRUE	TRUE	TRUE	TRUE	FALSE	TRUE	FALSE
	GPC5	FALSE	FALSE	FALSE	TRUE	TRUE	FALSE	TRUE	TRUE	TRUE	TRUE	FALSE	FALSE	FALSE	FALSE
	GPC6	FALSE	FALSE	FALSE	TRUE	TRUE	FALSE	TRUE	TRUE	FALSE	TRUE	FALSE	FALSE	FALSE	FALSE
	GPHA2	FALSE	FALSE	FALSE	FALSE	FALSE	FALSE	FALSE	FALSE	FALSE	TRUE	FALSE	TRUE	FALSE	FALSE
	GPI	FALSE	FALSE	FALSE	FALSE	FALSE	FALSE	FALSE	FALSE	TRUE	TRUE	FALSE	TRUE	FALSE	FALSE
	GPIHBP1	FALSE	FALSE	FALSE	FALSE	FALSE	TRUE	FALSE	TRUE	FALSE	TRUE	TRUE	FALSE	FALSE	FALSE
	GPLD1	FALSE	FALSE	FALSE	TRUE	TRUE	FALSE	FALSE	FALSE	FALSE	TRUE	FALSE	FALSE	FALSE	FALSE
	GPNMB	FALSE	FALSE	FALSE	FALSE	TRUE	FALSE	FALSE	FALSE	TRUE	FALSE	FALSE	FALSE	FALSE	FALSE
	GPR37	FALSE	TRUE	FALSE	FALSE	FALSE	FALSE	FALSE	TRUE	FALSE	FALSE	FALSE	FALSE	TRUE	FALSE
	GPRC5B	FALSE	TRUE	FALSE	FALSE	FALSE	TRUE	FALSE	TRUE	FALSE	TRUE	FALSE	FALSE	FALSE	FALSE
	GPRC6A	FALSE	TRUE	FALSE	FALSE	FALSE	TRUE	FALSE	TRUE	FALSE	FALSE	FALSE	FALSE	FALSE	FALSE
	GPT	FALSE	FALSE	FALSE	FALSE	TRUE	FALSE	FALSE	TRUE	FALSE	TRUE	FALSE	FALSE	FALSE	FALSE
	GRB2	FALSE	FALSE	FALSE	FALSE	TRUE	FALSE	FALSE	TRUE	FALSE	FALSE	FALSE	FALSE	FALSE	FALSE
	GREM1	FALSE	FALSE	FALSE	FALSE	TRUE	TRUE	FALSE	TRUE	TRUE	TRUE	FALSE	FALSE	FALSE	FALSE
	GRIA1	FALSE	FALSE	FALSE	FALSE	FALSE	TRUE	FALSE	TRUE	FALSE	FALSE	FALSE	FALSE	FALSE	FALSE
	GRIA2	FALSE	FALSE	FALSE	FALSE	FALSE	TRUE	FALSE	TRUE	TRUE	FALSE	FALSE	FALSE	FALSE	FALSE
	GRIN1	FALSE	FALSE	FALSE	FALSE	FALSE	TRUE	FALSE	TRUE	FALSE	TRUE	FALSE	FALSE	FALSE	FALSE
	GRIN2A	FALSE	FALSE	FALSE	FALSE	FALSE	TRUE	FALSE	TRUE	FALSE	FALSE	FALSE	FALSE	FALSE	FALSE
	GRIN2B	FALSE	FALSE	FALSE	FALSE	FALSE	TRUE	FALSE	TRUE	FALSE	TRUE	FALSE	FALSE	FALSE	FALSE
	GRN	FALSE	FALSE	FALSE	FALSE	FALSE	FALSE	TRUE	FALSE	TRUE	TRUE	FALSE	TRUE	FALSE	TRUE
	GRP	FALSE	FALSE	FALSE	FALSE	FALSE	FALSE	FALSE	TRUE	FALSE	TRUE	FALSE	FALSE	FALSE	FALSE
	GSN	FALSE	FALSE	FALSE	FALSE	TRUE	FALSE	TRUE	FALSE	FALSE	TRUE	FALSE	TRUE	FALSE	FALSE
	GSR	FALSE	FALSE	FALSE	FALSE	FALSE	TRUE	FALSE	TRUE	FALSE	FALSE	TRUE	FALSE	FALSE	FALSE
	GSTO1	FALSE	FALSE	FALSE	TRUE	FALSE	FALSE	FALSE	FALSE	FALSE	TRUE	FALSE	FALSE	FALSE	FALSE
	GUSB	FALSE	FALSE	FALSE	FALSE	TRUE	FALSE	FALSE	TRUE	TRUE	TRUE	FALSE	FALSE	FALSE	FALSE
	GYPA	TRUE	FALSE	FALSE	FALSE	FALSE	FALSE	FALSE	TRUE	FALSE	FALSE	TRUE	FALSE	FALSE	FALSE
	GYPC	TRUE	FALSE	TRUE	FALSE	FALSE	FALSE	FALSE	TRUE	FALSE	FALSE	FALSE	FALSE	FALSE	FALSE
	GZMA	FALSE	FALSE	FALSE	FALSE	TRUE	FALSE	FALSE	TRUE	FALSE	TRUE	FALSE	FALSE	FALSE	FALSE
	GZMB	FALSE	FALSE	FALSE	FALSE	TRUE	FALSE	TRUE	TRUE	FALSE	FALSE	FALSE	FALSE	FALSE	FALSE
	HABP2	FALSE	FALSE	FALSE	FALSE	TRUE	FALSE	TRUE	FALSE	FALSE	TRUE	FALSE	FALSE	FALSE	FALSE
	HAMP	FALSE	FALSE	FALSE	FALSE	TRUE	FALSE	FALSE	TRUE	FALSE	TRUE	FALSE	FALSE	FALSE	FALSE
	HAPLN1	FALSE	FALSE	FALSE	TRUE	TRUE	FALSE	FALSE	FALSE	FALSE	TRUE	FALSE	TRUE	FALSE	FALSE
	HAPLN2	FALSE	FALSE	FALSE	TRUE	TRUE	FALSE	FALSE	FALSE	FALSE	TRUE	FALSE	FALSE	FALSE	FALSE
	HAPLN3	FALSE	FALSE	FALSE	TRUE	TRUE	FALSE	FALSE	FALSE	FALSE	TRUE	FALSE	TRUE	TRUE	FALSE
	HAPLN4	FALSE	FALSE	FALSE	TRUE	TRUE	FALSE	FALSE	FALSE	FALSE	TRUE	FALSE	FALSE	FALSE	FALSE
	HAS2	FALSE	FALSE	FALSE	FALSE	TRUE	FALSE	FALSE	TRUE	FALSE	FALSE	FALSE	FALSE	FALSE	FALSE
	HAVCR1	TRUE	FALSE	FALSE	FALSE	TRUE	FALSE	FALSE	TRUE	FALSE	FALSE	FALSE	FALSE	FALSE	FALSE
	HAVCR2	FALSE	FALSE	FALSE	FALSE	TRUE	TRUE	FALSE	TRUE	FALSE	TRUE	FALSE	FALSE	FALSE	FALSE
	HBEGF	FALSE	FALSE	FALSE	FALSE	TRUE	TRUE	FALSE	TRUE	FALSE	TRUE	FALSE	FALSE	FALSE	FALSE
	HCFC1	FALSE	FALSE	FALSE	TRUE	FALSE	FALSE	FALSE	FALSE	FALSE	TRUE	FALSE	FALSE	FALSE	FALSE
	HCST	FALSE	FALSE	FALSE	FALSE	FALSE	TRUE	FALSE	TRUE	FALSE	FALSE	FALSE	FALSE	FALSE	FALSE
	HDGF	FALSE	FALSE	FALSE	FALSE	TRUE	FALSE	FALSE	FALSE	FALSE	TRUE	FALSE	FALSE	FALSE	FALSE
	HEG1	FALSE	FALSE	FALSE	FALSE	FALSE	TRUE	FALSE	TRUE	TRUE	FALSE	TRUE	FALSE	TRUE	FALSE
	HEXB	FALSE	FALSE	FALSE	FALSE	FALSE	FALSE	FALSE	FALSE	TRUE	TRUE	FALSE	FALSE	FALSE	FALSE
	HFE	FALSE	FALSE	FALSE	FALSE	FALSE	TRUE	TRUE	TRUE	TRUE	TRUE	TRUE	FALSE	FALSE	FALSE
	HGF	FALSE	FALSE	FALSE	FALSE	TRUE	FALSE	TRUE	TRUE	FALSE	TRUE	FALSE	FALSE	FALSE	FALSE
	HHIP	FALSE	FALSE	FALSE	FALSE	TRUE	TRUE	FALSE	TRUE	TRUE	TRUE	FALSE	TRUE	FALSE	FALSE
	HHIPL2	FALSE	FALSE	FALSE	FALSE	FALSE	FALSE	FALSE	FALSE	FALSE	TRUE	FALSE	TRUE	FALSE	FALSE
	HHLA2	FALSE	FALSE	FALSE	FALSE	FALSE	TRUE	FALSE	TRUE	TRUE	FALSE	FALSE	FALSE	FALSE	FALSE
	HILPDA	FALSE	FALSE	FALSE	FALSE	FALSE	TRUE	FALSE	TRUE	FALSE	TRUE	FALSE	FALSE	FALSE	FALSE
	HIST1H1A	FALSE	FALSE	FALSE	FALSE	FALSE	TRUE	FALSE	TRUE	FALSE	FALSE	FALSE	FALSE	FALSE	FALSE
	HIST2H2BE	FALSE	FALSE	FALSE	FALSE	TRUE	FALSE	FALSE	TRUE	FALSE	FALSE	FALSE	FALSE	FALSE	FALSE
	HIST2H3PS2	FALSE	FALSE	FALSE	FALSE	TRUE	FALSE	FALSE	TRUE	FALSE	FALSE	FALSE	FALSE	FALSE	FALSE
	HLA-A	FALSE	FALSE	FALSE	FALSE	TRUE	TRUE	FALSE	TRUE	TRUE	TRUE	TRUE	FALSE	FALSE	FALSE
	HLA-B	FALSE	FALSE	FALSE	FALSE	FALSE	TRUE	FALSE	TRUE	TRUE	TRUE	TRUE	FALSE	FALSE	FALSE
	HLA-C	FALSE	FALSE	FALSE	FALSE	FALSE	TRUE	FALSE	TRUE	TRUE	TRUE	TRUE	FALSE	FALSE	FALSE
	HLA-DMA	FALSE	FALSE	FALSE	FALSE	FALSE	TRUE	FALSE	TRUE	FALSE	FALSE	FALSE	FALSE	FALSE	FALSE
	HLA-DPA1	FALSE	FALSE	FALSE	FALSE	FALSE	TRUE	FALSE	TRUE	TRUE	FALSE	FALSE	FALSE	FALSE	FALSE
	HLA-DPB1	FALSE	FALSE	FALSE	FALSE	FALSE	TRUE	FALSE	TRUE	TRUE	FALSE	FALSE	FALSE	FALSE	FALSE
	HLA-DQA1	FALSE	FALSE	FALSE	FALSE	FALSE	FALSE	FALSE	TRUE	TRUE	FALSE	TRUE	FALSE	FALSE	FALSE
	HLA-DQB1	FALSE	FALSE	FALSE	FALSE	FALSE	FALSE	FALSE	FALSE	TRUE	FALSE	TRUE	FALSE	FALSE	FALSE
	HLA-DRA	FALSE	FALSE	FALSE	FALSE	FALSE	TRUE	FALSE	TRUE	TRUE	FALSE	TRUE	FALSE	FALSE	FALSE
	HLA-DRB1	FALSE	FALSE	FALSE	FALSE	TRUE	TRUE	FALSE	TRUE	TRUE	FALSE	FALSE	FALSE	FALSE	FALSE
	HLA-E	FALSE	FALSE	FALSE	FALSE	TRUE	TRUE	FALSE	TRUE	TRUE	TRUE	TRUE	FALSE	FALSE	FALSE
	HLA-F	FALSE	FALSE	FALSE	FALSE	FALSE	TRUE	FALSE	TRUE	TRUE	TRUE	TRUE	FALSE	FALSE	FALSE
	HLA-G	FALSE	FALSE	FALSE	FALSE	TRUE	TRUE	FALSE	TRUE	FALSE	FALSE	FALSE	FALSE	FALSE	TRUE
	HM13	FALSE	FALSE	FALSE	FALSE	FALSE	TRUE	FALSE	TRUE	FALSE	FALSE	FALSE	FALSE	FALSE	FALSE
	HMCN1	FALSE	FALSE	FALSE	TRUE	TRUE	FALSE	FALSE	FALSE	TRUE	TRUE	FALSE	TRUE	FALSE	FALSE
	HMCN2	FALSE	FALSE	FALSE	TRUE	TRUE	FALSE	FALSE	FALSE	FALSE	TRUE	FALSE	TRUE	FALSE	FALSE
	HMMR	TRUE	FALSE	FALSE	FALSE	TRUE	TRUE	FALSE	TRUE	FALSE	FALSE	FALSE	FALSE	FALSE	FALSE
	HMOX1	FALSE	FALSE	FALSE	FALSE	TRUE	FALSE	FALSE	TRUE	FALSE	FALSE	FALSE	FALSE	FALSE	FALSE
	HNRNPM	FALSE	FALSE	FALSE	TRUE	TRUE	FALSE	FALSE	FALSE	FALSE	TRUE	FALSE	FALSE	FALSE	FALSE
	HP	FALSE	FALSE	FALSE	FALSE	TRUE	FALSE	TRUE	TRUE	TRUE	FALSE	FALSE	TRUE	FALSE	FALSE
	HPGDS	FALSE	FALSE	FALSE	FALSE	TRUE	FALSE	FALSE	TRUE	FALSE	FALSE	FALSE	FALSE	FALSE	FALSE
	HPN	FALSE	FALSE	FALSE	FALSE	FALSE	TRUE	FALSE	TRUE	FALSE	TRUE	FALSE	FALSE	FALSE	FALSE
	HPR	FALSE	FALSE	FALSE	FALSE	FALSE	FALSE	FALSE	FALSE	FALSE	TRUE	FALSE	TRUE	FALSE	FALSE
	HPRT1	FALSE	FALSE	FALSE	FALSE	TRUE	FALSE	FALSE	TRUE	FALSE	FALSE	FALSE	FALSE	FALSE	FALSE
	HPSE	FALSE	FALSE	FALSE	TRUE	TRUE	FALSE	FALSE	TRUE	FALSE	TRUE	FALSE	TRUE	FALSE	FALSE
	HPSE2	FALSE	FALSE	FALSE	TRUE	TRUE	FALSE	FALSE	FALSE	FALSE	TRUE	FALSE	FALSE	FALSE	FALSE
	HPX	FALSE	FALSE	FALSE	FALSE	TRUE	FALSE	FALSE	TRUE	TRUE	TRUE	FALSE	FALSE	FALSE	FALSE
	HRAS	FALSE	FALSE	FALSE	FALSE	TRUE	FALSE	FALSE	TRUE	FALSE	FALSE	FALSE	FALSE	FALSE	FALSE
	HRG	FALSE	FALSE	FALSE	TRUE	TRUE	TRUE	FALSE	TRUE	FALSE	TRUE	FALSE	FALSE	FALSE	FALSE
	HSD17B11	FALSE	FALSE	FALSE	FALSE	FALSE	FALSE	TRUE	FALSE	FALSE	TRUE	FALSE	FALSE	FALSE	FALSE
	HSD17B12	FALSE	FALSE	FALSE	TRUE	TRUE	FALSE	TRUE	FALSE	FALSE	TRUE	FALSE	FALSE	FALSE	FALSE
	HSD17B13	FALSE	FALSE	FALSE	FALSE	FALSE	FALSE	TRUE	FALSE	FALSE	TRUE	FALSE	FALSE	FALSE	FALSE
	HSP90AA1	FALSE	FALSE	FALSE	TRUE	TRUE	TRUE	FALSE	TRUE	TRUE	TRUE	FALSE	FALSE	FALSE	FALSE
	HSP90AB1	FALSE	FALSE	FALSE	FALSE	FALSE	FALSE	FALSE	TRUE	TRUE	TRUE	FALSE	FALSE	FALSE	FALSE
	HSP90B1	FALSE	FALSE	FALSE	FALSE	TRUE	FALSE	FALSE	TRUE	TRUE	FALSE	FALSE	FALSE	FALSE	FALSE
	HSPA2	FALSE	FALSE	FALSE	FALSE	FALSE	TRUE	FALSE	TRUE	FALSE	FALSE	FALSE	FALSE	FALSE	FALSE
	HSPA4	FALSE	FALSE	FALSE	FALSE	TRUE	FALSE	FALSE	TRUE	FALSE	TRUE	FALSE	FALSE	FALSE	FALSE
	HSPA5	FALSE	FALSE	FALSE	FALSE	TRUE	TRUE	FALSE	TRUE	FALSE	FALSE	FALSE	FALSE	FALSE	FALSE
	HSPA8	FALSE	FALSE	FALSE	FALSE	FALSE	FALSE	TRUE	TRUE	TRUE	TRUE	FALSE	FALSE	FALSE	FALSE
	HSPB1	FALSE	FALSE	FALSE	FALSE	TRUE	FALSE	TRUE	TRUE	FALSE	FALSE	FALSE	FALSE	FALSE	FALSE
	HSPB3	FALSE	FALSE	FALSE	FALSE	TRUE	FALSE	FALSE	TRUE	FALSE	FALSE	FALSE	FALSE	FALSE	FALSE
	HSPD1	FALSE	FALSE	FALSE	FALSE	FALSE	TRUE	TRUE	TRUE	TRUE	TRUE	FALSE	FALSE	FALSE	FALSE
	HSPG2	FALSE	FALSE	FALSE	TRUE	TRUE	FALSE	TRUE	TRUE	TRUE	TRUE	FALSE	TRUE	TRUE	FALSE
	HTR3B	FALSE	FALSE	FALSE	FALSE	FALSE	TRUE	FALSE	TRUE	FALSE	FALSE	FALSE	FALSE	FALSE	FALSE
	HTRA1	FALSE	FALSE	FALSE	TRUE	TRUE	FALSE	FALSE	FALSE	FALSE	TRUE	FALSE	TRUE	FALSE	FALSE
	HTRA3	FALSE	FALSE	FALSE	FALSE	FALSE	FALSE	FALSE	FALSE	FALSE	TRUE	FALSE	TRUE	FALSE	FALSE
	HYAL1	FALSE	FALSE	FALSE	FALSE	TRUE	FALSE	TRUE	FALSE	FALSE	TRUE	FALSE	FALSE	FALSE	FALSE
	HYAL2	FALSE	FALSE	FALSE	FALSE	TRUE	TRUE	TRUE	TRUE	TRUE	FALSE	TRUE	FALSE	FALSE	FALSE
	HYAL4	FALSE	FALSE	FALSE	FALSE	FALSE	TRUE	FALSE	TRUE	FALSE	FALSE	FALSE	FALSE	FALSE	FALSE
	IBSP	FALSE	FALSE	FALSE	FALSE	TRUE	FALSE	TRUE	TRUE	FALSE	TRUE	FALSE	FALSE	FALSE	FALSE
	ICAM1	TRUE	FALSE	FALSE	FALSE	TRUE	TRUE	FALSE	TRUE	TRUE	TRUE	TRUE	FALSE	TRUE	FALSE
	ICAM2	TRUE	FALSE	FALSE	FALSE	TRUE	FALSE	FALSE	TRUE	TRUE	FALSE	FALSE	FALSE	TRUE	FALSE
	ICAM3	TRUE	FALSE	FALSE	FALSE	FALSE	FALSE	FALSE	TRUE	TRUE	FALSE	FALSE	FALSE	TRUE	FALSE
	ICAM4	TRUE	FALSE	FALSE	FALSE	FALSE	FALSE	FALSE	FALSE	FALSE	TRUE	FALSE	FALSE	FALSE	FALSE
	ICOS	TRUE	FALSE	FALSE	FALSE	FALSE	TRUE	FALSE	TRUE	FALSE	FALSE	TRUE	FALSE	TRUE	FALSE
	ICOSLG	TRUE	FALSE	FALSE	FALSE	FALSE	FALSE	FALSE	FALSE	TRUE	FALSE	TRUE	FALSE	TRUE	FALSE
	IDE	FALSE	FALSE	FALSE	FALSE	FALSE	TRUE	FALSE	TRUE	FALSE	TRUE	TRUE	FALSE	FALSE	FALSE
	IDO1	FALSE	FALSE	FALSE	FALSE	TRUE	FALSE	FALSE	TRUE	FALSE	FALSE	FALSE	FALSE	FALSE	FALSE
	IFI30	FALSE	FALSE	FALSE	FALSE	FALSE	FALSE	FALSE	FALSE	TRUE	TRUE	FALSE	FALSE	FALSE	FALSE
	IFITM1	TRUE	FALSE	FALSE	FALSE	FALSE	FALSE	FALSE	TRUE	FALSE	FALSE	FALSE	FALSE	FALSE	FALSE
	IFNA1	FALSE	FALSE	FALSE	FALSE	TRUE	FALSE	FALSE	TRUE	FALSE	TRUE	FALSE	FALSE	FALSE	FALSE
	IFNA2	FALSE	FALSE	FALSE	FALSE	TRUE	FALSE	FALSE	TRUE	FALSE	FALSE	FALSE	FALSE	FALSE	FALSE
	IFNAR1	FALSE	FALSE	FALSE	FALSE	FALSE	FALSE	FALSE	TRUE	TRUE	FALSE	FALSE	FALSE	FALSE	FALSE
	IFNAR2	FALSE	FALSE	FALSE	FALSE	FALSE	FALSE	FALSE	TRUE	TRUE	TRUE	FALSE	FALSE	FALSE	FALSE
	IFNB1	FALSE	FALSE	FALSE	FALSE	TRUE	FALSE	FALSE	TRUE	FALSE	TRUE	FALSE	FALSE	FALSE	FALSE
	IFNG	FALSE	FALSE	FALSE	FALSE	TRUE	FALSE	TRUE	TRUE	FALSE	TRUE	TRUE	FALSE	FALSE	TRUE
	IFNGR1	TRUE	FALSE	FALSE	FALSE	FALSE	FALSE	FALSE	TRUE	TRUE	FALSE	FALSE	FALSE	FALSE	FALSE
	IGF1	FALSE	FALSE	FALSE	TRUE	TRUE	FALSE	FALSE	TRUE	FALSE	TRUE	FALSE	FALSE	FALSE	FALSE
	IGF1R	TRUE	FALSE	FALSE	FALSE	TRUE	FALSE	FALSE	TRUE	TRUE	FALSE	FALSE	FALSE	FALSE	FALSE
	IGF2	FALSE	FALSE	FALSE	TRUE	TRUE	FALSE	TRUE	TRUE	FALSE	TRUE	FALSE	TRUE	FALSE	TRUE
	IGF2R	TRUE	FALSE	FALSE	FALSE	TRUE	TRUE	FALSE	TRUE	TRUE	TRUE	FALSE	FALSE	FALSE	FALSE
	IGFALS	FALSE	FALSE	FALSE	FALSE	TRUE	FALSE	FALSE	FALSE	FALSE	TRUE	FALSE	FALSE	FALSE	FALSE
	IGFBP1	FALSE	FALSE	FALSE	FALSE	TRUE	FALSE	FALSE	FALSE	FALSE	TRUE	FALSE	TRUE	FALSE	FALSE
	IGFBP2	FALSE	FALSE	FALSE	FALSE	TRUE	FALSE	FALSE	TRUE	FALSE	TRUE	FALSE	TRUE	FALSE	FALSE
	IGFBP3	FALSE	FALSE	FALSE	FALSE	TRUE	FALSE	TRUE	TRUE	TRUE	TRUE	FALSE	TRUE	FALSE	FALSE
	IGFBP4	FALSE	FALSE	FALSE	FALSE	TRUE	FALSE	FALSE	FALSE	FALSE	TRUE	FALSE	FALSE	FALSE	FALSE
	IGFBP5	FALSE	FALSE	FALSE	FALSE	TRUE	FALSE	TRUE	FALSE	FALSE	TRUE	FALSE	TRUE	FALSE	FALSE
	IGFBP6	FALSE	FALSE	FALSE	TRUE	TRUE	FALSE	FALSE	FALSE	FALSE	TRUE	FALSE	FALSE	FALSE	FALSE
	IGFBP7	FALSE	FALSE	FALSE	TRUE	TRUE	FALSE	TRUE	FALSE	FALSE	TRUE	FALSE	TRUE	FALSE	FALSE
	IGFBPL1	FALSE	FALSE	FALSE	FALSE	FALSE	FALSE	FALSE	FALSE	FALSE	TRUE	FALSE	TRUE	FALSE	FALSE
	IGFL2	FALSE	FALSE	FALSE	FALSE	FALSE	FALSE	FALSE	FALSE	FALSE	FALSE	FALSE	TRUE	TRUE	FALSE
	IGHA1	FALSE	FALSE	FALSE	FALSE	FALSE	TRUE	FALSE	FALSE	TRUE	FALSE	FALSE	FALSE	FALSE	FALSE
	IGHG1	FALSE	FALSE	FALSE	FALSE	FALSE	TRUE	FALSE	FALSE	TRUE	FALSE	FALSE	FALSE	FALSE	FALSE
	IGHG2	FALSE	FALSE	FALSE	FALSE	FALSE	TRUE	FALSE	FALSE	TRUE	FALSE	FALSE	FALSE	FALSE	FALSE
	IGHG4	FALSE	FALSE	FALSE	FALSE	FALSE	TRUE	FALSE	FALSE	TRUE	FALSE	FALSE	FALSE	FALSE	FALSE
	IGLL1	TRUE	FALSE	FALSE	FALSE	FALSE	TRUE	FALSE	TRUE	FALSE	FALSE	FALSE	TRUE	FALSE	FALSE
	IGLL5	FALSE	FALSE	FALSE	FALSE	FALSE	TRUE	FALSE	TRUE	FALSE	TRUE	TRUE	FALSE	FALSE	FALSE
	IGLON5	FALSE	FALSE	FALSE	FALSE	FALSE	FALSE	FALSE	FALSE	TRUE	TRUE	FALSE	FALSE	FALSE	FALSE
	IGSF1	FALSE	FALSE	FALSE	FALSE	FALSE	FALSE	FALSE	FALSE	TRUE	TRUE	FALSE	FALSE	FALSE	FALSE
	IGSF10	FALSE	FALSE	FALSE	FALSE	FALSE	FALSE	FALSE	FALSE	FALSE	TRUE	FALSE	TRUE	FALSE	FALSE
	IGSF21	FALSE	FALSE	FALSE	FALSE	FALSE	TRUE	FALSE	TRUE	FALSE	FALSE	TRUE	FALSE	FALSE	FALSE
	IGSF3	FALSE	FALSE	FALSE	FALSE	FALSE	TRUE	FALSE	TRUE	TRUE	FALSE	FALSE	FALSE	FALSE	FALSE
	IGSF5	FALSE	FALSE	FALSE	FALSE	FALSE	TRUE	FALSE	TRUE	FALSE	FALSE	FALSE	FALSE	FALSE	FALSE
	IGSF8	TRUE	FALSE	FALSE	FALSE	FALSE	FALSE	FALSE	FALSE	TRUE	FALSE	FALSE	FALSE	FALSE	FALSE
	IHH	FALSE	FALSE	FALSE	TRUE	TRUE	FALSE	FALSE	TRUE	FALSE	TRUE	FALSE	FALSE	FALSE	FALSE
	IKBKB	FALSE	FALSE	FALSE	FALSE	TRUE	FALSE	FALSE	TRUE	FALSE	FALSE	FALSE	FALSE	FALSE	FALSE
	IKBKG	FALSE	FALSE	FALSE	FALSE	TRUE	FALSE	FALSE	TRUE	FALSE	FALSE	FALSE	FALSE	FALSE	FALSE
	IL10	FALSE	FALSE	FALSE	FALSE	TRUE	FALSE	TRUE	TRUE	FALSE	TRUE	FALSE	FALSE	FALSE	FALSE
	IL10RA	TRUE	FALSE	FALSE	FALSE	TRUE	FALSE	FALSE	TRUE	TRUE	FALSE	FALSE	FALSE	FALSE	FALSE
	IL10RB	TRUE	FALSE	FALSE	FALSE	FALSE	FALSE	FALSE	FALSE	TRUE	FALSE	FALSE	FALSE	FALSE	FALSE
	IL11	FALSE	FALSE	FALSE	FALSE	TRUE	FALSE	FALSE	TRUE	FALSE	TRUE	FALSE	FALSE	FALSE	FALSE
	IL11RA	FALSE	FALSE	FALSE	FALSE	FALSE	TRUE	FALSE	TRUE	FALSE	FALSE	TRUE	FALSE	FALSE	FALSE
	IL12A	FALSE	FALSE	FALSE	FALSE	FALSE	FALSE	FALSE	TRUE	FALSE	TRUE	FALSE	FALSE	FALSE	FALSE
	IL12B	FALSE	FALSE	FALSE	FALSE	FALSE	TRUE	FALSE	TRUE	FALSE	TRUE	FALSE	FALSE	FALSE	FALSE
	IL12RB1	TRUE	FALSE	FALSE	FALSE	TRUE	TRUE	FALSE	TRUE	FALSE	FALSE	TRUE	FALSE	TRUE	FALSE
	IL12RB2	FALSE	FALSE	FALSE	FALSE	FALSE	TRUE	FALSE	TRUE	FALSE	FALSE	TRUE	FALSE	TRUE	FALSE
	IL13	FALSE	FALSE	FALSE	FALSE	TRUE	TRUE	FALSE	TRUE	FALSE	TRUE	TRUE	TRUE	TRUE	FALSE
	IL13RA1	TRUE	FALSE	FALSE	FALSE	FALSE	TRUE	FALSE	TRUE	TRUE	FALSE	TRUE	FALSE	FALSE	FALSE
	IL13RA2	TRUE	FALSE	FALSE	FALSE	FALSE	TRUE	FALSE	TRUE	TRUE	TRUE	TRUE	FALSE	TRUE	FALSE
	IL15	FALSE	FALSE	FALSE	FALSE	TRUE	TRUE	FALSE	TRUE	FALSE	TRUE	FALSE	TRUE	FALSE	FALSE
	IL15RA	TRUE	FALSE	FALSE	FALSE	FALSE	TRUE	FALSE	TRUE	FALSE	TRUE	FALSE	FALSE	FALSE	FALSE
	IL16	FALSE	FALSE	FALSE	TRUE	TRUE	FALSE	FALSE	FALSE	FALSE	TRUE	FALSE	TRUE	TRUE	FALSE
	IL17A	FALSE	FALSE	FALSE	FALSE	TRUE	FALSE	FALSE	TRUE	FALSE	TRUE	TRUE	FALSE	FALSE	FALSE
	IL17B	FALSE	FALSE	FALSE	FALSE	TRUE	FALSE	FALSE	FALSE	FALSE	TRUE	FALSE	FALSE	FALSE	FALSE
	IL17D	FALSE	FALSE	FALSE	FALSE	FALSE	FALSE	FALSE	FALSE	TRUE	TRUE	FALSE	FALSE	FALSE	FALSE
	IL17F	FALSE	FALSE	FALSE	FALSE	TRUE	FALSE	FALSE	TRUE	FALSE	TRUE	FALSE	FALSE	FALSE	FALSE
	IL17RA	TRUE	FALSE	FALSE	FALSE	TRUE	FALSE	FALSE	TRUE	TRUE	FALSE	FALSE	TRUE	FALSE	FALSE
	IL17RB	FALSE	FALSE	FALSE	FALSE	TRUE	TRUE	FALSE	TRUE	TRUE	TRUE	FALSE	FALSE	FALSE	FALSE
	IL17RC	FALSE	FALSE	FALSE	FALSE	TRUE	TRUE	FALSE	TRUE	FALSE	FALSE	FALSE	FALSE	FALSE	FALSE
	IL18	FALSE	FALSE	FALSE	FALSE	TRUE	FALSE	FALSE	TRUE	FALSE	TRUE	FALSE	TRUE	FALSE	FALSE
	IL18BP	FALSE	FALSE	FALSE	FALSE	FALSE	FALSE	FALSE	FALSE	FALSE	TRUE	FALSE	TRUE	FALSE	FALSE
	IL18R1	TRUE	FALSE	FALSE	FALSE	FALSE	FALSE	FALSE	FALSE	TRUE	FALSE	FALSE	FALSE	FALSE	FALSE
	IL1A	FALSE	FALSE	FALSE	FALSE	TRUE	FALSE	FALSE	TRUE	FALSE	TRUE	FALSE	FALSE	FALSE	FALSE
	IL1B	FALSE	FALSE	FALSE	FALSE	TRUE	FALSE	FALSE	TRUE	FALSE	TRUE	FALSE	FALSE	FALSE	FALSE
	IL1R1	TRUE	FALSE	FALSE	FALSE	TRUE	TRUE	FALSE	TRUE	TRUE	TRUE	TRUE	TRUE	TRUE	FALSE
	IL1R2	TRUE	FALSE	FALSE	FALSE	FALSE	FALSE	FALSE	FALSE	TRUE	TRUE	FALSE	FALSE	FALSE	FALSE
	IL1RAP	FALSE	FALSE	FALSE	FALSE	FALSE	FALSE	FALSE	FALSE	TRUE	TRUE	FALSE	TRUE	FALSE	FALSE
	IL1RAPL1	FALSE	FALSE	FALSE	FALSE	FALSE	TRUE	FALSE	TRUE	FALSE	FALSE	FALSE	FALSE	FALSE	FALSE
	IL1RL1	FALSE	FALSE	FALSE	TRUE	TRUE	TRUE	FALSE	TRUE	FALSE	TRUE	TRUE	TRUE	FALSE	FALSE
	IL1RN	FALSE	FALSE	FALSE	FALSE	TRUE	FALSE	FALSE	TRUE	FALSE	TRUE	FALSE	TRUE	FALSE	FALSE
	IL2	FALSE	FALSE	FALSE	FALSE	TRUE	FALSE	FALSE	TRUE	FALSE	TRUE	FALSE	FALSE	FALSE	FALSE
	IL21R	TRUE	FALSE	FALSE	FALSE	TRUE	FALSE	FALSE	FALSE	FALSE	FALSE	FALSE	FALSE	FALSE	FALSE
	IL22	FALSE	FALSE	FALSE	FALSE	TRUE	FALSE	FALSE	TRUE	FALSE	TRUE	FALSE	FALSE	FALSE	FALSE
	IL23A	FALSE	FALSE	FALSE	FALSE	TRUE	FALSE	FALSE	FALSE	FALSE	TRUE	FALSE	TRUE	FALSE	FALSE
	IL23R	FALSE	FALSE	FALSE	FALSE	TRUE	TRUE	FALSE	TRUE	FALSE	FALSE	TRUE	FALSE	FALSE	FALSE
	IL27RA	FALSE	FALSE	FALSE	FALSE	FALSE	TRUE	FALSE	TRUE	TRUE	FALSE	TRUE	FALSE	FALSE	FALSE
	IL2RA	TRUE	FALSE	FALSE	FALSE	TRUE	TRUE	FALSE	TRUE	TRUE	FALSE	TRUE	FALSE	FALSE	FALSE
	IL2RB	TRUE	FALSE	FALSE	FALSE	TRUE	TRUE	FALSE	TRUE	TRUE	FALSE	TRUE	FALSE	FALSE	FALSE
	IL2RG	TRUE	FALSE	FALSE	FALSE	TRUE	TRUE	FALSE	TRUE	TRUE	FALSE	TRUE	FALSE	FALSE	FALSE
	IL3	FALSE	FALSE	FALSE	FALSE	TRUE	FALSE	FALSE	TRUE	FALSE	TRUE	FALSE	FALSE	FALSE	FALSE
	IL31RA	FALSE	FALSE	FALSE	FALSE	FALSE	TRUE	FALSE	TRUE	FALSE	FALSE	TRUE	FALSE	FALSE	FALSE
	IL33	FALSE	FALSE	FALSE	FALSE	TRUE	FALSE	FALSE	TRUE	FALSE	TRUE	FALSE	TRUE	FALSE	FALSE
	IL34	FALSE	FALSE	FALSE	FALSE	TRUE	FALSE	FALSE	FALSE	FALSE	TRUE	FALSE	FALSE	FALSE	FALSE
	IL37	FALSE	FALSE	FALSE	FALSE	TRUE	FALSE	FALSE	FALSE	FALSE	FALSE	FALSE	TRUE	FALSE	FALSE
	IL3RA	TRUE	FALSE	FALSE	FALSE	TRUE	TRUE	FALSE	TRUE	TRUE	FALSE	TRUE	FALSE	FALSE	FALSE
	IL4	FALSE	FALSE	FALSE	FALSE	TRUE	FALSE	FALSE	TRUE	FALSE	TRUE	TRUE	FALSE	FALSE	FALSE
	IL4I1	FALSE	FALSE	FALSE	FALSE	FALSE	FALSE	FALSE	FALSE	TRUE	FALSE	FALSE	TRUE	FALSE	FALSE
	IL4R	TRUE	FALSE	FALSE	FALSE	TRUE	FALSE	FALSE	TRUE	TRUE	TRUE	FALSE	TRUE	FALSE	FALSE
	IL5	FALSE	FALSE	FALSE	FALSE	TRUE	FALSE	TRUE	TRUE	FALSE	TRUE	FALSE	FALSE	FALSE	FALSE
	IL5RA	TRUE	FALSE	FALSE	FALSE	FALSE	TRUE	FALSE	TRUE	TRUE	FALSE	TRUE	FALSE	FALSE	FALSE
	IL6	FALSE	FALSE	FALSE	FALSE	TRUE	FALSE	TRUE	TRUE	FALSE	TRUE	TRUE	TRUE	FALSE	FALSE
	IL6R	TRUE	FALSE	FALSE	FALSE	TRUE	TRUE	FALSE	TRUE	FALSE	TRUE	TRUE	FALSE	FALSE	FALSE
	IL6ST	TRUE	FALSE	FALSE	FALSE	TRUE	TRUE	FALSE	TRUE	TRUE	TRUE	TRUE	TRUE	FALSE	FALSE
	IL7	FALSE	FALSE	FALSE	FALSE	TRUE	FALSE	FALSE	TRUE	FALSE	TRUE	FALSE	FALSE	FALSE	FALSE
	IL7R	TRUE	FALSE	FALSE	FALSE	TRUE	TRUE	FALSE	TRUE	TRUE	FALSE	TRUE	FALSE	FALSE	FALSE
	IL9	FALSE	FALSE	FALSE	FALSE	TRUE	FALSE	FALSE	TRUE	FALSE	TRUE	FALSE	FALSE	FALSE	FALSE
	IL9R	TRUE	FALSE	FALSE	FALSE	FALSE	FALSE	FALSE	FALSE	FALSE	TRUE	FALSE	FALSE	FALSE	FALSE
	ILK	FALSE	FALSE	FALSE	FALSE	TRUE	FALSE	TRUE	TRUE	FALSE	FALSE	FALSE	FALSE	FALSE	FALSE
	IMPG1	FALSE	FALSE	FALSE	FALSE	TRUE	FALSE	FALSE	FALSE	FALSE	TRUE	FALSE	FALSE	FALSE	FALSE
	IMPG2	FALSE	FALSE	FALSE	TRUE	TRUE	FALSE	TRUE	FALSE	FALSE	TRUE	FALSE	FALSE	FALSE	FALSE
	INHA	FALSE	FALSE	FALSE	FALSE	TRUE	FALSE	FALSE	FALSE	FALSE	TRUE	FALSE	TRUE	FALSE	FALSE
	INHBA	FALSE	FALSE	FALSE	FALSE	TRUE	FALSE	FALSE	FALSE	FALSE	TRUE	FALSE	FALSE	FALSE	FALSE
	INHBB	FALSE	FALSE	FALSE	FALSE	TRUE	FALSE	FALSE	FALSE	FALSE	TRUE	FALSE	FALSE	FALSE	FALSE
	INHBE	FALSE	FALSE	FALSE	FALSE	TRUE	FALSE	FALSE	FALSE	TRUE	TRUE	FALSE	TRUE	FALSE	FALSE
	INS	FALSE	FALSE	FALSE	TRUE	TRUE	FALSE	TRUE	TRUE	FALSE	TRUE	FALSE	FALSE	FALSE	FALSE
	INSL5	FALSE	FALSE	FALSE	TRUE	FALSE	FALSE	FALSE	FALSE	FALSE	TRUE	FALSE	FALSE	FALSE	FALSE
	INSR	TRUE	FALSE	FALSE	FALSE	FALSE	TRUE	TRUE	TRUE	TRUE	FALSE	TRUE	FALSE	FALSE	FALSE
	INTU	FALSE	FALSE	FALSE	FALSE	FALSE	TRUE	FALSE	TRUE	FALSE	FALSE	FALSE	FALSE	FALSE	FALSE
	IQGAP2	FALSE	FALSE	FALSE	FALSE	FALSE	TRUE	FALSE	TRUE	FALSE	FALSE	FALSE	FALSE	TRUE	FALSE
	IRAK1	FALSE	FALSE	FALSE	FALSE	TRUE	FALSE	FALSE	TRUE	FALSE	FALSE	FALSE	FALSE	FALSE	FALSE
	IRAK4	FALSE	FALSE	FALSE	FALSE	TRUE	FALSE	FALSE	TRUE	FALSE	TRUE	FALSE	FALSE	FALSE	FALSE
	IRS1	FALSE	FALSE	FALSE	FALSE	TRUE	FALSE	FALSE	TRUE	FALSE	FALSE	FALSE	FALSE	FALSE	FALSE
	ISG15	FALSE	FALSE	FALSE	FALSE	FALSE	FALSE	FALSE	TRUE	FALSE	TRUE	FALSE	FALSE	FALSE	FALSE
	ISLR	FALSE	FALSE	FALSE	FALSE	FALSE	FALSE	FALSE	FALSE	TRUE	TRUE	FALSE	TRUE	TRUE	FALSE
	ISLR2	FALSE	FALSE	FALSE	FALSE	FALSE	TRUE	FALSE	TRUE	FALSE	FALSE	FALSE	FALSE	FALSE	FALSE
	ITFG1	FALSE	FALSE	FALSE	FALSE	FALSE	FALSE	TRUE	FALSE	TRUE	TRUE	FALSE	FALSE	FALSE	FALSE
	ITGA1	TRUE	FALSE	FALSE	FALSE	TRUE	TRUE	TRUE	TRUE	TRUE	FALSE	TRUE	FALSE	FALSE	FALSE
	ITGA10	FALSE	FALSE	FALSE	FALSE	TRUE	FALSE	FALSE	FALSE	TRUE	FALSE	FALSE	FALSE	FALSE	FALSE
	ITGA11	FALSE	FALSE	FALSE	FALSE	TRUE	FALSE	FALSE	FALSE	TRUE	FALSE	FALSE	FALSE	FALSE	FALSE
	ITGA2	TRUE	FALSE	FALSE	FALSE	TRUE	TRUE	TRUE	TRUE	TRUE	FALSE	TRUE	FALSE	FALSE	FALSE
	ITGA2B	TRUE	FALSE	FALSE	FALSE	TRUE	TRUE	FALSE	TRUE	TRUE	TRUE	TRUE	FALSE	TRUE	FALSE
	ITGA3	TRUE	FALSE	FALSE	FALSE	TRUE	TRUE	TRUE	TRUE	TRUE	FALSE	TRUE	FALSE	FALSE	FALSE
	ITGA4	TRUE	FALSE	FALSE	FALSE	TRUE	TRUE	FALSE	TRUE	TRUE	TRUE	TRUE	FALSE	TRUE	FALSE
	ITGA5	TRUE	FALSE	FALSE	FALSE	TRUE	TRUE	TRUE	TRUE	TRUE	FALSE	TRUE	FALSE	FALSE	TRUE
	ITGA6	TRUE	FALSE	FALSE	TRUE	TRUE	TRUE	FALSE	TRUE	TRUE	TRUE	TRUE	FALSE	FALSE	FALSE
	ITGA7	FALSE	FALSE	FALSE	FALSE	TRUE	TRUE	FALSE	TRUE	TRUE	FALSE	FALSE	FALSE	TRUE	FALSE
	ITGA8	FALSE	FALSE	FALSE	FALSE	TRUE	TRUE	FALSE	TRUE	TRUE	FALSE	FALSE	FALSE	TRUE	FALSE
	ITGA9	FALSE	FALSE	FALSE	FALSE	TRUE	FALSE	FALSE	FALSE	TRUE	FALSE	FALSE	FALSE	TRUE	FALSE
	ITGAD	TRUE	FALSE	FALSE	FALSE	FALSE	TRUE	FALSE	TRUE	FALSE	FALSE	FALSE	FALSE	FALSE	FALSE
	ITGAE	TRUE	FALSE	FALSE	FALSE	TRUE	TRUE	FALSE	TRUE	TRUE	FALSE	TRUE	FALSE	FALSE	FALSE
	ITGAL	TRUE	FALSE	FALSE	FALSE	TRUE	TRUE	FALSE	TRUE	TRUE	FALSE	TRUE	FALSE	FALSE	FALSE
	ITGAM	TRUE	FALSE	FALSE	FALSE	TRUE	TRUE	TRUE	TRUE	TRUE	TRUE	TRUE	FALSE	FALSE	FALSE
	ITGAV	TRUE	FALSE	FALSE	FALSE	TRUE	TRUE	TRUE	TRUE	TRUE	FALSE	TRUE	FALSE	FALSE	FALSE
	ITGAX	TRUE	FALSE	FALSE	FALSE	TRUE	TRUE	FALSE	TRUE	TRUE	FALSE	TRUE	FALSE	FALSE	FALSE
	ITGB1	TRUE	FALSE	FALSE	TRUE	TRUE	TRUE	TRUE	TRUE	TRUE	TRUE	TRUE	FALSE	FALSE	FALSE
	ITGB2	TRUE	FALSE	FALSE	FALSE	TRUE	TRUE	FALSE	TRUE	TRUE	FALSE	FALSE	FALSE	FALSE	FALSE
	ITGB3	TRUE	FALSE	FALSE	FALSE	TRUE	TRUE	TRUE	TRUE	TRUE	FALSE	TRUE	FALSE	FALSE	FALSE
	ITGB4	TRUE	FALSE	FALSE	TRUE	TRUE	TRUE	FALSE	TRUE	TRUE	TRUE	FALSE	FALSE	FALSE	FALSE
	ITGB5	FALSE	FALSE	FALSE	FALSE	TRUE	TRUE	FALSE	TRUE	TRUE	FALSE	FALSE	FALSE	TRUE	FALSE
	ITGB6	FALSE	FALSE	FALSE	FALSE	TRUE	TRUE	FALSE	TRUE	TRUE	FALSE	TRUE	FALSE	FALSE	FALSE
	ITGB7	FALSE	FALSE	FALSE	FALSE	TRUE	TRUE	FALSE	TRUE	TRUE	FALSE	FALSE	FALSE	TRUE	FALSE
	ITGB8	FALSE	FALSE	FALSE	FALSE	TRUE	TRUE	FALSE	TRUE	TRUE	FALSE	FALSE	FALSE	TRUE	FALSE
	ITGBL1	FALSE	FALSE	FALSE	FALSE	FALSE	TRUE	FALSE	FALSE	FALSE	TRUE	FALSE	FALSE	FALSE	FALSE
	ITIH1	FALSE	FALSE	FALSE	TRUE	TRUE	FALSE	FALSE	FALSE	FALSE	TRUE	FALSE	TRUE	FALSE	FALSE
	ITIH2	FALSE	FALSE	FALSE	TRUE	TRUE	FALSE	FALSE	FALSE	TRUE	TRUE	FALSE	TRUE	FALSE	FALSE
	ITIH3	FALSE	FALSE	FALSE	TRUE	FALSE	FALSE	TRUE	FALSE	FALSE	TRUE	FALSE	FALSE	FALSE	FALSE
	ITIH4	FALSE	FALSE	FALSE	TRUE	TRUE	FALSE	TRUE	TRUE	FALSE	TRUE	FALSE	TRUE	FALSE	FALSE
	ITIH5	FALSE	FALSE	FALSE	TRUE	TRUE	FALSE	FALSE	FALSE	FALSE	TRUE	FALSE	TRUE	FALSE	FALSE
	ITLN1	FALSE	FALSE	FALSE	TRUE	FALSE	FALSE	FALSE	FALSE	FALSE	TRUE	FALSE	FALSE	FALSE	FALSE
	ITM2B	FALSE	FALSE	FALSE	FALSE	FALSE	FALSE	TRUE	FALSE	TRUE	TRUE	FALSE	FALSE	FALSE	FALSE
	IZUMO1R	FALSE	FALSE	FALSE	FALSE	FALSE	TRUE	FALSE	FALSE	FALSE	FALSE	TRUE	FALSE	FALSE	FALSE
	JAG1	TRUE	FALSE	FALSE	FALSE	TRUE	FALSE	FALSE	TRUE	TRUE	FALSE	FALSE	FALSE	TRUE	FALSE
	JAG2	FALSE	FALSE	FALSE	FALSE	TRUE	FALSE	FALSE	TRUE	TRUE	FALSE	FALSE	FALSE	FALSE	FALSE
	JAK1	FALSE	FALSE	FALSE	FALSE	TRUE	FALSE	FALSE	TRUE	FALSE	FALSE	FALSE	FALSE	FALSE	FALSE
	JAK2	FALSE	FALSE	FALSE	FALSE	TRUE	FALSE	FALSE	TRUE	FALSE	FALSE	FALSE	FALSE	TRUE	FALSE
	JAK3	FALSE	FALSE	FALSE	FALSE	TRUE	FALSE	FALSE	TRUE	FALSE	FALSE	FALSE	FALSE	TRUE	FALSE
	JAM2	TRUE	FALSE	FALSE	FALSE	FALSE	FALSE	FALSE	TRUE	TRUE	FALSE	FALSE	FALSE	FALSE	FALSE
	JAM3	FALSE	FALSE	FALSE	FALSE	FALSE	FALSE	FALSE	FALSE	TRUE	TRUE	FALSE	TRUE	FALSE	FALSE
	KAZALD1	FALSE	FALSE	FALSE	TRUE	TRUE	FALSE	FALSE	FALSE	FALSE	TRUE	FALSE	FALSE	FALSE	FALSE
	KCNA1	FALSE	FALSE	FALSE	FALSE	FALSE	TRUE	FALSE	TRUE	FALSE	FALSE	FALSE	FALSE	FALSE	FALSE
	KCNA5	FALSE	FALSE	FALSE	FALSE	FALSE	TRUE	FALSE	TRUE	FALSE	FALSE	FALSE	FALSE	FALSE	FALSE
	KCNC1	FALSE	FALSE	FALSE	FALSE	FALSE	TRUE	FALSE	TRUE	FALSE	FALSE	FALSE	FALSE	TRUE	FALSE
	KCNE1	FALSE	FALSE	FALSE	FALSE	FALSE	TRUE	FALSE	TRUE	FALSE	FALSE	FALSE	FALSE	FALSE	FALSE
	KCNE2	FALSE	FALSE	FALSE	FALSE	FALSE	TRUE	FALSE	TRUE	FALSE	FALSE	FALSE	FALSE	FALSE	FALSE
	KCNH2	FALSE	FALSE	FALSE	FALSE	FALSE	TRUE	FALSE	TRUE	TRUE	FALSE	FALSE	FALSE	FALSE	FALSE
	KCNH5	FALSE	FALSE	FALSE	FALSE	FALSE	TRUE	FALSE	TRUE	FALSE	FALSE	FALSE	FALSE	FALSE	FALSE
	KCNJ3	FALSE	FALSE	FALSE	FALSE	FALSE	TRUE	FALSE	TRUE	FALSE	FALSE	TRUE	FALSE	FALSE	FALSE
	KCNJ5	FALSE	FALSE	FALSE	FALSE	FALSE	TRUE	FALSE	TRUE	FALSE	FALSE	TRUE	FALSE	FALSE	FALSE
	KCNK2	FALSE	FALSE	FALSE	FALSE	FALSE	TRUE	FALSE	TRUE	FALSE	FALSE	FALSE	FALSE	FALSE	FALSE
	KCNN2	FALSE	FALSE	FALSE	FALSE	FALSE	TRUE	FALSE	TRUE	FALSE	FALSE	FALSE	FALSE	FALSE	FALSE
	KCNQ3	FALSE	FALSE	FALSE	FALSE	FALSE	TRUE	FALSE	TRUE	FALSE	FALSE	FALSE	FALSE	FALSE	FALSE
	KDR	TRUE	FALSE	FALSE	FALSE	TRUE	FALSE	TRUE	TRUE	FALSE	TRUE	TRUE	FALSE	FALSE	FALSE
	KERA	FALSE	FALSE	FALSE	FALSE	TRUE	FALSE	FALSE	FALSE	FALSE	TRUE	FALSE	FALSE	FALSE	FALSE
	KIAA0100	FALSE	FALSE	FALSE	FALSE	FALSE	FALSE	FALSE	FALSE	FALSE	TRUE	FALSE	TRUE	FALSE	FALSE
	KIAA1549	FALSE	FALSE	FALSE	FALSE	FALSE	FALSE	FALSE	FALSE	TRUE	FALSE	FALSE	FALSE	TRUE	FALSE
	KIR2DL1	TRUE	FALSE	FALSE	FALSE	FALSE	FALSE	FALSE	TRUE	FALSE	FALSE	FALSE	FALSE	FALSE	FALSE
	KIR2DL3	TRUE	FALSE	FALSE	FALSE	FALSE	FALSE	FALSE	TRUE	TRUE	FALSE	FALSE	FALSE	FALSE	FALSE
	KIR2DL4	TRUE	FALSE	FALSE	FALSE	FALSE	FALSE	FALSE	TRUE	FALSE	FALSE	FALSE	FALSE	FALSE	FALSE
	KIR2DS4	TRUE	FALSE	FALSE	FALSE	FALSE	FALSE	FALSE	FALSE	TRUE	FALSE	FALSE	FALSE	FALSE	FALSE
	KIR3DL1	TRUE	FALSE	FALSE	FALSE	FALSE	FALSE	FALSE	TRUE	TRUE	FALSE	FALSE	FALSE	FALSE	FALSE
	KIR3DL2	TRUE	FALSE	FALSE	FALSE	FALSE	FALSE	FALSE	TRUE	FALSE	FALSE	FALSE	FALSE	FALSE	FALSE
	KIR3DL3	TRUE	FALSE	FALSE	FALSE	FALSE	FALSE	FALSE	TRUE	FALSE	FALSE	FALSE	FALSE	FALSE	FALSE
	KISS1	FALSE	FALSE	FALSE	FALSE	FALSE	FALSE	FALSE	FALSE	FALSE	TRUE	FALSE	TRUE	FALSE	FALSE
	KISS1R	FALSE	FALSE	FALSE	FALSE	FALSE	TRUE	FALSE	TRUE	FALSE	FALSE	FALSE	FALSE	FALSE	FALSE
	KIT	TRUE	FALSE	FALSE	FALSE	TRUE	TRUE	FALSE	TRUE	TRUE	TRUE	TRUE	FALSE	FALSE	FALSE
	KITLG	FALSE	FALSE	FALSE	FALSE	TRUE	FALSE	FALSE	TRUE	TRUE	TRUE	FALSE	FALSE	FALSE	FALSE
	KL	FALSE	FALSE	FALSE	FALSE	TRUE	FALSE	FALSE	TRUE	FALSE	TRUE	FALSE	FALSE	FALSE	FALSE
	KLK1	FALSE	FALSE	FALSE	FALSE	TRUE	FALSE	FALSE	FALSE	FALSE	TRUE	FALSE	FALSE	FALSE	FALSE
	KLK11	FALSE	FALSE	FALSE	FALSE	TRUE	FALSE	FALSE	FALSE	FALSE	TRUE	FALSE	FALSE	FALSE	FALSE
	KLK3	FALSE	FALSE	FALSE	FALSE	TRUE	FALSE	FALSE	TRUE	FALSE	TRUE	FALSE	FALSE	FALSE	FALSE
	KLK4	FALSE	FALSE	FALSE	FALSE	TRUE	FALSE	FALSE	TRUE	FALSE	TRUE	FALSE	FALSE	FALSE	FALSE
	KLK6	FALSE	FALSE	FALSE	FALSE	TRUE	FALSE	FALSE	FALSE	FALSE	TRUE	FALSE	TRUE	TRUE	FALSE
	KLK7	FALSE	FALSE	FALSE	FALSE	TRUE	FALSE	FALSE	FALSE	FALSE	TRUE	FALSE	TRUE	TRUE	FALSE
	KLK8	FALSE	FALSE	FALSE	FALSE	FALSE	FALSE	FALSE	FALSE	FALSE	TRUE	FALSE	TRUE	FALSE	FALSE
	KLKB1	FALSE	FALSE	FALSE	FALSE	TRUE	FALSE	FALSE	FALSE	FALSE	TRUE	FALSE	FALSE	FALSE	FALSE
	KLRB1	TRUE	FALSE	FALSE	FALSE	TRUE	FALSE	FALSE	TRUE	TRUE	FALSE	FALSE	FALSE	FALSE	FALSE
	KLRC1	TRUE	FALSE	FALSE	FALSE	TRUE	FALSE	FALSE	TRUE	TRUE	FALSE	TRUE	FALSE	TRUE	FALSE
	KLRC2	TRUE	FALSE	FALSE	FALSE	FALSE	FALSE	FALSE	TRUE	FALSE	FALSE	FALSE	FALSE	TRUE	FALSE
	KLRD1	TRUE	FALSE	FALSE	FALSE	TRUE	TRUE	FALSE	TRUE	FALSE	FALSE	TRUE	FALSE	FALSE	FALSE
	KLRF1	FALSE	FALSE	FALSE	FALSE	FALSE	FALSE	FALSE	TRUE	TRUE	FALSE	FALSE	FALSE	TRUE	FALSE
	KLRG1	FALSE	FALSE	FALSE	FALSE	TRUE	FALSE	FALSE	TRUE	TRUE	FALSE	FALSE	FALSE	FALSE	FALSE
	KLRK1	TRUE	FALSE	FALSE	FALSE	TRUE	TRUE	FALSE	TRUE	FALSE	FALSE	TRUE	FALSE	FALSE	FALSE
	KNG1	FALSE	FALSE	FALSE	TRUE	TRUE	FALSE	TRUE	TRUE	TRUE	TRUE	FALSE	FALSE	FALSE	FALSE
	KRAS	FALSE	FALSE	TRUE	FALSE	TRUE	FALSE	FALSE	TRUE	FALSE	FALSE	FALSE	FALSE	FALSE	FALSE
	KRT1	FALSE	FALSE	FALSE	TRUE	TRUE	FALSE	FALSE	FALSE	TRUE	TRUE	FALSE	FALSE	FALSE	FALSE
	KRT10	FALSE	FALSE	FALSE	FALSE	TRUE	FALSE	FALSE	TRUE	FALSE	FALSE	FALSE	FALSE	FALSE	FALSE
	KRT14	FALSE	FALSE	FALSE	FALSE	TRUE	FALSE	FALSE	TRUE	FALSE	FALSE	FALSE	FALSE	FALSE	TRUE
	KRT18	FALSE	FALSE	FALSE	FALSE	TRUE	FALSE	FALSE	TRUE	FALSE	FALSE	FALSE	FALSE	FALSE	FALSE
	KRT19	FALSE	FALSE	FALSE	FALSE	TRUE	FALSE	FALSE	TRUE	FALSE	FALSE	FALSE	FALSE	FALSE	FALSE
	KRT4	FALSE	FALSE	FALSE	FALSE	TRUE	TRUE	FALSE	TRUE	FALSE	FALSE	FALSE	FALSE	FALSE	FALSE
	KRT5	FALSE	FALSE	FALSE	FALSE	TRUE	FALSE	FALSE	TRUE	FALSE	FALSE	FALSE	FALSE	FALSE	FALSE
	KRT8	FALSE	FALSE	FALSE	FALSE	TRUE	FALSE	FALSE	TRUE	FALSE	FALSE	FALSE	FALSE	FALSE	FALSE
	L1CAM	TRUE	FALSE	FALSE	FALSE	TRUE	TRUE	FALSE	TRUE	TRUE	FALSE	TRUE	FALSE	FALSE	FALSE
	LAD1	FALSE	FALSE	FALSE	TRUE	TRUE	FALSE	FALSE	FALSE	FALSE	TRUE	FALSE	TRUE	FALSE	FALSE
	LAG3	TRUE	FALSE	FALSE	FALSE	TRUE	TRUE	FALSE	TRUE	FALSE	FALSE	TRUE	FALSE	FALSE	FALSE
	LAIR1	TRUE	FALSE	FALSE	FALSE	FALSE	FALSE	TRUE	FALSE	TRUE	FALSE	FALSE	FALSE	FALSE	FALSE
	LAMA1	FALSE	FALSE	FALSE	TRUE	TRUE	FALSE	TRUE	FALSE	TRUE	TRUE	FALSE	FALSE	FALSE	FALSE
	LAMA2	FALSE	FALSE	FALSE	TRUE	TRUE	FALSE	TRUE	TRUE	TRUE	TRUE	FALSE	FALSE	FALSE	FALSE
	LAMA3	FALSE	FALSE	FALSE	TRUE	TRUE	FALSE	TRUE	FALSE	TRUE	TRUE	FALSE	TRUE	FALSE	FALSE
	LAMA4	FALSE	FALSE	FALSE	TRUE	TRUE	FALSE	TRUE	FALSE	TRUE	TRUE	FALSE	TRUE	TRUE	FALSE
	LAMA5	FALSE	FALSE	FALSE	TRUE	TRUE	FALSE	TRUE	FALSE	TRUE	TRUE	FALSE	TRUE	FALSE	FALSE
	LAMB1	FALSE	FALSE	FALSE	TRUE	TRUE	FALSE	FALSE	FALSE	TRUE	TRUE	FALSE	FALSE	FALSE	FALSE
	LAMB2	FALSE	FALSE	FALSE	TRUE	TRUE	FALSE	FALSE	FALSE	TRUE	TRUE	FALSE	TRUE	FALSE	TRUE
	LAMB3	FALSE	FALSE	FALSE	TRUE	TRUE	FALSE	TRUE	FALSE	TRUE	TRUE	FALSE	TRUE	FALSE	FALSE
	LAMC1	FALSE	FALSE	FALSE	TRUE	TRUE	FALSE	TRUE	FALSE	TRUE	TRUE	FALSE	TRUE	TRUE	TRUE
	LAMC2	FALSE	FALSE	FALSE	TRUE	TRUE	FALSE	TRUE	FALSE	TRUE	TRUE	FALSE	TRUE	FALSE	FALSE
	LAMC3	FALSE	FALSE	FALSE	TRUE	TRUE	FALSE	FALSE	FALSE	FALSE	TRUE	FALSE	FALSE	FALSE	FALSE
	LAMP1	TRUE	FALSE	FALSE	FALSE	TRUE	TRUE	FALSE	TRUE	TRUE	FALSE	TRUE	FALSE	FALSE	FALSE
	LAMP2	TRUE	FALSE	FALSE	FALSE	FALSE	FALSE	FALSE	TRUE	TRUE	TRUE	FALSE	FALSE	FALSE	FALSE
	LAMP3	TRUE	FALSE	FALSE	FALSE	FALSE	FALSE	FALSE	FALSE	TRUE	FALSE	FALSE	FALSE	FALSE	FALSE
	LAMP5	FALSE	FALSE	FALSE	FALSE	FALSE	FALSE	FALSE	FALSE	FALSE	FALSE	FALSE	FALSE	FALSE	FALSE
	LAYN	FALSE	FALSE	FALSE	FALSE	FALSE	TRUE	FALSE	TRUE	FALSE	FALSE	FALSE	FALSE	FALSE	FALSE
	LBP	FALSE	FALSE	FALSE	FALSE	FALSE	TRUE	FALSE	TRUE	FALSE	TRUE	FALSE	FALSE	FALSE	FALSE
	LCAT	FALSE	FALSE	FALSE	FALSE	FALSE	FALSE	FALSE	FALSE	FALSE	TRUE	FALSE	TRUE	FALSE	FALSE
	LCK	FALSE	FALSE	TRUE	FALSE	TRUE	FALSE	FALSE	TRUE	FALSE	FALSE	FALSE	FALSE	FALSE	FALSE
	LCN2	FALSE	FALSE	FALSE	FALSE	TRUE	FALSE	FALSE	TRUE	FALSE	TRUE	FALSE	TRUE	FALSE	FALSE
	LDLR	FALSE	FALSE	FALSE	FALSE	FALSE	TRUE	TRUE	TRUE	TRUE	TRUE	TRUE	FALSE	FALSE	FALSE
	LECT2	FALSE	FALSE	FALSE	FALSE	FALSE	FALSE	FALSE	FALSE	FALSE	TRUE	FALSE	TRUE	FALSE	FALSE
	LEFTY1	FALSE	FALSE	FALSE	FALSE	TRUE	FALSE	FALSE	FALSE	FALSE	TRUE	FALSE	FALSE	FALSE	FALSE
	LEFTY2	FALSE	FALSE	FALSE	FALSE	TRUE	FALSE	FALSE	FALSE	FALSE	TRUE	FALSE	FALSE	FALSE	FALSE
	LEP	FALSE	FALSE	FALSE	FALSE	TRUE	FALSE	FALSE	TRUE	FALSE	TRUE	FALSE	FALSE	FALSE	FALSE
	LEPR	TRUE	FALSE	FALSE	FALSE	TRUE	TRUE	FALSE	TRUE	TRUE	TRUE	TRUE	FALSE	FALSE	FALSE
	LGALS1	FALSE	FALSE	FALSE	TRUE	TRUE	TRUE	FALSE	TRUE	FALSE	TRUE	FALSE	TRUE	FALSE	FALSE
	LGALS3	FALSE	FALSE	FALSE	TRUE	TRUE	TRUE	FALSE	TRUE	FALSE	TRUE	TRUE	TRUE	TRUE	TRUE
	LGALS3BP	FALSE	FALSE	FALSE	FALSE	TRUE	FALSE	FALSE	TRUE	TRUE	TRUE	FALSE	FALSE	FALSE	FALSE
	LGALS4	FALSE	FALSE	FALSE	TRUE	TRUE	FALSE	FALSE	TRUE	FALSE	TRUE	FALSE	FALSE	FALSE	FALSE
	LGALS8	FALSE	FALSE	FALSE	FALSE	FALSE	FALSE	FALSE	TRUE	FALSE	FALSE	FALSE	FALSE	TRUE	FALSE
	LGALS9	FALSE	FALSE	FALSE	TRUE	TRUE	FALSE	TRUE	TRUE	FALSE	TRUE	FALSE	TRUE	FALSE	FALSE
	LGALSL	FALSE	FALSE	FALSE	TRUE	FALSE	FALSE	FALSE	FALSE	FALSE	TRUE	FALSE	FALSE	FALSE	FALSE
	LGI1	FALSE	FALSE	FALSE	FALSE	FALSE	FALSE	FALSE	TRUE	FALSE	TRUE	FALSE	FALSE	FALSE	FALSE
	LGI2	FALSE	FALSE	FALSE	FALSE	FALSE	FALSE	FALSE	FALSE	FALSE	TRUE	FALSE	TRUE	FALSE	FALSE
	LGI3	FALSE	FALSE	FALSE	FALSE	FALSE	FALSE	FALSE	FALSE	FALSE	TRUE	FALSE	TRUE	FALSE	FALSE
	LGI4	FALSE	FALSE	FALSE	FALSE	FALSE	FALSE	FALSE	FALSE	FALSE	TRUE	FALSE	TRUE	FALSE	FALSE
	LGMN	FALSE	FALSE	FALSE	FALSE	FALSE	FALSE	FALSE	FALSE	TRUE	TRUE	FALSE	FALSE	FALSE	FALSE
	LGR5	FALSE	TRUE	FALSE	FALSE	TRUE	FALSE	FALSE	TRUE	FALSE	FALSE	FALSE	FALSE	FALSE	FALSE
	LGR6	FALSE	TRUE	FALSE	TRUE	FALSE	FALSE	FALSE	FALSE	FALSE	TRUE	FALSE	FALSE	TRUE	FALSE
	LHB	FALSE	FALSE	FALSE	FALSE	FALSE	FALSE	FALSE	FALSE	FALSE	TRUE	FALSE	TRUE	FALSE	FALSE
	LHCGR	FALSE	FALSE	FALSE	FALSE	FALSE	FALSE	FALSE	FALSE	FALSE	TRUE	TRUE	FALSE	FALSE	FALSE
	LIF	FALSE	FALSE	FALSE	FALSE	TRUE	FALSE	FALSE	TRUE	FALSE	TRUE	FALSE	TRUE	FALSE	FALSE
	LIFR	TRUE	FALSE	FALSE	FALSE	TRUE	TRUE	TRUE	TRUE	TRUE	TRUE	TRUE	FALSE	FALSE	FALSE
	LILRA1	TRUE	FALSE	FALSE	FALSE	FALSE	FALSE	FALSE	FALSE	TRUE	FALSE	FALSE	FALSE	FALSE	FALSE
	LILRA5	TRUE	FALSE	FALSE	FALSE	FALSE	TRUE	FALSE	TRUE	TRUE	TRUE	FALSE	FALSE	FALSE	FALSE
	LILRB1	TRUE	FALSE	FALSE	FALSE	FALSE	TRUE	FALSE	TRUE	TRUE	FALSE	FALSE	FALSE	FALSE	FALSE
	LILRB2	TRUE	FALSE	FALSE	FALSE	FALSE	TRUE	FALSE	TRUE	FALSE	FALSE	FALSE	FALSE	FALSE	FALSE
	LINGO1	FALSE	FALSE	FALSE	TRUE	TRUE	FALSE	FALSE	FALSE	FALSE	TRUE	FALSE	FALSE	FALSE	FALSE
	LINGO2	FALSE	FALSE	FALSE	TRUE	TRUE	FALSE	FALSE	FALSE	FALSE	TRUE	FALSE	FALSE	FALSE	FALSE
	LINGO3	FALSE	FALSE	FALSE	TRUE	TRUE	FALSE	FALSE	FALSE	FALSE	TRUE	FALSE	FALSE	FALSE	FALSE
	LINGO4	FALSE	FALSE	FALSE	TRUE	TRUE	FALSE	FALSE	FALSE	FALSE	TRUE	FALSE	FALSE	FALSE	FALSE
	LIPC	FALSE	FALSE	FALSE	FALSE	FALSE	FALSE	TRUE	FALSE	FALSE	TRUE	FALSE	FALSE	FALSE	FALSE
	LIPG	FALSE	FALSE	FALSE	FALSE	FALSE	TRUE	FALSE	TRUE	TRUE	TRUE	FALSE	FALSE	FALSE	FALSE
	LMAN1	FALSE	FALSE	FALSE	TRUE	TRUE	FALSE	FALSE	FALSE	FALSE	TRUE	FALSE	FALSE	FALSE	TRUE
	LMAN2	FALSE	FALSE	FALSE	FALSE	FALSE	TRUE	FALSE	TRUE	TRUE	TRUE	FALSE	FALSE	FALSE	FALSE
	LMNA	FALSE	FALSE	FALSE	FALSE	TRUE	FALSE	TRUE	TRUE	TRUE	FALSE	FALSE	FALSE	FALSE	FALSE
	LNPEP	FALSE	FALSE	FALSE	FALSE	FALSE	FALSE	TRUE	FALSE	TRUE	FALSE	FALSE	FALSE	FALSE	FALSE
	LOX	FALSE	FALSE	FALSE	TRUE	TRUE	FALSE	TRUE	TRUE	TRUE	TRUE	FALSE	TRUE	FALSE	FALSE
	LOXL1	FALSE	FALSE	FALSE	TRUE	TRUE	FALSE	TRUE	FALSE	FALSE	TRUE	FALSE	TRUE	FALSE	FALSE
	LOXL2	FALSE	FALSE	FALSE	TRUE	TRUE	FALSE	TRUE	FALSE	FALSE	TRUE	FALSE	TRUE	FALSE	FALSE
	LOXL3	FALSE	FALSE	FALSE	FALSE	TRUE	FALSE	TRUE	FALSE	FALSE	TRUE	FALSE	FALSE	FALSE	FALSE
	LOXL4	FALSE	FALSE	FALSE	FALSE	TRUE	FALSE	TRUE	FALSE	TRUE	TRUE	FALSE	TRUE	FALSE	FALSE
	LPAR1	FALSE	FALSE	FALSE	FALSE	FALSE	TRUE	FALSE	TRUE	FALSE	FALSE	FALSE	FALSE	FALSE	FALSE
	LPAR2	FALSE	FALSE	FALSE	FALSE	FALSE	TRUE	FALSE	TRUE	FALSE	FALSE	FALSE	FALSE	FALSE	FALSE
	LPL	FALSE	FALSE	FALSE	FALSE	TRUE	TRUE	TRUE	TRUE	FALSE	TRUE	FALSE	TRUE	FALSE	FALSE
	LPO	FALSE	FALSE	FALSE	FALSE	FALSE	FALSE	FALSE	TRUE	FALSE	TRUE	FALSE	FALSE	FALSE	FALSE
	LRCH3	FALSE	FALSE	FALSE	FALSE	FALSE	FALSE	FALSE	FALSE	FALSE	TRUE	FALSE	TRUE	FALSE	FALSE
	LRFN1	FALSE	FALSE	FALSE	FALSE	FALSE	TRUE	FALSE	TRUE	TRUE	FALSE	FALSE	FALSE	FALSE	FALSE
	LRFN2	FALSE	FALSE	FALSE	FALSE	FALSE	TRUE	FALSE	TRUE	FALSE	FALSE	FALSE	FALSE	FALSE	FALSE
	LRFN3	FALSE	FALSE	FALSE	FALSE	FALSE	TRUE	FALSE	TRUE	FALSE	FALSE	FALSE	FALSE	FALSE	FALSE
	LRFN4	FALSE	FALSE	FALSE	FALSE	FALSE	TRUE	FALSE	TRUE	FALSE	FALSE	FALSE	FALSE	FALSE	FALSE
	LRFN5	FALSE	FALSE	FALSE	FALSE	FALSE	TRUE	FALSE	TRUE	FALSE	FALSE	FALSE	FALSE	FALSE	FALSE
	LRG1	FALSE	FALSE	FALSE	FALSE	FALSE	FALSE	FALSE	FALSE	FALSE	TRUE	FALSE	TRUE	FALSE	FALSE
	LRIG1	FALSE	FALSE	FALSE	TRUE	TRUE	FALSE	FALSE	FALSE	FALSE	TRUE	FALSE	FALSE	FALSE	FALSE
	LRIG2	FALSE	FALSE	FALSE	TRUE	TRUE	FALSE	FALSE	FALSE	FALSE	TRUE	FALSE	FALSE	FALSE	FALSE
	LRP1	TRUE	FALSE	FALSE	FALSE	TRUE	FALSE	FALSE	TRUE	TRUE	FALSE	FALSE	FALSE	FALSE	FALSE
	LRP11	FALSE	FALSE	FALSE	FALSE	FALSE	FALSE	FALSE	FALSE	TRUE	FALSE	FALSE	FALSE	TRUE	FALSE
	LRP12	FALSE	FALSE	FALSE	FALSE	FALSE	FALSE	FALSE	FALSE	TRUE	FALSE	FALSE	FALSE	TRUE	FALSE
	LRP2	FALSE	FALSE	FALSE	FALSE	TRUE	TRUE	FALSE	TRUE	TRUE	TRUE	TRUE	FALSE	FALSE	FALSE
	LRP4	FALSE	FALSE	FALSE	FALSE	FALSE	TRUE	FALSE	TRUE	TRUE	FALSE	FALSE	FALSE	FALSE	FALSE
	LRP5	FALSE	FALSE	FALSE	FALSE	TRUE	FALSE	FALSE	TRUE	TRUE	FALSE	FALSE	FALSE	FALSE	FALSE
	LRP6	FALSE	FALSE	FALSE	FALSE	TRUE	TRUE	FALSE	TRUE	FALSE	FALSE	FALSE	FALSE	FALSE	FALSE
	LRP8	FALSE	FALSE	FALSE	FALSE	FALSE	FALSE	FALSE	TRUE	FALSE	TRUE	FALSE	FALSE	FALSE	FALSE
	LRPAP1	FALSE	FALSE	FALSE	FALSE	FALSE	TRUE	TRUE	TRUE	TRUE	FALSE	FALSE	FALSE	FALSE	FALSE
	LRRC15	FALSE	FALSE	FALSE	TRUE	TRUE	FALSE	FALSE	FALSE	TRUE	TRUE	FALSE	FALSE	TRUE	FALSE
	LRRC17	FALSE	FALSE	FALSE	TRUE	TRUE	FALSE	FALSE	FALSE	FALSE	TRUE	FALSE	TRUE	FALSE	FALSE
	LRRC24	FALSE	FALSE	FALSE	TRUE	TRUE	FALSE	FALSE	FALSE	FALSE	TRUE	FALSE	FALSE	FALSE	FALSE
	LRRC32	FALSE	FALSE	FALSE	TRUE	TRUE	TRUE	FALSE	TRUE	TRUE	TRUE	FALSE	FALSE	FALSE	FALSE
	LRRC3B	FALSE	FALSE	FALSE	TRUE	TRUE	FALSE	FALSE	FALSE	FALSE	TRUE	FALSE	FALSE	FALSE	FALSE
	LRRC8A	FALSE	FALSE	FALSE	FALSE	FALSE	TRUE	FALSE	TRUE	TRUE	FALSE	FALSE	FALSE	FALSE	FALSE
	LRRN1	FALSE	FALSE	FALSE	TRUE	TRUE	FALSE	FALSE	FALSE	TRUE	TRUE	FALSE	FALSE	FALSE	FALSE
	LRRN2	FALSE	FALSE	FALSE	TRUE	TRUE	FALSE	FALSE	FALSE	FALSE	TRUE	FALSE	FALSE	FALSE	FALSE
	LRRN3	FALSE	FALSE	FALSE	TRUE	TRUE	FALSE	FALSE	FALSE	FALSE	TRUE	FALSE	FALSE	FALSE	FALSE
	LRRTM1	FALSE	FALSE	FALSE	TRUE	TRUE	TRUE	FALSE	FALSE	FALSE	TRUE	FALSE	FALSE	FALSE	FALSE
	LRRTM3	FALSE	FALSE	FALSE	TRUE	TRUE	FALSE	FALSE	FALSE	FALSE	TRUE	FALSE	FALSE	FALSE	FALSE
	LRRTM4	FALSE	FALSE	FALSE	TRUE	TRUE	FALSE	FALSE	FALSE	FALSE	TRUE	FALSE	FALSE	FALSE	FALSE
	LTA	FALSE	FALSE	FALSE	FALSE	TRUE	FALSE	FALSE	TRUE	FALSE	TRUE	FALSE	FALSE	FALSE	FALSE
	LTB	FALSE	FALSE	FALSE	FALSE	FALSE	FALSE	FALSE	FALSE	TRUE	TRUE	FALSE	FALSE	FALSE	FALSE
	LTBP1	FALSE	FALSE	FALSE	TRUE	TRUE	FALSE	TRUE	FALSE	TRUE	TRUE	FALSE	TRUE	FALSE	FALSE
	LTBP2	FALSE	FALSE	FALSE	TRUE	TRUE	FALSE	TRUE	FALSE	FALSE	TRUE	FALSE	TRUE	FALSE	FALSE
	LTBP3	FALSE	FALSE	FALSE	TRUE	TRUE	FALSE	FALSE	FALSE	TRUE	TRUE	FALSE	FALSE	FALSE	FALSE
	LTBP4	FALSE	FALSE	FALSE	TRUE	TRUE	FALSE	FALSE	FALSE	FALSE	TRUE	FALSE	FALSE	FALSE	FALSE
	LTF	FALSE	FALSE	FALSE	FALSE	FALSE	TRUE	FALSE	TRUE	TRUE	TRUE	FALSE	FALSE	FALSE	TRUE
	LUM	FALSE	FALSE	FALSE	TRUE	TRUE	FALSE	TRUE	FALSE	TRUE	TRUE	FALSE	FALSE	FALSE	FALSE
	LUZP2	FALSE	FALSE	FALSE	FALSE	FALSE	FALSE	FALSE	FALSE	FALSE	TRUE	FALSE	TRUE	TRUE	FALSE
	LY6D	FALSE	FALSE	FALSE	FALSE	FALSE	TRUE	FALSE	TRUE	FALSE	FALSE	FALSE	FALSE	FALSE	FALSE
	LY6G5B	FALSE	FALSE	FALSE	FALSE	FALSE	TRUE	FALSE	TRUE	FALSE	TRUE	TRUE	FALSE	FALSE	FALSE
	LY6G5C	FALSE	FALSE	FALSE	FALSE	FALSE	TRUE	FALSE	TRUE	FALSE	TRUE	TRUE	TRUE	FALSE	FALSE
	LY6G6C	FALSE	FALSE	FALSE	FALSE	FALSE	TRUE	FALSE	TRUE	FALSE	FALSE	TRUE	FALSE	FALSE	FALSE
	LY6G6D	FALSE	FALSE	FALSE	FALSE	FALSE	TRUE	FALSE	TRUE	FALSE	FALSE	TRUE	FALSE	FALSE	FALSE
	LY6K	FALSE	FALSE	FALSE	FALSE	FALSE	FALSE	FALSE	FALSE	TRUE	TRUE	FALSE	TRUE	TRUE	FALSE
	LY75	TRUE	FALSE	FALSE	FALSE	TRUE	FALSE	FALSE	TRUE	TRUE	FALSE	TRUE	FALSE	FALSE	FALSE
	LY9	TRUE	FALSE	FALSE	FALSE	FALSE	TRUE	FALSE	TRUE	TRUE	FALSE	FALSE	FALSE	FALSE	FALSE
	LY96	FALSE	FALSE	FALSE	FALSE	TRUE	FALSE	FALSE	TRUE	FALSE	TRUE	FALSE	TRUE	FALSE	FALSE
	LYN	FALSE	FALSE	TRUE	FALSE	TRUE	FALSE	FALSE	TRUE	FALSE	FALSE	FALSE	FALSE	FALSE	FALSE
	LYPD6	FALSE	FALSE	FALSE	FALSE	FALSE	FALSE	FALSE	FALSE	FALSE	TRUE	FALSE	TRUE	FALSE	FALSE
	LYVE1	FALSE	FALSE	FALSE	FALSE	TRUE	FALSE	FALSE	TRUE	FALSE	FALSE	FALSE	FALSE	FALSE	FALSE
	LYZ	FALSE	FALSE	FALSE	FALSE	FALSE	FALSE	FALSE	FALSE	FALSE	TRUE	FALSE	TRUE	FALSE	FALSE
	LYZL6	FALSE	FALSE	FALSE	FALSE	FALSE	TRUE	FALSE	TRUE	FALSE	TRUE	FALSE	FALSE	FALSE	FALSE
	M6PR	FALSE	FALSE	FALSE	FALSE	FALSE	FALSE	FALSE	TRUE	TRUE	FALSE	FALSE	FALSE	FALSE	FALSE
	MADCAM1	FALSE	FALSE	FALSE	FALSE	TRUE	FALSE	FALSE	TRUE	FALSE	FALSE	FALSE	FALSE	FALSE	FALSE
	MAG	FALSE	FALSE	FALSE	FALSE	TRUE	FALSE	FALSE	TRUE	FALSE	FALSE	FALSE	FALSE	FALSE	FALSE
	MAMDC2	FALSE	FALSE	FALSE	TRUE	FALSE	FALSE	FALSE	FALSE	FALSE	TRUE	FALSE	TRUE	TRUE	FALSE
	MAN2A1	FALSE	FALSE	FALSE	FALSE	FALSE	FALSE	FALSE	FALSE	TRUE	TRUE	FALSE	FALSE	FALSE	FALSE
	MAN2B1	FALSE	FALSE	FALSE	FALSE	FALSE	FALSE	FALSE	FALSE	TRUE	TRUE	FALSE	FALSE	FALSE	FALSE
	MAN2B2	FALSE	FALSE	FALSE	FALSE	FALSE	FALSE	FALSE	FALSE	TRUE	TRUE	FALSE	FALSE	FALSE	FALSE
	MANF	FALSE	FALSE	FALSE	FALSE	FALSE	FALSE	FALSE	FALSE	FALSE	TRUE	FALSE	TRUE	FALSE	FALSE
	MAP2	FALSE	FALSE	FALSE	FALSE	TRUE	FALSE	FALSE	FALSE	FALSE	FALSE	FALSE	FALSE	TRUE	FALSE
	MAP2K1	FALSE	FALSE	FALSE	FALSE	TRUE	FALSE	FALSE	TRUE	FALSE	FALSE	FALSE	FALSE	FALSE	FALSE
	MAP2K7	FALSE	FALSE	FALSE	FALSE	TRUE	FALSE	FALSE	TRUE	FALSE	FALSE	FALSE	FALSE	TRUE	FALSE
	MAP3K5	FALSE	FALSE	FALSE	FALSE	TRUE	TRUE	FALSE	TRUE	FALSE	FALSE	TRUE	FALSE	FALSE	FALSE
	MAPK1	FALSE	FALSE	FALSE	FALSE	TRUE	FALSE	FALSE	TRUE	FALSE	FALSE	FALSE	FALSE	FALSE	FALSE
	MAPK14	FALSE	FALSE	FALSE	FALSE	TRUE	FALSE	FALSE	TRUE	FALSE	FALSE	FALSE	FALSE	FALSE	FALSE
	MAPK3	FALSE	FALSE	FALSE	FALSE	TRUE	FALSE	FALSE	TRUE	FALSE	FALSE	FALSE	FALSE	FALSE	FALSE
	MAPK8	FALSE	FALSE	FALSE	FALSE	TRUE	FALSE	FALSE	TRUE	FALSE	FALSE	FALSE	FALSE	FALSE	FALSE
	MASP1	FALSE	FALSE	FALSE	FALSE	FALSE	FALSE	FALSE	TRUE	FALSE	TRUE	FALSE	TRUE	FALSE	FALSE
	MASP2	FALSE	FALSE	FALSE	FALSE	FALSE	FALSE	FALSE	FALSE	FALSE	TRUE	FALSE	TRUE	FALSE	FALSE
	MATN1	FALSE	FALSE	FALSE	TRUE	TRUE	FALSE	FALSE	FALSE	FALSE	TRUE	FALSE	FALSE	FALSE	FALSE
	MATN2	FALSE	FALSE	FALSE	TRUE	TRUE	FALSE	FALSE	FALSE	FALSE	TRUE	FALSE	FALSE	FALSE	FALSE
	MATN3	FALSE	FALSE	FALSE	TRUE	TRUE	FALSE	TRUE	FALSE	FALSE	TRUE	FALSE	TRUE	FALSE	FALSE
	MATN4	FALSE	FALSE	FALSE	TRUE	TRUE	FALSE	FALSE	FALSE	FALSE	TRUE	FALSE	FALSE	FALSE	FALSE
	MBL2	FALSE	FALSE	FALSE	TRUE	TRUE	TRUE	TRUE	TRUE	FALSE	TRUE	FALSE	FALSE	FALSE	FALSE
	MBP	FALSE	FALSE	FALSE	FALSE	TRUE	TRUE	FALSE	TRUE	FALSE	FALSE	FALSE	FALSE	TRUE	FALSE
	MCAM	TRUE	FALSE	FALSE	FALSE	TRUE	TRUE	FALSE	TRUE	TRUE	TRUE	TRUE	FALSE	TRUE	FALSE
	MCL1	FALSE	FALSE	FALSE	FALSE	TRUE	FALSE	FALSE	TRUE	FALSE	FALSE	FALSE	FALSE	FALSE	FALSE
	MDK	FALSE	FALSE	FALSE	FALSE	TRUE	FALSE	FALSE	TRUE	FALSE	TRUE	FALSE	TRUE	FALSE	FALSE
	MDM2	FALSE	FALSE	FALSE	FALSE	TRUE	FALSE	FALSE	TRUE	FALSE	FALSE	FALSE	FALSE	FALSE	FALSE
	MEGF6	FALSE	FALSE	FALSE	TRUE	FALSE	FALSE	FALSE	FALSE	FALSE	TRUE	FALSE	TRUE	FALSE	FALSE
	MEGF9	FALSE	FALSE	FALSE	TRUE	TRUE	FALSE	FALSE	FALSE	FALSE	TRUE	FALSE	FALSE	FALSE	FALSE
	MELTF	TRUE	FALSE	FALSE	FALSE	FALSE	FALSE	FALSE	FALSE	FALSE	TRUE	FALSE	FALSE	FALSE	FALSE
	MEP1B	FALSE	FALSE	FALSE	FALSE	FALSE	FALSE	TRUE	FALSE	FALSE	TRUE	FALSE	FALSE	FALSE	FALSE
	MEPE	FALSE	FALSE	FALSE	TRUE	TRUE	FALSE	FALSE	FALSE	FALSE	TRUE	FALSE	FALSE	FALSE	FALSE
	MERTK	FALSE	FALSE	FALSE	FALSE	TRUE	FALSE	FALSE	TRUE	TRUE	TRUE	FALSE	FALSE	TRUE	FALSE
	MET	FALSE	FALSE	FALSE	FALSE	TRUE	TRUE	TRUE	TRUE	TRUE	TRUE	FALSE	TRUE	TRUE	FALSE
	METRN	FALSE	FALSE	FALSE	FALSE	FALSE	FALSE	FALSE	FALSE	FALSE	TRUE	FALSE	TRUE	TRUE	FALSE
	METTL9	FALSE	FALSE	FALSE	FALSE	FALSE	FALSE	FALSE	FALSE	TRUE	FALSE	FALSE	TRUE	FALSE	FALSE
	MFAP1	FALSE	FALSE	FALSE	TRUE	TRUE	FALSE	FALSE	FALSE	FALSE	TRUE	FALSE	FALSE	FALSE	FALSE
	MFAP2	FALSE	FALSE	FALSE	TRUE	TRUE	FALSE	TRUE	FALSE	FALSE	TRUE	FALSE	FALSE	FALSE	FALSE
	MFAP4	FALSE	FALSE	FALSE	TRUE	TRUE	FALSE	FALSE	FALSE	TRUE	TRUE	FALSE	TRUE	FALSE	FALSE
	MFAP5	FALSE	FALSE	FALSE	TRUE	TRUE	FALSE	FALSE	FALSE	TRUE	TRUE	FALSE	FALSE	FALSE	FALSE
	MFGE8	FALSE	FALSE	TRUE	TRUE	TRUE	TRUE	FALSE	TRUE	TRUE	TRUE	TRUE	TRUE	FALSE	FALSE
	MGAT4A	FALSE	FALSE	FALSE	FALSE	FALSE	FALSE	FALSE	FALSE	FALSE	TRUE	FALSE	TRUE	FALSE	FALSE
	MGP	FALSE	FALSE	FALSE	TRUE	TRUE	FALSE	FALSE	FALSE	FALSE	TRUE	FALSE	FALSE	FALSE	FALSE
	MICA	FALSE	FALSE	FALSE	FALSE	FALSE	TRUE	FALSE	TRUE	TRUE	FALSE	FALSE	FALSE	FALSE	FALSE
	MICB	FALSE	FALSE	FALSE	FALSE	TRUE	TRUE	FALSE	TRUE	TRUE	TRUE	TRUE	FALSE	TRUE	FALSE
	MIF	FALSE	FALSE	FALSE	FALSE	TRUE	TRUE	TRUE	TRUE	FALSE	TRUE	FALSE	TRUE	FALSE	FALSE
	MME	TRUE	FALSE	FALSE	FALSE	TRUE	TRUE	FALSE	TRUE	TRUE	FALSE	FALSE	FALSE	FALSE	FALSE
	MMP1	FALSE	FALSE	FALSE	FALSE	TRUE	FALSE	TRUE	TRUE	FALSE	FALSE	FALSE	TRUE	FALSE	FALSE
	MMP10	FALSE	FALSE	FALSE	TRUE	TRUE	FALSE	FALSE	FALSE	FALSE	TRUE	FALSE	TRUE	TRUE	FALSE
	MMP11	FALSE	FALSE	FALSE	TRUE	TRUE	FALSE	FALSE	FALSE	FALSE	TRUE	FALSE	FALSE	FALSE	FALSE
	MMP12	FALSE	FALSE	FALSE	TRUE	TRUE	FALSE	TRUE	TRUE	FALSE	TRUE	FALSE	FALSE	FALSE	FALSE
	MMP13	FALSE	FALSE	FALSE	TRUE	TRUE	FALSE	TRUE	TRUE	TRUE	TRUE	FALSE	FALSE	FALSE	FALSE
	MMP14	FALSE	FALSE	FALSE	TRUE	TRUE	FALSE	TRUE	TRUE	FALSE	TRUE	FALSE	FALSE	FALSE	FALSE
	MMP15	FALSE	FALSE	FALSE	TRUE	TRUE	FALSE	TRUE	FALSE	FALSE	TRUE	FALSE	FALSE	TRUE	FALSE
	MMP16	FALSE	FALSE	FALSE	TRUE	TRUE	TRUE	TRUE	TRUE	FALSE	TRUE	FALSE	TRUE	FALSE	FALSE
	MMP17	FALSE	FALSE	FALSE	TRUE	TRUE	FALSE	FALSE	FALSE	FALSE	TRUE	FALSE	FALSE	FALSE	FALSE
	MMP19	FALSE	FALSE	FALSE	TRUE	TRUE	FALSE	FALSE	FALSE	FALSE	TRUE	FALSE	TRUE	FALSE	FALSE
	MMP2	FALSE	FALSE	FALSE	TRUE	TRUE	FALSE	TRUE	TRUE	FALSE	TRUE	FALSE	TRUE	FALSE	FALSE
	MMP20	FALSE	FALSE	FALSE	TRUE	TRUE	FALSE	FALSE	FALSE	FALSE	TRUE	FALSE	FALSE	FALSE	FALSE
	MMP21	FALSE	FALSE	FALSE	TRUE	TRUE	FALSE	FALSE	FALSE	FALSE	TRUE	FALSE	FALSE	FALSE	FALSE
	MMP23B	FALSE	FALSE	FALSE	TRUE	TRUE	FALSE	FALSE	FALSE	FALSE	TRUE	FALSE	FALSE	FALSE	FALSE
	MMP24	FALSE	FALSE	FALSE	TRUE	TRUE	FALSE	FALSE	FALSE	FALSE	TRUE	FALSE	TRUE	TRUE	FALSE
	MMP25	FALSE	FALSE	FALSE	TRUE	TRUE	FALSE	FALSE	FALSE	FALSE	TRUE	FALSE	TRUE	FALSE	FALSE
	MMP27	FALSE	FALSE	TRUE	FALSE	TRUE	FALSE	FALSE	FALSE	FALSE	TRUE	FALSE	FALSE	FALSE	FALSE
	MMP28	FALSE	FALSE	FALSE	FALSE	TRUE	FALSE	FALSE	FALSE	FALSE	TRUE	FALSE	TRUE	FALSE	FALSE
	MMP3	FALSE	FALSE	FALSE	TRUE	TRUE	FALSE	TRUE	TRUE	FALSE	TRUE	FALSE	TRUE	FALSE	FALSE
	MMP7	FALSE	FALSE	FALSE	TRUE	TRUE	TRUE	TRUE	TRUE	FALSE	TRUE	FALSE	TRUE	FALSE	FALSE
	MMP8	FALSE	FALSE	FALSE	TRUE	TRUE	FALSE	TRUE	TRUE	FALSE	TRUE	FALSE	FALSE	FALSE	FALSE
	MMP9	FALSE	FALSE	FALSE	TRUE	TRUE	FALSE	TRUE	TRUE	FALSE	TRUE	FALSE	TRUE	FALSE	FALSE
	MMRN1	FALSE	FALSE	FALSE	TRUE	TRUE	FALSE	FALSE	FALSE	TRUE	TRUE	FALSE	TRUE	FALSE	FALSE
	MMRN2	FALSE	FALSE	FALSE	TRUE	TRUE	FALSE	FALSE	FALSE	FALSE	TRUE	FALSE	TRUE	FALSE	FALSE
	MOG	FALSE	FALSE	FALSE	FALSE	TRUE	TRUE	FALSE	TRUE	FALSE	FALSE	TRUE	FALSE	FALSE	FALSE
	MOXD1	FALSE	FALSE	FALSE	FALSE	FALSE	FALSE	FALSE	FALSE	TRUE	TRUE	FALSE	FALSE	FALSE	FALSE
	MPL	TRUE	FALSE	FALSE	FALSE	FALSE	TRUE	FALSE	TRUE	FALSE	FALSE	FALSE	FALSE	FALSE	FALSE
	MPO	FALSE	FALSE	FALSE	FALSE	TRUE	FALSE	FALSE	TRUE	TRUE	TRUE	FALSE	FALSE	FALSE	FALSE
	MPZL1	FALSE	FALSE	FALSE	FALSE	FALSE	TRUE	FALSE	TRUE	TRUE	FALSE	FALSE	FALSE	FALSE	FALSE
	MR1	FALSE	FALSE	FALSE	FALSE	FALSE	TRUE	FALSE	TRUE	TRUE	TRUE	TRUE	FALSE	FALSE	FALSE
	MRC1	TRUE	FALSE	FALSE	FALSE	TRUE	TRUE	FALSE	TRUE	TRUE	FALSE	FALSE	FALSE	FALSE	FALSE
	MRGPRF	FALSE	TRUE	FALSE	FALSE	FALSE	FALSE	FALSE	FALSE	TRUE	FALSE	FALSE	FALSE	TRUE	FALSE
	MRGPRX1	FALSE	TRUE	FALSE	FALSE	FALSE	TRUE	FALSE	TRUE	FALSE	FALSE	FALSE	FALSE	FALSE	FALSE
	MS4A1	TRUE	FALSE	FALSE	FALSE	FALSE	TRUE	FALSE	TRUE	TRUE	FALSE	TRUE	FALSE	FALSE	FALSE
	MS4A2	FALSE	FALSE	FALSE	FALSE	FALSE	TRUE	FALSE	TRUE	FALSE	FALSE	TRUE	FALSE	FALSE	FALSE
	MSLN	FALSE	FALSE	FALSE	FALSE	TRUE	TRUE	FALSE	TRUE	TRUE	TRUE	FALSE	FALSE	FALSE	FALSE
	MSLNL	FALSE	FALSE	FALSE	FALSE	FALSE	TRUE	FALSE	TRUE	FALSE	FALSE	FALSE	FALSE	FALSE	FALSE
	MSMP	FALSE	FALSE	FALSE	FALSE	FALSE	FALSE	FALSE	FALSE	FALSE	TRUE	FALSE	TRUE	FALSE	FALSE
	MSN	FALSE	FALSE	FALSE	FALSE	TRUE	TRUE	FALSE	TRUE	FALSE	FALSE	FALSE	FALSE	FALSE	FALSE
	MSR1	TRUE	FALSE	FALSE	FALSE	TRUE	FALSE	FALSE	TRUE	TRUE	TRUE	FALSE	FALSE	FALSE	FALSE
	MST1	FALSE	FALSE	FALSE	FALSE	TRUE	FALSE	FALSE	FALSE	FALSE	TRUE	FALSE	FALSE	FALSE	FALSE
	MST1R	TRUE	FALSE	FALSE	FALSE	FALSE	TRUE	FALSE	TRUE	TRUE	FALSE	FALSE	FALSE	FALSE	FALSE
	MSTN	FALSE	FALSE	FALSE	FALSE	TRUE	FALSE	FALSE	FALSE	FALSE	TRUE	FALSE	FALSE	FALSE	FALSE
	MTOR	FALSE	FALSE	FALSE	FALSE	TRUE	FALSE	FALSE	TRUE	FALSE	FALSE	FALSE	FALSE	FALSE	FALSE
	MUC1	TRUE	FALSE	FALSE	TRUE	TRUE	FALSE	FALSE	TRUE	FALSE	TRUE	FALSE	TRUE	FALSE	FALSE
	MUC16	FALSE	FALSE	FALSE	FALSE	FALSE	FALSE	FALSE	TRUE	TRUE	FALSE	FALSE	FALSE	FALSE	FALSE
	MUC17	FALSE	FALSE	FALSE	FALSE	TRUE	TRUE	FALSE	TRUE	FALSE	FALSE	FALSE	FALSE	FALSE	FALSE
	MUC2	FALSE	FALSE	FALSE	TRUE	FALSE	FALSE	FALSE	FALSE	FALSE	TRUE	FALSE	FALSE	FALSE	FALSE
	MUC20	FALSE	FALSE	FALSE	FALSE	FALSE	FALSE	FALSE	FALSE	FALSE	TRUE	FALSE	TRUE	TRUE	FALSE
	MUC4	FALSE	FALSE	FALSE	TRUE	TRUE	FALSE	FALSE	TRUE	TRUE	TRUE	FALSE	FALSE	FALSE	FALSE
	MUC5AC	FALSE	FALSE	FALSE	FALSE	TRUE	FALSE	FALSE	TRUE	FALSE	TRUE	FALSE	FALSE	FALSE	TRUE
	MUC5B	FALSE	FALSE	FALSE	FALSE	TRUE	FALSE	FALSE	TRUE	FALSE	TRUE	FALSE	TRUE	FALSE	FALSE
	MUSK	FALSE	FALSE	FALSE	FALSE	TRUE	FALSE	FALSE	TRUE	FALSE	FALSE	TRUE	FALSE	FALSE	FALSE
	MX1	FALSE	FALSE	FALSE	FALSE	TRUE	FALSE	FALSE	TRUE	FALSE	FALSE	FALSE	FALSE	FALSE	FALSE
	MXRA5	FALSE	FALSE	FALSE	FALSE	TRUE	FALSE	FALSE	FALSE	TRUE	FALSE	FALSE	TRUE	FALSE	FALSE
	MXRA7	FALSE	FALSE	FALSE	FALSE	TRUE	FALSE	FALSE	FALSE	FALSE	FALSE	FALSE	TRUE	FALSE	FALSE
	MXRA8	FALSE	FALSE	FALSE	FALSE	FALSE	TRUE	FALSE	TRUE	TRUE	FALSE	FALSE	FALSE	FALSE	FALSE
	MYD88	FALSE	FALSE	FALSE	FALSE	TRUE	FALSE	FALSE	TRUE	FALSE	FALSE	FALSE	FALSE	FALSE	FALSE
	MYH11	FALSE	FALSE	FALSE	FALSE	TRUE	FALSE	FALSE	FALSE	TRUE	FALSE	FALSE	FALSE	FALSE	FALSE
	MYH9	FALSE	FALSE	FALSE	FALSE	TRUE	FALSE	FALSE	FALSE	TRUE	FALSE	FALSE	FALSE	FALSE	FALSE
	MYO18A	FALSE	FALSE	FALSE	FALSE	FALSE	TRUE	FALSE	TRUE	FALSE	FALSE	FALSE	FALSE	FALSE	FALSE
	MYOC	FALSE	FALSE	FALSE	TRUE	TRUE	FALSE	FALSE	FALSE	FALSE	TRUE	FALSE	FALSE	FALSE	FALSE
	MZB1	FALSE	FALSE	FALSE	FALSE	FALSE	FALSE	FALSE	FALSE	FALSE	TRUE	FALSE	TRUE	FALSE	FALSE
	NAGLU	FALSE	FALSE	FALSE	FALSE	FALSE	FALSE	FALSE	FALSE	TRUE	TRUE	FALSE	FALSE	FALSE	FALSE
	NAMPT	FALSE	FALSE	FALSE	FALSE	TRUE	FALSE	FALSE	FALSE	FALSE	TRUE	FALSE	TRUE	FALSE	FALSE
	NAV2	FALSE	FALSE	FALSE	TRUE	TRUE	FALSE	FALSE	FALSE	TRUE	TRUE	FALSE	FALSE	FALSE	FALSE
	NCAM1	TRUE	FALSE	FALSE	FALSE	TRUE	TRUE	FALSE	TRUE	TRUE	FALSE	TRUE	FALSE	FALSE	FALSE
	NCAN	FALSE	FALSE	FALSE	TRUE	TRUE	FALSE	TRUE	FALSE	FALSE	TRUE	FALSE	FALSE	FALSE	FALSE
	NCL	FALSE	FALSE	FALSE	FALSE	FALSE	FALSE	TRUE	TRUE	FALSE	FALSE	FALSE	FALSE	FALSE	FALSE
	NCR1	TRUE	FALSE	FALSE	FALSE	TRUE	FALSE	FALSE	TRUE	FALSE	FALSE	FALSE	FALSE	FALSE	FALSE
	NCR2	TRUE	FALSE	FALSE	FALSE	TRUE	FALSE	FALSE	TRUE	FALSE	FALSE	FALSE	FALSE	FALSE	FALSE
	NCR3	TRUE	FALSE	FALSE	FALSE	TRUE	FALSE	FALSE	TRUE	TRUE	FALSE	FALSE	FALSE	FALSE	FALSE
	NCSTN	FALSE	FALSE	FALSE	FALSE	FALSE	FALSE	TRUE	FALSE	TRUE	FALSE	FALSE	FALSE	FALSE	FALSE
	NDNF	FALSE	FALSE	FALSE	TRUE	TRUE	FALSE	FALSE	FALSE	FALSE	TRUE	FALSE	TRUE	FALSE	FALSE
	NDP	FALSE	FALSE	FALSE	TRUE	TRUE	TRUE	FALSE	TRUE	FALSE	TRUE	FALSE	TRUE	FALSE	FALSE
	NEDD9	FALSE	FALSE	FALSE	FALSE	TRUE	FALSE	FALSE	FALSE	FALSE	FALSE	FALSE	FALSE	TRUE	FALSE
	NELFCD	FALSE	FALSE	FALSE	FALSE	TRUE	FALSE	FALSE	TRUE	FALSE	FALSE	FALSE	FALSE	FALSE	FALSE
	NELL1	FALSE	FALSE	FALSE	FALSE	FALSE	FALSE	FALSE	FALSE	TRUE	TRUE	FALSE	FALSE	FALSE	FALSE
	NELL2	FALSE	FALSE	FALSE	FALSE	FALSE	FALSE	FALSE	FALSE	FALSE	TRUE	FALSE	TRUE	FALSE	FALSE
	NES	FALSE	FALSE	FALSE	FALSE	TRUE	FALSE	FALSE	TRUE	FALSE	FALSE	FALSE	FALSE	FALSE	FALSE
	NEU1	FALSE	FALSE	FALSE	FALSE	FALSE	FALSE	FALSE	TRUE	TRUE	FALSE	FALSE	FALSE	FALSE	TRUE
	NGF	FALSE	FALSE	FALSE	FALSE	TRUE	FALSE	FALSE	TRUE	FALSE	TRUE	FALSE	FALSE	FALSE	FALSE
	NGFR	TRUE	FALSE	FALSE	FALSE	TRUE	TRUE	FALSE	TRUE	FALSE	FALSE	TRUE	FALSE	FALSE	FALSE
	NGLY1	FALSE	FALSE	FALSE	TRUE	FALSE	FALSE	FALSE	FALSE	FALSE	TRUE	FALSE	FALSE	FALSE	FALSE
	NID1	FALSE	FALSE	FALSE	TRUE	TRUE	FALSE	TRUE	TRUE	FALSE	TRUE	FALSE	FALSE	FALSE	FALSE
	NID2	FALSE	FALSE	FALSE	TRUE	TRUE	FALSE	TRUE	FALSE	TRUE	TRUE	FALSE	TRUE	FALSE	FALSE
	NLGN1	FALSE	FALSE	FALSE	FALSE	FALSE	TRUE	FALSE	TRUE	TRUE	FALSE	TRUE	FALSE	FALSE	FALSE
	NLGN2	FALSE	FALSE	FALSE	FALSE	FALSE	TRUE	FALSE	TRUE	TRUE	FALSE	FALSE	FALSE	FALSE	FALSE
	NLGN3	FALSE	FALSE	FALSE	FALSE	FALSE	TRUE	FALSE	TRUE	FALSE	FALSE	FALSE	FALSE	FALSE	FALSE
	NLGN4X	FALSE	FALSE	FALSE	FALSE	FALSE	TRUE	FALSE	TRUE	TRUE	FALSE	FALSE	FALSE	FALSE	FALSE
	NLRP3	FALSE	FALSE	FALSE	FALSE	TRUE	FALSE	FALSE	TRUE	FALSE	TRUE	FALSE	FALSE	FALSE	FALSE
	NMB	FALSE	FALSE	FALSE	FALSE	FALSE	FALSE	FALSE	FALSE	FALSE	TRUE	FALSE	TRUE	TRUE	FALSE
	NOD2	FALSE	FALSE	FALSE	FALSE	TRUE	TRUE	FALSE	TRUE	FALSE	FALSE	FALSE	FALSE	FALSE	FALSE
	NODAL	FALSE	FALSE	FALSE	FALSE	TRUE	FALSE	FALSE	FALSE	FALSE	TRUE	FALSE	FALSE	FALSE	FALSE
	NOG	FALSE	FALSE	FALSE	FALSE	TRUE	FALSE	FALSE	TRUE	FALSE	TRUE	FALSE	FALSE	FALSE	FALSE
	NOS2	FALSE	FALSE	FALSE	FALSE	TRUE	FALSE	FALSE	TRUE	FALSE	TRUE	FALSE	FALSE	FALSE	FALSE
	NOS3	FALSE	FALSE	FALSE	FALSE	TRUE	FALSE	FALSE	TRUE	FALSE	FALSE	FALSE	FALSE	FALSE	FALSE
	NOTCH1	FALSE	FALSE	FALSE	FALSE	TRUE	TRUE	FALSE	TRUE	TRUE	FALSE	FALSE	FALSE	FALSE	FALSE
	NOTCH2	FALSE	FALSE	FALSE	FALSE	TRUE	TRUE	FALSE	TRUE	TRUE	FALSE	FALSE	FALSE	FALSE	FALSE
	NOTCH3	FALSE	FALSE	FALSE	FALSE	TRUE	FALSE	FALSE	TRUE	FALSE	FALSE	FALSE	FALSE	FALSE	FALSE
	NOTCH4	FALSE	FALSE	FALSE	FALSE	TRUE	TRUE	FALSE	TRUE	FALSE	FALSE	FALSE	FALSE	FALSE	FALSE
	NOTUM	FALSE	FALSE	FALSE	FALSE	FALSE	FALSE	FALSE	FALSE	FALSE	TRUE	FALSE	TRUE	FALSE	FALSE
	NPC1	FALSE	FALSE	FALSE	FALSE	FALSE	FALSE	FALSE	FALSE	TRUE	TRUE	FALSE	FALSE	FALSE	FALSE
	NPC2	FALSE	FALSE	FALSE	FALSE	FALSE	FALSE	TRUE	FALSE	FALSE	TRUE	FALSE	FALSE	FALSE	FALSE
	NPNT	FALSE	FALSE	FALSE	TRUE	TRUE	FALSE	TRUE	FALSE	FALSE	TRUE	FALSE	TRUE	FALSE	FALSE
	NPPA	FALSE	FALSE	FALSE	FALSE	TRUE	FALSE	FALSE	FALSE	FALSE	TRUE	FALSE	FALSE	FALSE	FALSE
	NPPB	FALSE	FALSE	FALSE	FALSE	TRUE	FALSE	FALSE	FALSE	FALSE	TRUE	FALSE	FALSE	FALSE	FALSE
	NPR1	FALSE	FALSE	FALSE	FALSE	FALSE	FALSE	FALSE	FALSE	TRUE	FALSE	FALSE	FALSE	TRUE	FALSE
	NPTN	FALSE	FALSE	FALSE	FALSE	FALSE	TRUE	FALSE	TRUE	TRUE	FALSE	FALSE	FALSE	TRUE	FALSE
	NPTX1	FALSE	FALSE	FALSE	FALSE	FALSE	FALSE	FALSE	FALSE	TRUE	TRUE	FALSE	FALSE	FALSE	FALSE
	NPTX2	FALSE	FALSE	TRUE	FALSE	FALSE	FALSE	FALSE	FALSE	TRUE	TRUE	FALSE	TRUE	FALSE	FALSE
	NPTXR	FALSE	FALSE	FALSE	FALSE	FALSE	FALSE	FALSE	FALSE	FALSE	TRUE	FALSE	FALSE	TRUE	FALSE
	NPY	FALSE	FALSE	FALSE	FALSE	TRUE	FALSE	FALSE	FALSE	FALSE	TRUE	FALSE	TRUE	FALSE	FALSE
	NRAS	FALSE	FALSE	FALSE	FALSE	TRUE	FALSE	FALSE	TRUE	FALSE	FALSE	FALSE	FALSE	FALSE	FALSE
	NRCAM	FALSE	FALSE	FALSE	FALSE	TRUE	TRUE	FALSE	TRUE	TRUE	TRUE	FALSE	FALSE	TRUE	FALSE
	NRG1	FALSE	FALSE	FALSE	FALSE	TRUE	FALSE	TRUE	TRUE	FALSE	TRUE	TRUE	TRUE	FALSE	FALSE
	NRG2	FALSE	FALSE	FALSE	FALSE	FALSE	FALSE	FALSE	FALSE	FALSE	TRUE	FALSE	TRUE	FALSE	FALSE
	NRG3	FALSE	FALSE	FALSE	FALSE	FALSE	FALSE	FALSE	FALSE	FALSE	TRUE	FALSE	TRUE	FALSE	FALSE
	NRP1	TRUE	FALSE	FALSE	FALSE	TRUE	TRUE	TRUE	TRUE	TRUE	FALSE	FALSE	FALSE	FALSE	FALSE
	NRP2	FALSE	FALSE	FALSE	FALSE	TRUE	FALSE	FALSE	FALSE	TRUE	FALSE	FALSE	TRUE	TRUE	FALSE
	NRTN	FALSE	FALSE	FALSE	FALSE	TRUE	FALSE	FALSE	FALSE	FALSE	TRUE	FALSE	TRUE	FALSE	FALSE
	NRXN1	FALSE	FALSE	FALSE	FALSE	FALSE	TRUE	FALSE	TRUE	FALSE	FALSE	FALSE	FALSE	FALSE	FALSE
	NT5E	TRUE	FALSE	FALSE	FALSE	TRUE	TRUE	TRUE	TRUE	TRUE	FALSE	FALSE	FALSE	FALSE	FALSE
	NTF3	FALSE	FALSE	FALSE	FALSE	TRUE	FALSE	FALSE	FALSE	FALSE	TRUE	FALSE	TRUE	FALSE	FALSE
	NTF4	FALSE	FALSE	FALSE	FALSE	TRUE	FALSE	FALSE	FALSE	FALSE	TRUE	FALSE	TRUE	FALSE	FALSE
	NTM	FALSE	FALSE	FALSE	FALSE	FALSE	FALSE	FALSE	FALSE	TRUE	TRUE	FALSE	FALSE	FALSE	FALSE
	NTN1	FALSE	FALSE	FALSE	TRUE	TRUE	FALSE	FALSE	FALSE	FALSE	TRUE	FALSE	FALSE	FALSE	FALSE
	NTN3	FALSE	FALSE	FALSE	FALSE	TRUE	FALSE	FALSE	FALSE	TRUE	TRUE	FALSE	FALSE	FALSE	FALSE
	NTN4	FALSE	FALSE	FALSE	TRUE	TRUE	FALSE	FALSE	FALSE	FALSE	TRUE	FALSE	FALSE	FALSE	FALSE
	NTN5	FALSE	FALSE	FALSE	FALSE	TRUE	FALSE	FALSE	FALSE	FALSE	TRUE	FALSE	FALSE	FALSE	FALSE
	NTNG1	FALSE	FALSE	FALSE	FALSE	TRUE	FALSE	FALSE	FALSE	TRUE	FALSE	FALSE	FALSE	FALSE	FALSE
	NTNG2	FALSE	FALSE	FALSE	FALSE	TRUE	FALSE	FALSE	FALSE	FALSE	TRUE	FALSE	FALSE	FALSE	FALSE
	NTRK1	FALSE	FALSE	FALSE	FALSE	TRUE	TRUE	FALSE	TRUE	TRUE	FALSE	FALSE	FALSE	FALSE	FALSE
	NTRK2	FALSE	FALSE	FALSE	FALSE	TRUE	FALSE	FALSE	TRUE	TRUE	FALSE	FALSE	FALSE	FALSE	FALSE
	NTRK3	FALSE	FALSE	FALSE	FALSE	TRUE	FALSE	FALSE	FALSE	TRUE	FALSE	FALSE	FALSE	TRUE	FALSE
	NTS	FALSE	FALSE	FALSE	FALSE	FALSE	FALSE	FALSE	FALSE	FALSE	TRUE	FALSE	TRUE	FALSE	FALSE
	NTSR1	FALSE	FALSE	FALSE	FALSE	FALSE	TRUE	FALSE	TRUE	TRUE	FALSE	FALSE	FALSE	FALSE	FALSE
	NUCB1	FALSE	FALSE	TRUE	FALSE	FALSE	FALSE	FALSE	FALSE	FALSE	TRUE	FALSE	TRUE	FALSE	FALSE
	NUCB2	FALSE	FALSE	FALSE	FALSE	FALSE	FALSE	FALSE	FALSE	FALSE	TRUE	FALSE	TRUE	FALSE	FALSE
	NXPH3	FALSE	FALSE	FALSE	FALSE	FALSE	FALSE	FALSE	FALSE	FALSE	TRUE	FALSE	TRUE	FALSE	FALSE
	NYX	FALSE	FALSE	FALSE	TRUE	TRUE	FALSE	FALSE	FALSE	FALSE	TRUE	FALSE	FALSE	FALSE	FALSE
	OBSCN	FALSE	FALSE	FALSE	FALSE	FALSE	FALSE	FALSE	FALSE	FALSE	TRUE	FALSE	FALSE	TRUE	FALSE
	OC90	FALSE	FALSE	FALSE	TRUE	FALSE	FALSE	FALSE	FALSE	FALSE	TRUE	FALSE	FALSE	FALSE	FALSE
	OCLN	FALSE	FALSE	FALSE	FALSE	TRUE	FALSE	TRUE	TRUE	FALSE	FALSE	FALSE	FALSE	FALSE	FALSE
	OCM2	FALSE	FALSE	FALSE	FALSE	FALSE	FALSE	FALSE	FALSE	FALSE	TRUE	FALSE	FALSE	TRUE	FALSE
	OGN	FALSE	FALSE	FALSE	TRUE	TRUE	FALSE	FALSE	FALSE	TRUE	TRUE	FALSE	TRUE	FALSE	FALSE
	OLFM1	FALSE	FALSE	TRUE	FALSE	FALSE	FALSE	FALSE	FALSE	TRUE	TRUE	FALSE	TRUE	FALSE	FALSE
	OLFM2	FALSE	FALSE	TRUE	FALSE	FALSE	FALSE	FALSE	FALSE	FALSE	TRUE	FALSE	TRUE	FALSE	FALSE
	OLFM3	FALSE	FALSE	FALSE	FALSE	FALSE	FALSE	FALSE	FALSE	FALSE	TRUE	FALSE	TRUE	FALSE	FALSE
	OLFM4	FALSE	FALSE	FALSE	FALSE	FALSE	FALSE	FALSE	FALSE	FALSE	TRUE	FALSE	TRUE	FALSE	FALSE
	OLFML2A	FALSE	FALSE	FALSE	TRUE	TRUE	FALSE	FALSE	FALSE	TRUE	TRUE	FALSE	TRUE	FALSE	FALSE
	OLFML2B	FALSE	FALSE	FALSE	TRUE	FALSE	FALSE	FALSE	FALSE	TRUE	TRUE	FALSE	TRUE	FALSE	FALSE
	OLFML3	FALSE	FALSE	FALSE	FALSE	FALSE	FALSE	FALSE	FALSE	TRUE	FALSE	FALSE	TRUE	FALSE	FALSE
	OLR1	FALSE	FALSE	TRUE	FALSE	TRUE	FALSE	FALSE	TRUE	TRUE	TRUE	FALSE	FALSE	FALSE	FALSE
	OMD	FALSE	FALSE	FALSE	TRUE	TRUE	FALSE	FALSE	FALSE	FALSE	TRUE	FALSE	TRUE	FALSE	FALSE
	OPTC	FALSE	FALSE	FALSE	TRUE	TRUE	FALSE	FALSE	FALSE	FALSE	TRUE	FALSE	FALSE	FALSE	FALSE
	ORM1	FALSE	FALSE	FALSE	FALSE	TRUE	FALSE	FALSE	FALSE	TRUE	TRUE	FALSE	TRUE	FALSE	FALSE
	ORM2	FALSE	FALSE	FALSE	FALSE	TRUE	FALSE	FALSE	FALSE	FALSE	TRUE	FALSE	TRUE	FALSE	FALSE
	OSCAR	FALSE	FALSE	FALSE	FALSE	FALSE	FALSE	FALSE	FALSE	TRUE	FALSE	FALSE	FALSE	TRUE	FALSE
	OSM	FALSE	FALSE	FALSE	FALSE	TRUE	FALSE	FALSE	TRUE	FALSE	TRUE	FALSE	FALSE	FALSE	FALSE
	OSMR	FALSE	FALSE	FALSE	FALSE	FALSE	TRUE	FALSE	TRUE	TRUE	FALSE	TRUE	FALSE	FALSE	FALSE
	OTOA	FALSE	FALSE	FALSE	FALSE	FALSE	TRUE	FALSE	TRUE	FALSE	TRUE	FALSE	FALSE	FALSE	FALSE
	OTOG	FALSE	FALSE	FALSE	TRUE	TRUE	FALSE	FALSE	FALSE	FALSE	TRUE	FALSE	FALSE	FALSE	FALSE
	OTOL1	FALSE	FALSE	FALSE	TRUE	TRUE	FALSE	FALSE	FALSE	FALSE	TRUE	FALSE	FALSE	FALSE	FALSE
	P2RX1	FALSE	FALSE	FALSE	FALSE	FALSE	TRUE	FALSE	TRUE	TRUE	FALSE	TRUE	FALSE	FALSE	FALSE
	P2RX4	FALSE	FALSE	FALSE	FALSE	FALSE	FALSE	FALSE	TRUE	TRUE	FALSE	FALSE	FALSE	FALSE	FALSE
	P2RX7	FALSE	FALSE	FALSE	FALSE	FALSE	TRUE	FALSE	TRUE	TRUE	FALSE	TRUE	FALSE	FALSE	FALSE
	P2RY1	FALSE	FALSE	FALSE	FALSE	FALSE	TRUE	FALSE	TRUE	FALSE	FALSE	FALSE	FALSE	FALSE	FALSE
	P2RY12	FALSE	FALSE	FALSE	FALSE	TRUE	TRUE	FALSE	TRUE	FALSE	FALSE	TRUE	FALSE	FALSE	FALSE
	P3H1	FALSE	FALSE	FALSE	TRUE	FALSE	FALSE	FALSE	FALSE	FALSE	TRUE	FALSE	FALSE	FALSE	FALSE
	P3H2	FALSE	FALSE	FALSE	TRUE	FALSE	FALSE	FALSE	FALSE	FALSE	TRUE	FALSE	FALSE	FALSE	FALSE
	P4HA1	FALSE	FALSE	FALSE	FALSE	TRUE	FALSE	FALSE	FALSE	TRUE	FALSE	FALSE	FALSE	FALSE	FALSE
	P4HB	FALSE	FALSE	FALSE	FALSE	TRUE	TRUE	TRUE	TRUE	FALSE	FALSE	TRUE	TRUE	FALSE	FALSE
	PA2G4	FALSE	FALSE	FALSE	FALSE	FALSE	FALSE	TRUE	FALSE	TRUE	FALSE	FALSE	FALSE	FALSE	FALSE
	PAM	FALSE	FALSE	FALSE	FALSE	FALSE	TRUE	FALSE	TRUE	FALSE	TRUE	FALSE	TRUE	FALSE	FALSE
	PANX1	FALSE	FALSE	FALSE	FALSE	FALSE	FALSE	FALSE	TRUE	TRUE	FALSE	FALSE	FALSE	FALSE	FALSE
	PAPLN	FALSE	FALSE	FALSE	TRUE	TRUE	FALSE	FALSE	FALSE	FALSE	TRUE	FALSE	TRUE	FALSE	FALSE
	PAPPA	FALSE	FALSE	FALSE	FALSE	FALSE	FALSE	FALSE	FALSE	FALSE	TRUE	FALSE	FALSE	FALSE	FALSE
	PCDH15	FALSE	FALSE	FALSE	FALSE	FALSE	FALSE	FALSE	FALSE	TRUE	TRUE	FALSE	FALSE	FALSE	FALSE
	PCDH17	FALSE	FALSE	FALSE	FALSE	FALSE	FALSE	FALSE	FALSE	TRUE	FALSE	FALSE	FALSE	TRUE	FALSE
	PCDHA1	FALSE	FALSE	FALSE	FALSE	FALSE	FALSE	FALSE	FALSE	FALSE	FALSE	FALSE	TRUE	TRUE	FALSE
	PCDHGA12	FALSE	FALSE	FALSE	FALSE	FALSE	FALSE	FALSE	FALSE	TRUE	FALSE	FALSE	FALSE	TRUE	FALSE
	PCDHGA8	FALSE	FALSE	FALSE	FALSE	FALSE	FALSE	FALSE	FALSE	TRUE	FALSE	FALSE	FALSE	TRUE	FALSE
	PCDHGA9	FALSE	FALSE	FALSE	FALSE	FALSE	FALSE	FALSE	FALSE	TRUE	FALSE	FALSE	FALSE	TRUE	FALSE
	PCDHGB1	FALSE	FALSE	FALSE	FALSE	FALSE	FALSE	FALSE	FALSE	TRUE	FALSE	FALSE	FALSE	TRUE	FALSE
	PCDHGC3	FALSE	FALSE	FALSE	FALSE	FALSE	FALSE	FALSE	FALSE	TRUE	FALSE	FALSE	FALSE	TRUE	FALSE
	PCDHGC5	FALSE	FALSE	FALSE	FALSE	FALSE	FALSE	FALSE	FALSE	TRUE	FALSE	FALSE	FALSE	TRUE	FALSE
	PCOLCE	FALSE	FALSE	FALSE	FALSE	TRUE	FALSE	TRUE	FALSE	FALSE	TRUE	FALSE	TRUE	FALSE	FALSE
	PCOLCE2	FALSE	FALSE	FALSE	TRUE	FALSE	FALSE	FALSE	FALSE	FALSE	TRUE	FALSE	TRUE	FALSE	FALSE
	PCSK1N	FALSE	FALSE	FALSE	FALSE	FALSE	FALSE	FALSE	FALSE	FALSE	TRUE	FALSE	TRUE	FALSE	FALSE
	PCSK2	FALSE	FALSE	FALSE	FALSE	FALSE	FALSE	FALSE	FALSE	FALSE	TRUE	FALSE	TRUE	FALSE	FALSE
	PCSK5	FALSE	FALSE	FALSE	FALSE	FALSE	FALSE	FALSE	TRUE	FALSE	TRUE	FALSE	TRUE	FALSE	FALSE
	PCSK6	FALSE	FALSE	FALSE	TRUE	TRUE	TRUE	FALSE	TRUE	FALSE	TRUE	FALSE	FALSE	FALSE	FALSE
	PCSK9	FALSE	FALSE	FALSE	FALSE	FALSE	TRUE	FALSE	TRUE	FALSE	TRUE	FALSE	FALSE	FALSE	FALSE
	PCYOX1	FALSE	FALSE	FALSE	FALSE	FALSE	FALSE	FALSE	FALSE	TRUE	TRUE	FALSE	FALSE	FALSE	FALSE
	PCYOX1L	FALSE	FALSE	FALSE	FALSE	FALSE	FALSE	FALSE	FALSE	FALSE	TRUE	FALSE	TRUE	FALSE	FALSE
	PDCD1	TRUE	FALSE	FALSE	FALSE	TRUE	TRUE	FALSE	TRUE	TRUE	FALSE	TRUE	FALSE	FALSE	FALSE
	PDCD1LG2	TRUE	FALSE	FALSE	FALSE	TRUE	TRUE	FALSE	TRUE	TRUE	FALSE	TRUE	TRUE	FALSE	FALSE
	PDGFA	FALSE	FALSE	FALSE	FALSE	TRUE	TRUE	TRUE	TRUE	FALSE	TRUE	FALSE	TRUE	FALSE	FALSE
	PDGFB	FALSE	FALSE	FALSE	FALSE	TRUE	TRUE	FALSE	TRUE	FALSE	TRUE	FALSE	TRUE	FALSE	FALSE
	PDGFC	FALSE	FALSE	FALSE	FALSE	TRUE	TRUE	FALSE	TRUE	FALSE	TRUE	FALSE	TRUE	FALSE	FALSE
	PDGFD	FALSE	FALSE	FALSE	FALSE	TRUE	FALSE	FALSE	FALSE	FALSE	TRUE	FALSE	TRUE	FALSE	FALSE
	PDGFRA	TRUE	FALSE	FALSE	FALSE	TRUE	TRUE	FALSE	TRUE	TRUE	FALSE	TRUE	FALSE	FALSE	FALSE
	PDGFRB	TRUE	FALSE	FALSE	FALSE	TRUE	TRUE	FALSE	TRUE	TRUE	FALSE	FALSE	FALSE	FALSE	FALSE
	PDGFRL	FALSE	FALSE	FALSE	FALSE	FALSE	FALSE	FALSE	FALSE	FALSE	TRUE	FALSE	TRUE	FALSE	FALSE
	PDIA3	FALSE	FALSE	FALSE	FALSE	FALSE	TRUE	FALSE	TRUE	FALSE	TRUE	FALSE	FALSE	FALSE	FALSE
	PDIA4	FALSE	FALSE	FALSE	FALSE	FALSE	TRUE	FALSE	TRUE	FALSE	TRUE	FALSE	FALSE	FALSE	FALSE
	PDIA6	FALSE	FALSE	FALSE	FALSE	FALSE	FALSE	TRUE	FALSE	FALSE	TRUE	FALSE	FALSE	FALSE	FALSE
	PDPN	FALSE	FALSE	FALSE	FALSE	TRUE	FALSE	FALSE	TRUE	FALSE	FALSE	TRUE	FALSE	FALSE	FALSE
	PEBP1	FALSE	FALSE	FALSE	FALSE	FALSE	TRUE	TRUE	FALSE	FALSE	TRUE	FALSE	FALSE	TRUE	FALSE
	PECAM1	TRUE	FALSE	FALSE	FALSE	TRUE	TRUE	FALSE	TRUE	TRUE	TRUE	TRUE	FALSE	FALSE	FALSE
	PF4	FALSE	FALSE	FALSE	TRUE	TRUE	FALSE	TRUE	TRUE	FALSE	TRUE	FALSE	FALSE	FALSE	FALSE
	PFN1	FALSE	FALSE	FALSE	FALSE	FALSE	FALSE	FALSE	FALSE	TRUE	TRUE	FALSE	FALSE	FALSE	FALSE
	PGC	FALSE	FALSE	FALSE	FALSE	FALSE	FALSE	FALSE	FALSE	FALSE	TRUE	FALSE	TRUE	FALSE	FALSE
	PGF	FALSE	FALSE	FALSE	FALSE	TRUE	FALSE	FALSE	TRUE	FALSE	TRUE	FALSE	TRUE	FALSE	FALSE
	PGK1	FALSE	FALSE	FALSE	FALSE	FALSE	FALSE	TRUE	FALSE	FALSE	TRUE	FALSE	FALSE	FALSE	FALSE
	PGLYRP1	FALSE	FALSE	FALSE	FALSE	FALSE	FALSE	FALSE	FALSE	FALSE	TRUE	FALSE	TRUE	FALSE	FALSE
	PGLYRP2	FALSE	FALSE	FALSE	FALSE	FALSE	FALSE	FALSE	FALSE	FALSE	TRUE	FALSE	TRUE	FALSE	FALSE
	PGLYRP4	FALSE	FALSE	FALSE	FALSE	FALSE	FALSE	FALSE	FALSE	FALSE	TRUE	FALSE	TRUE	TRUE	FALSE
	PHB	FALSE	FALSE	TRUE	FALSE	FALSE	TRUE	FALSE	TRUE	FALSE	FALSE	FALSE	FALSE	FALSE	FALSE
	PHB2	FALSE	FALSE	FALSE	FALSE	FALSE	TRUE	FALSE	TRUE	TRUE	FALSE	FALSE	FALSE	FALSE	FALSE
	PHOSPHO1	FALSE	FALSE	FALSE	TRUE	TRUE	FALSE	FALSE	FALSE	FALSE	TRUE	FALSE	FALSE	TRUE	FALSE
	PI15	FALSE	FALSE	FALSE	FALSE	FALSE	FALSE	FALSE	FALSE	FALSE	TRUE	FALSE	TRUE	FALSE	FALSE
	PI16	TRUE	FALSE	FALSE	FALSE	FALSE	FALSE	FALSE	FALSE	TRUE	TRUE	FALSE	FALSE	FALSE	FALSE
	PI3	FALSE	FALSE	FALSE	FALSE	TRUE	FALSE	FALSE	TRUE	FALSE	FALSE	FALSE	TRUE	TRUE	FALSE
	PIBF1	FALSE	FALSE	FALSE	FALSE	FALSE	FALSE	FALSE	FALSE	FALSE	TRUE	FALSE	TRUE	FALSE	FALSE
	PICALM	FALSE	FALSE	TRUE	FALSE	FALSE	TRUE	FALSE	TRUE	FALSE	FALSE	FALSE	FALSE	FALSE	FALSE
	PIGR	FALSE	FALSE	FALSE	FALSE	FALSE	FALSE	TRUE	FALSE	FALSE	TRUE	FALSE	FALSE	FALSE	FALSE
	PIK3CA	FALSE	FALSE	TRUE	FALSE	TRUE	FALSE	FALSE	TRUE	FALSE	FALSE	FALSE	FALSE	FALSE	FALSE
	PINLYP	FALSE	FALSE	FALSE	FALSE	FALSE	FALSE	FALSE	FALSE	FALSE	TRUE	FALSE	TRUE	FALSE	FALSE
	PKD1	FALSE	FALSE	FALSE	FALSE	FALSE	TRUE	FALSE	TRUE	FALSE	TRUE	FALSE	FALSE	FALSE	FALSE
	PKD2L1	FALSE	FALSE	FALSE	FALSE	FALSE	TRUE	FALSE	TRUE	FALSE	FALSE	FALSE	FALSE	FALSE	FALSE
	PKHD1	FALSE	FALSE	FALSE	FALSE	FALSE	TRUE	FALSE	TRUE	FALSE	FALSE	FALSE	FALSE	FALSE	FALSE
	PKM	FALSE	FALSE	FALSE	TRUE	TRUE	FALSE	FALSE	FALSE	FALSE	TRUE	FALSE	FALSE	FALSE	FALSE
	PLA1A	FALSE	FALSE	FALSE	FALSE	FALSE	FALSE	FALSE	FALSE	FALSE	TRUE	FALSE	TRUE	FALSE	FALSE
	PLA2G1B	FALSE	FALSE	FALSE	FALSE	TRUE	TRUE	FALSE	TRUE	FALSE	TRUE	FALSE	FALSE	FALSE	FALSE
	PLA2G5	FALSE	FALSE	FALSE	FALSE	FALSE	TRUE	FALSE	FALSE	FALSE	TRUE	FALSE	FALSE	FALSE	FALSE
	PLA2R1	FALSE	FALSE	FALSE	FALSE	TRUE	TRUE	FALSE	TRUE	TRUE	TRUE	FALSE	TRUE	FALSE	FALSE
	PLAT	FALSE	FALSE	FALSE	FALSE	TRUE	TRUE	FALSE	TRUE	TRUE	TRUE	FALSE	TRUE	FALSE	FALSE
	PLAU	FALSE	FALSE	FALSE	FALSE	TRUE	TRUE	FALSE	TRUE	TRUE	TRUE	FALSE	FALSE	FALSE	FALSE
	PLAUR	TRUE	FALSE	FALSE	FALSE	TRUE	TRUE	FALSE	TRUE	TRUE	TRUE	FALSE	FALSE	FALSE	FALSE
	PLBD1	FALSE	FALSE	FALSE	FALSE	FALSE	FALSE	TRUE	FALSE	TRUE	TRUE	FALSE	FALSE	FALSE	FALSE
	PLEK	FALSE	FALSE	FALSE	FALSE	TRUE	FALSE	FALSE	TRUE	FALSE	FALSE	FALSE	FALSE	FALSE	FALSE
	PLET1	FALSE	FALSE	FALSE	FALSE	FALSE	FALSE	FALSE	TRUE	FALSE	FALSE	TRUE	FALSE	FALSE	FALSE
	PLG	FALSE	FALSE	TRUE	TRUE	TRUE	TRUE	TRUE	TRUE	FALSE	TRUE	TRUE	FALSE	FALSE	FALSE
	PLOD1	FALSE	FALSE	FALSE	TRUE	TRUE	FALSE	TRUE	FALSE	TRUE	TRUE	FALSE	FALSE	FALSE	FALSE
	PLOD2	FALSE	FALSE	FALSE	FALSE	TRUE	FALSE	FALSE	FALSE	TRUE	FALSE	FALSE	FALSE	FALSE	FALSE
	PLOD3	FALSE	FALSE	FALSE	TRUE	TRUE	FALSE	TRUE	FALSE	TRUE	TRUE	FALSE	FALSE	FALSE	FALSE
	PLSCR1	FALSE	FALSE	FALSE	TRUE	TRUE	FALSE	FALSE	FALSE	FALSE	TRUE	FALSE	FALSE	FALSE	FALSE
	PLTP	FALSE	FALSE	FALSE	FALSE	FALSE	FALSE	FALSE	FALSE	TRUE	TRUE	FALSE	FALSE	FALSE	FALSE
	PLVAP	FALSE	FALSE	FALSE	FALSE	FALSE	TRUE	FALSE	TRUE	TRUE	FALSE	FALSE	FALSE	TRUE	FALSE
	PLXDC2	FALSE	FALSE	FALSE	TRUE	FALSE	FALSE	FALSE	FALSE	FALSE	TRUE	FALSE	FALSE	FALSE	FALSE
	PLXNA1	FALSE	FALSE	FALSE	FALSE	TRUE	FALSE	FALSE	TRUE	TRUE	FALSE	FALSE	FALSE	FALSE	FALSE
	PLXNA2	FALSE	FALSE	FALSE	TRUE	FALSE	FALSE	FALSE	FALSE	TRUE	TRUE	FALSE	FALSE	FALSE	FALSE
	PLXNA3	FALSE	FALSE	FALSE	FALSE	FALSE	FALSE	FALSE	FALSE	TRUE	FALSE	FALSE	FALSE	TRUE	FALSE
	PLXNA4	FALSE	FALSE	FALSE	FALSE	FALSE	FALSE	FALSE	FALSE	TRUE	FALSE	FALSE	FALSE	TRUE	FALSE
	PLXNB1	FALSE	FALSE	FALSE	FALSE	FALSE	FALSE	FALSE	TRUE	TRUE	FALSE	FALSE	FALSE	FALSE	FALSE
	PLXNB2	FALSE	FALSE	FALSE	TRUE	FALSE	TRUE	FALSE	TRUE	TRUE	TRUE	FALSE	FALSE	FALSE	FALSE
	PLXNB3	FALSE	FALSE	FALSE	FALSE	FALSE	TRUE	FALSE	TRUE	TRUE	FALSE	FALSE	FALSE	FALSE	FALSE
	PLXNC1	TRUE	FALSE	FALSE	FALSE	FALSE	FALSE	FALSE	FALSE	TRUE	FALSE	FALSE	FALSE	FALSE	FALSE
	PLXND1	FALSE	FALSE	FALSE	FALSE	TRUE	FALSE	FALSE	TRUE	TRUE	FALSE	FALSE	FALSE	FALSE	FALSE
	PMEL	FALSE	FALSE	FALSE	FALSE	TRUE	FALSE	FALSE	TRUE	FALSE	TRUE	FALSE	FALSE	FALSE	FALSE
	PMEPA1	FALSE	FALSE	FALSE	FALSE	TRUE	FALSE	FALSE	FALSE	TRUE	FALSE	FALSE	FALSE	FALSE	FALSE
	PMP22	FALSE	FALSE	FALSE	TRUE	FALSE	FALSE	FALSE	FALSE	FALSE	TRUE	FALSE	FALSE	FALSE	FALSE
	PODN	FALSE	FALSE	FALSE	FALSE	TRUE	FALSE	FALSE	FALSE	FALSE	TRUE	FALSE	FALSE	FALSE	FALSE
	PODNL1	FALSE	FALSE	FALSE	TRUE	TRUE	FALSE	FALSE	FALSE	FALSE	TRUE	FALSE	FALSE	FALSE	FALSE
	PODXL	FALSE	FALSE	FALSE	FALSE	TRUE	FALSE	FALSE	TRUE	TRUE	FALSE	FALSE	FALSE	FALSE	FALSE
	POMC	FALSE	FALSE	FALSE	FALSE	TRUE	FALSE	FALSE	TRUE	FALSE	TRUE	FALSE	FALSE	FALSE	FALSE
	POMGNT1	FALSE	FALSE	FALSE	FALSE	TRUE	FALSE	FALSE	TRUE	FALSE	FALSE	FALSE	FALSE	FALSE	FALSE
	POMT1	FALSE	FALSE	FALSE	FALSE	TRUE	FALSE	FALSE	TRUE	TRUE	FALSE	FALSE	FALSE	FALSE	FALSE
	POMT2	FALSE	FALSE	FALSE	FALSE	FALSE	FALSE	FALSE	TRUE	TRUE	FALSE	FALSE	FALSE	FALSE	FALSE
	POMZP3	FALSE	FALSE	FALSE	FALSE	TRUE	FALSE	FALSE	FALSE	FALSE	FALSE	FALSE	FALSE	TRUE	FALSE
	PON1	FALSE	FALSE	FALSE	FALSE	FALSE	FALSE	TRUE	FALSE	TRUE	TRUE	FALSE	FALSE	FALSE	FALSE
	PON2	FALSE	FALSE	FALSE	FALSE	FALSE	FALSE	TRUE	FALSE	TRUE	TRUE	FALSE	FALSE	FALSE	FALSE
	PON3	FALSE	FALSE	FALSE	FALSE	FALSE	FALSE	TRUE	FALSE	FALSE	TRUE	FALSE	FALSE	FALSE	FALSE
	POSTN	FALSE	FALSE	FALSE	TRUE	TRUE	FALSE	TRUE	TRUE	TRUE	TRUE	FALSE	TRUE	FALSE	FALSE
	POTEF	FALSE	FALSE	FALSE	FALSE	TRUE	FALSE	FALSE	TRUE	FALSE	FALSE	FALSE	FALSE	FALSE	FALSE
	PPBP	FALSE	FALSE	FALSE	FALSE	TRUE	FALSE	FALSE	TRUE	FALSE	TRUE	FALSE	FALSE	FALSE	FALSE
	PPFIA2	FALSE	FALSE	FALSE	FALSE	FALSE	TRUE	FALSE	TRUE	FALSE	FALSE	FALSE	FALSE	FALSE	FALSE
	PPFIA4	FALSE	FALSE	FALSE	FALSE	FALSE	TRUE	FALSE	TRUE	FALSE	FALSE	FALSE	FALSE	FALSE	FALSE
	PPIA	FALSE	FALSE	FALSE	FALSE	TRUE	FALSE	FALSE	TRUE	TRUE	TRUE	FALSE	FALSE	FALSE	FALSE
	PPIB	FALSE	FALSE	FALSE	FALSE	TRUE	FALSE	FALSE	FALSE	TRUE	FALSE	FALSE	TRUE	FALSE	FALSE
	PPT1	FALSE	FALSE	FALSE	FALSE	FALSE	FALSE	FALSE	FALSE	TRUE	TRUE	FALSE	FALSE	FALSE	FALSE
	PRAME	FALSE	FALSE	FALSE	FALSE	FALSE	FALSE	FALSE	FALSE	FALSE	FALSE	FALSE	FALSE	FALSE	FALSE
	PRDX4	FALSE	FALSE	FALSE	FALSE	FALSE	FALSE	TRUE	FALSE	FALSE	TRUE	FALSE	FALSE	FALSE	FALSE
	PRELP	FALSE	FALSE	FALSE	TRUE	TRUE	FALSE	TRUE	FALSE	TRUE	TRUE	FALSE	FALSE	FALSE	FALSE
	PRG2	FALSE	FALSE	FALSE	TRUE	TRUE	FALSE	FALSE	FALSE	TRUE	TRUE	FALSE	FALSE	FALSE	FALSE
	PRG4	FALSE	FALSE	FALSE	FALSE	TRUE	FALSE	FALSE	FALSE	FALSE	TRUE	FALSE	FALSE	FALSE	FALSE
	PRKCA	FALSE	FALSE	FALSE	FALSE	TRUE	FALSE	FALSE	TRUE	FALSE	FALSE	FALSE	FALSE	FALSE	FALSE
	PRKCD	FALSE	FALSE	FALSE	FALSE	TRUE	FALSE	FALSE	TRUE	FALSE	FALSE	FALSE	FALSE	FALSE	FALSE
	PRL	FALSE	FALSE	FALSE	FALSE	TRUE	FALSE	TRUE	TRUE	FALSE	TRUE	FALSE	FALSE	FALSE	FALSE
	PRLR	FALSE	FALSE	FALSE	FALSE	FALSE	TRUE	FALSE	TRUE	FALSE	FALSE	TRUE	FALSE	FALSE	FALSE
	PRND	FALSE	FALSE	FALSE	FALSE	FALSE	TRUE	FALSE	TRUE	FALSE	FALSE	TRUE	FALSE	FALSE	FALSE
	PRNP	TRUE	FALSE	FALSE	FALSE	FALSE	TRUE	FALSE	TRUE	TRUE	FALSE	FALSE	FALSE	TRUE	FALSE
	PROCR	TRUE	FALSE	FALSE	FALSE	FALSE	TRUE	FALSE	TRUE	TRUE	TRUE	FALSE	FALSE	FALSE	FALSE
	PROM1	TRUE	FALSE	FALSE	FALSE	TRUE	TRUE	FALSE	TRUE	TRUE	TRUE	FALSE	FALSE	FALSE	FALSE
	PROM2	FALSE	FALSE	FALSE	FALSE	FALSE	TRUE	FALSE	TRUE	TRUE	TRUE	FALSE	FALSE	TRUE	FALSE
	PRSS1	FALSE	FALSE	FALSE	FALSE	TRUE	FALSE	TRUE	FALSE	FALSE	TRUE	FALSE	TRUE	FALSE	FALSE
	PRSS12	FALSE	FALSE	FALSE	FALSE	FALSE	FALSE	FALSE	FALSE	FALSE	TRUE	FALSE	TRUE	FALSE	FALSE
	PRSS2	FALSE	FALSE	FALSE	TRUE	FALSE	FALSE	FALSE	FALSE	FALSE	TRUE	FALSE	TRUE	FALSE	FALSE
	PRSS23	FALSE	FALSE	FALSE	FALSE	FALSE	FALSE	FALSE	FALSE	TRUE	TRUE	FALSE	FALSE	FALSE	FALSE
	PRSS27	FALSE	FALSE	TRUE	FALSE	FALSE	FALSE	FALSE	FALSE	FALSE	TRUE	FALSE	TRUE	FALSE	FALSE
	PRSS3	FALSE	FALSE	FALSE	TRUE	FALSE	FALSE	FALSE	FALSE	FALSE	TRUE	FALSE	TRUE	FALSE	FALSE
	PRSS35	FALSE	FALSE	FALSE	FALSE	FALSE	FALSE	FALSE	FALSE	TRUE	TRUE	FALSE	FALSE	FALSE	FALSE
	PRSS8	FALSE	FALSE	TRUE	FALSE	FALSE	FALSE	FALSE	TRUE	FALSE	TRUE	FALSE	FALSE	FALSE	FALSE
	PRTN3	FALSE	FALSE	FALSE	FALSE	TRUE	FALSE	FALSE	TRUE	FALSE	TRUE	FALSE	TRUE	FALSE	FALSE
	PSAP	FALSE	FALSE	FALSE	FALSE	TRUE	FALSE	FALSE	FALSE	TRUE	TRUE	FALSE	FALSE	FALSE	FALSE
	PSAPL1	FALSE	FALSE	FALSE	FALSE	FALSE	FALSE	FALSE	FALSE	FALSE	TRUE	FALSE	TRUE	FALSE	FALSE
	PSEN1	FALSE	FALSE	FALSE	FALSE	TRUE	TRUE	TRUE	TRUE	FALSE	FALSE	FALSE	FALSE	FALSE	FALSE
	PTGDR2	TRUE	FALSE	FALSE	FALSE	FALSE	FALSE	FALSE	TRUE	FALSE	FALSE	FALSE	FALSE	FALSE	FALSE
	PTGER4	FALSE	FALSE	FALSE	FALSE	TRUE	FALSE	FALSE	TRUE	FALSE	FALSE	FALSE	FALSE	FALSE	FALSE
	PTGFRN	TRUE	FALSE	FALSE	FALSE	FALSE	TRUE	FALSE	TRUE	TRUE	FALSE	FALSE	FALSE	FALSE	FALSE
	PTGS2	FALSE	FALSE	FALSE	FALSE	TRUE	FALSE	FALSE	TRUE	TRUE	FALSE	FALSE	FALSE	FALSE	FALSE
	PTH	FALSE	FALSE	FALSE	FALSE	TRUE	FALSE	FALSE	TRUE	FALSE	TRUE	FALSE	FALSE	FALSE	FALSE
	PTHLH	FALSE	FALSE	FALSE	FALSE	TRUE	FALSE	FALSE	FALSE	FALSE	TRUE	FALSE	TRUE	FALSE	FALSE
	PTK2	FALSE	FALSE	FALSE	FALSE	TRUE	FALSE	FALSE	TRUE	FALSE	FALSE	FALSE	FALSE	FALSE	FALSE
	PTK2B	FALSE	FALSE	TRUE	FALSE	TRUE	FALSE	FALSE	TRUE	FALSE	FALSE	FALSE	FALSE	FALSE	FALSE
	PTK7	FALSE	FALSE	FALSE	FALSE	FALSE	FALSE	FALSE	TRUE	TRUE	FALSE	FALSE	FALSE	FALSE	FALSE
	PTN	FALSE	FALSE	FALSE	TRUE	TRUE	TRUE	TRUE	TRUE	FALSE	TRUE	FALSE	TRUE	FALSE	FALSE
	PTPN11	FALSE	FALSE	FALSE	FALSE	TRUE	FALSE	FALSE	TRUE	FALSE	FALSE	FALSE	FALSE	FALSE	FALSE
	PTPN22	FALSE	FALSE	FALSE	FALSE	FALSE	FALSE	FALSE	TRUE	FALSE	FALSE	FALSE	FALSE	TRUE	FALSE
	PTPRB	FALSE	FALSE	FALSE	FALSE	FALSE	FALSE	FALSE	FALSE	TRUE	FALSE	FALSE	FALSE	TRUE	FALSE
	PTPRC	TRUE	FALSE	FALSE	FALSE	TRUE	TRUE	TRUE	TRUE	TRUE	FALSE	TRUE	FALSE	FALSE	FALSE
	PTPRG	FALSE	FALSE	FALSE	FALSE	FALSE	FALSE	FALSE	FALSE	TRUE	TRUE	FALSE	FALSE	TRUE	FALSE
	PTPRJ	TRUE	FALSE	FALSE	FALSE	FALSE	TRUE	FALSE	TRUE	TRUE	FALSE	FALSE	FALSE	FALSE	FALSE
	PTPRK	FALSE	FALSE	FALSE	FALSE	FALSE	TRUE	TRUE	TRUE	TRUE	FALSE	FALSE	FALSE	FALSE	FALSE
	PTPRM	FALSE	FALSE	FALSE	FALSE	FALSE	FALSE	FALSE	FALSE	TRUE	FALSE	FALSE	FALSE	TRUE	FALSE
	PTPRS	FALSE	FALSE	FALSE	FALSE	FALSE	FALSE	FALSE	FALSE	TRUE	FALSE	FALSE	TRUE	FALSE	FALSE
	PTPRT	FALSE	FALSE	FALSE	FALSE	FALSE	TRUE	FALSE	TRUE	FALSE	FALSE	FALSE	FALSE	FALSE	FALSE
	PTPRZ1	FALSE	FALSE	FALSE	TRUE	TRUE	FALSE	FALSE	TRUE	TRUE	TRUE	FALSE	TRUE	FALSE	FALSE
	PTX3	FALSE	FALSE	FALSE	TRUE	TRUE	FALSE	TRUE	FALSE	FALSE	TRUE	FALSE	TRUE	TRUE	FALSE
	PVR	TRUE	FALSE	FALSE	FALSE	FALSE	TRUE	FALSE	TRUE	TRUE	FALSE	FALSE	TRUE	FALSE	FALSE
	PXDN	FALSE	FALSE	FALSE	TRUE	TRUE	FALSE	FALSE	FALSE	TRUE	TRUE	FALSE	FALSE	FALSE	FALSE
	PXN	FALSE	FALSE	FALSE	FALSE	TRUE	FALSE	FALSE	TRUE	FALSE	FALSE	FALSE	FALSE	FALSE	FALSE
	QPCT	FALSE	FALSE	FALSE	FALSE	FALSE	FALSE	FALSE	FALSE	FALSE	TRUE	FALSE	TRUE	FALSE	FALSE
	QSOX1	FALSE	FALSE	FALSE	FALSE	FALSE	FALSE	FALSE	FALSE	TRUE	TRUE	FALSE	TRUE	FALSE	FALSE
	QSOX2	FALSE	FALSE	FALSE	FALSE	FALSE	FALSE	FALSE	FALSE	TRUE	TRUE	FALSE	FALSE	FALSE	FALSE
	RAB11A	FALSE	FALSE	FALSE	FALSE	FALSE	FALSE	FALSE	TRUE	FALSE	TRUE	FALSE	FALSE	FALSE	FALSE
	RAB4A	FALSE	FALSE	FALSE	FALSE	FALSE	FALSE	FALSE	TRUE	FALSE	TRUE	FALSE	FALSE	FALSE	FALSE
	RAC1	FALSE	FALSE	TRUE	FALSE	TRUE	FALSE	FALSE	TRUE	FALSE	FALSE	FALSE	FALSE	FALSE	FALSE
	RAC2	FALSE	FALSE	FALSE	FALSE	TRUE	FALSE	FALSE	TRUE	FALSE	FALSE	FALSE	FALSE	FALSE	FALSE
	RAET1E	FALSE	FALSE	FALSE	FALSE	FALSE	TRUE	FALSE	TRUE	FALSE	FALSE	FALSE	FALSE	FALSE	FALSE
	RAET1G	FALSE	FALSE	FALSE	FALSE	FALSE	TRUE	FALSE	TRUE	TRUE	FALSE	FALSE	TRUE	FALSE	FALSE
	RAET1L	FALSE	FALSE	FALSE	FALSE	FALSE	TRUE	FALSE	TRUE	FALSE	TRUE	TRUE	FALSE	FALSE	FALSE
	RAF1	FALSE	FALSE	FALSE	FALSE	TRUE	FALSE	TRUE	TRUE	FALSE	FALSE	FALSE	FALSE	FALSE	FALSE
	RAG1	FALSE	FALSE	FALSE	FALSE	TRUE	FALSE	FALSE	TRUE	FALSE	FALSE	FALSE	FALSE	FALSE	FALSE
	RAG2	FALSE	FALSE	FALSE	FALSE	TRUE	FALSE	FALSE	TRUE	FALSE	FALSE	FALSE	FALSE	FALSE	FALSE
	RALA	FALSE	FALSE	FALSE	FALSE	FALSE	TRUE	FALSE	TRUE	FALSE	FALSE	FALSE	FALSE	FALSE	FALSE
	RAMP1	FALSE	FALSE	FALSE	FALSE	FALSE	TRUE	FALSE	TRUE	FALSE	TRUE	FALSE	FALSE	TRUE	FALSE
	RAMP2	FALSE	FALSE	FALSE	FALSE	FALSE	TRUE	FALSE	TRUE	FALSE	FALSE	FALSE	FALSE	FALSE	FALSE
	RAMP3	FALSE	FALSE	FALSE	FALSE	FALSE	TRUE	FALSE	TRUE	TRUE	FALSE	FALSE	FALSE	FALSE	FALSE
	RAPSN	FALSE	FALSE	FALSE	FALSE	FALSE	FALSE	FALSE	TRUE	FALSE	FALSE	FALSE	FALSE	TRUE	FALSE
	RARRES2	FALSE	FALSE	FALSE	TRUE	TRUE	FALSE	FALSE	FALSE	FALSE	TRUE	FALSE	FALSE	FALSE	FALSE
	RBP3	FALSE	FALSE	FALSE	TRUE	TRUE	FALSE	FALSE	FALSE	FALSE	TRUE	FALSE	FALSE	FALSE	FALSE
	RC3H2	FALSE	FALSE	FALSE	FALSE	FALSE	TRUE	FALSE	TRUE	FALSE	FALSE	FALSE	FALSE	FALSE	FALSE
	RDX	FALSE	FALSE	FALSE	FALSE	TRUE	FALSE	FALSE	TRUE	FALSE	FALSE	FALSE	FALSE	FALSE	FALSE
	RECK	FALSE	FALSE	FALSE	FALSE	TRUE	FALSE	FALSE	FALSE	TRUE	FALSE	FALSE	FALSE	FALSE	FALSE
	REG1A	FALSE	FALSE	FALSE	TRUE	FALSE	FALSE	FALSE	FALSE	FALSE	TRUE	FALSE	FALSE	FALSE	FALSE
	REG1B	FALSE	FALSE	FALSE	TRUE	FALSE	FALSE	FALSE	FALSE	FALSE	TRUE	FALSE	FALSE	FALSE	FALSE
	REG3A	FALSE	FALSE	FALSE	FALSE	FALSE	FALSE	FALSE	FALSE	FALSE	TRUE	FALSE	TRUE	FALSE	FALSE
	REG3G	FALSE	FALSE	FALSE	TRUE	FALSE	FALSE	FALSE	FALSE	FALSE	TRUE	FALSE	TRUE	FALSE	FALSE
	RELL2	FALSE	FALSE	FALSE	TRUE	TRUE	FALSE	FALSE	FALSE	FALSE	TRUE	FALSE	FALSE	FALSE	FALSE
	RELN	FALSE	FALSE	FALSE	TRUE	TRUE	FALSE	TRUE	FALSE	FALSE	TRUE	FALSE	TRUE	FALSE	FALSE
	REN	FALSE	FALSE	FALSE	FALSE	TRUE	FALSE	FALSE	TRUE	FALSE	TRUE	FALSE	FALSE	FALSE	FALSE
	RER1	FALSE	FALSE	FALSE	FALSE	FALSE	TRUE	FALSE	TRUE	FALSE	FALSE	FALSE	FALSE	FALSE	FALSE
	RET	FALSE	FALSE	FALSE	FALSE	TRUE	FALSE	FALSE	TRUE	TRUE	FALSE	FALSE	FALSE	FALSE	FALSE
	RETN	FALSE	FALSE	FALSE	FALSE	TRUE	FALSE	FALSE	FALSE	FALSE	TRUE	FALSE	FALSE	FALSE	FALSE
	RETNLB	FALSE	FALSE	FALSE	FALSE	TRUE	FALSE	FALSE	FALSE	FALSE	TRUE	FALSE	FALSE	FALSE	FALSE
	RHD	TRUE	FALSE	FALSE	FALSE	FALSE	FALSE	FALSE	FALSE	FALSE	FALSE	FALSE	FALSE	TRUE	FALSE
	RHOA	FALSE	FALSE	TRUE	FALSE	TRUE	FALSE	FALSE	TRUE	FALSE	FALSE	FALSE	FALSE	FALSE	FALSE
	RHOB	FALSE	FALSE	FALSE	FALSE	TRUE	FALSE	FALSE	TRUE	FALSE	FALSE	FALSE	FALSE	FALSE	FALSE
	RHOC	FALSE	FALSE	FALSE	FALSE	TRUE	FALSE	FALSE	TRUE	FALSE	FALSE	FALSE	FALSE	FALSE	FALSE
	RHOD	FALSE	FALSE	FALSE	FALSE	TRUE	FALSE	FALSE	TRUE	FALSE	FALSE	FALSE	FALSE	FALSE	FALSE
	RNASE1	FALSE	FALSE	FALSE	FALSE	FALSE	FALSE	FALSE	FALSE	FALSE	TRUE	FALSE	TRUE	FALSE	FALSE
	RNF149	FALSE	FALSE	FALSE	FALSE	FALSE	FALSE	FALSE	FALSE	TRUE	FALSE	FALSE	FALSE	TRUE	FALSE
	RNPEP	FALSE	FALSE	FALSE	FALSE	FALSE	FALSE	FALSE	FALSE	FALSE	TRUE	TRUE	TRUE	FALSE	FALSE
	ROBO1	FALSE	FALSE	FALSE	FALSE	FALSE	TRUE	FALSE	TRUE	TRUE	FALSE	FALSE	FALSE	FALSE	FALSE
	ROBO2	FALSE	FALSE	FALSE	FALSE	FALSE	TRUE	FALSE	TRUE	FALSE	FALSE	FALSE	FALSE	FALSE	FALSE
	ROBO4	FALSE	FALSE	FALSE	FALSE	FALSE	FALSE	FALSE	FALSE	FALSE	FALSE	TRUE	FALSE	TRUE	FALSE
	ROR1	FALSE	FALSE	FALSE	FALSE	FALSE	TRUE	FALSE	TRUE	TRUE	FALSE	FALSE	FALSE	FALSE	TRUE
	ROR2	FALSE	FALSE	FALSE	FALSE	FALSE	TRUE	FALSE	TRUE	TRUE	FALSE	FALSE	FALSE	FALSE	FALSE
	ROS1	FALSE	FALSE	FALSE	FALSE	FALSE	TRUE	FALSE	TRUE	FALSE	FALSE	FALSE	FALSE	FALSE	FALSE
	RPS6KB1	FALSE	FALSE	FALSE	FALSE	TRUE	TRUE	FALSE	TRUE	FALSE	FALSE	FALSE	FALSE	FALSE	FALSE
	RPSA	FALSE	FALSE	FALSE	TRUE	TRUE	FALSE	TRUE	TRUE	FALSE	TRUE	FALSE	FALSE	FALSE	FALSE
	RSPO1	FALSE	FALSE	FALSE	FALSE	TRUE	FALSE	FALSE	TRUE	FALSE	TRUE	FALSE	TRUE	FALSE	FALSE
	RSPO2	FALSE	FALSE	FALSE	FALSE	FALSE	TRUE	FALSE	TRUE	FALSE	TRUE	FALSE	FALSE	FALSE	FALSE
	RTBDN	FALSE	FALSE	TRUE	TRUE	TRUE	TRUE	FALSE	TRUE	FALSE	TRUE	TRUE	TRUE	FALSE	FALSE
	RTN4	FALSE	FALSE	FALSE	FALSE	TRUE	FALSE	FALSE	FALSE	TRUE	FALSE	FALSE	FALSE	FALSE	FALSE
	RTN4R	FALSE	FALSE	FALSE	FALSE	FALSE	TRUE	FALSE	TRUE	TRUE	FALSE	TRUE	FALSE	FALSE	FALSE
	RTN4RL1	FALSE	FALSE	FALSE	FALSE	TRUE	TRUE	FALSE	TRUE	FALSE	FALSE	TRUE	FALSE	FALSE	FALSE
	RTN4RL2	FALSE	FALSE	FALSE	TRUE	TRUE	TRUE	FALSE	TRUE	FALSE	TRUE	TRUE	FALSE	FALSE	FALSE
	RTP1	FALSE	FALSE	FALSE	FALSE	FALSE	TRUE	FALSE	TRUE	FALSE	FALSE	FALSE	FALSE	FALSE	FALSE
	RTP2	FALSE	FALSE	FALSE	FALSE	FALSE	TRUE	FALSE	TRUE	FALSE	FALSE	FALSE	FALSE	FALSE	FALSE
	S100A10	FALSE	FALSE	TRUE	TRUE	TRUE	FALSE	FALSE	TRUE	FALSE	TRUE	FALSE	FALSE	FALSE	FALSE
	S100A11	FALSE	FALSE	FALSE	TRUE	FALSE	FALSE	FALSE	FALSE	FALSE	TRUE	FALSE	FALSE	FALSE	FALSE
	S100A13	FALSE	FALSE	FALSE	TRUE	FALSE	FALSE	FALSE	FALSE	FALSE	TRUE	FALSE	TRUE	TRUE	FALSE
	S100A16	FALSE	FALSE	FALSE	FALSE	FALSE	FALSE	FALSE	FALSE	FALSE	TRUE	FALSE	FALSE	TRUE	FALSE
	S100A3	FALSE	FALSE	FALSE	TRUE	FALSE	FALSE	FALSE	FALSE	FALSE	TRUE	FALSE	FALSE	FALSE	FALSE
	S100A4	FALSE	FALSE	FALSE	FALSE	TRUE	FALSE	FALSE	TRUE	FALSE	FALSE	FALSE	FALSE	FALSE	FALSE
	S100A6	FALSE	FALSE	TRUE	TRUE	TRUE	FALSE	FALSE	FALSE	FALSE	TRUE	FALSE	FALSE	FALSE	FALSE
	S100A7	FALSE	FALSE	FALSE	FALSE	TRUE	FALSE	TRUE	FALSE	FALSE	FALSE	FALSE	TRUE	FALSE	FALSE
	S100A8	FALSE	FALSE	FALSE	FALSE	TRUE	FALSE	FALSE	TRUE	FALSE	TRUE	FALSE	TRUE	FALSE	FALSE
	S100A9	FALSE	FALSE	FALSE	FALSE	TRUE	FALSE	FALSE	FALSE	FALSE	TRUE	FALSE	TRUE	FALSE	FALSE
	S100B	FALSE	FALSE	FALSE	FALSE	TRUE	FALSE	FALSE	TRUE	FALSE	TRUE	FALSE	FALSE	FALSE	FALSE
	S1PR1	TRUE	FALSE	FALSE	FALSE	TRUE	TRUE	FALSE	TRUE	TRUE	FALSE	TRUE	FALSE	FALSE	FALSE
	S1PR2	FALSE	FALSE	FALSE	FALSE	FALSE	FALSE	FALSE	TRUE	TRUE	FALSE	FALSE	FALSE	FALSE	FALSE
	S1PR3	FALSE	FALSE	FALSE	FALSE	FALSE	FALSE	FALSE	TRUE	TRUE	FALSE	FALSE	FALSE	FALSE	FALSE
	S1PR5	FALSE	FALSE	FALSE	FALSE	FALSE	FALSE	FALSE	TRUE	TRUE	FALSE	FALSE	FALSE	FALSE	FALSE
	SAA1	FALSE	FALSE	FALSE	FALSE	TRUE	FALSE	FALSE	FALSE	FALSE	TRUE	FALSE	FALSE	FALSE	FALSE
	SBSN	FALSE	FALSE	FALSE	FALSE	FALSE	FALSE	FALSE	FALSE	FALSE	TRUE	FALSE	TRUE	FALSE	FALSE
	SBSPON	FALSE	FALSE	FALSE	FALSE	TRUE	FALSE	FALSE	FALSE	FALSE	TRUE	FALSE	TRUE	FALSE	FALSE
	SCARA3	FALSE	FALSE	FALSE	TRUE	TRUE	FALSE	FALSE	FALSE	TRUE	TRUE	FALSE	FALSE	FALSE	FALSE
	SCARA5	FALSE	FALSE	FALSE	FALSE	FALSE	TRUE	FALSE	TRUE	TRUE	FALSE	FALSE	FALSE	FALSE	FALSE
	SCARB1	FALSE	FALSE	FALSE	FALSE	FALSE	TRUE	FALSE	TRUE	TRUE	FALSE	FALSE	FALSE	FALSE	FALSE
	SCARB2	FALSE	FALSE	FALSE	FALSE	FALSE	FALSE	FALSE	TRUE	TRUE	FALSE	FALSE	FALSE	FALSE	FALSE
	SCG2	FALSE	FALSE	FALSE	FALSE	FALSE	FALSE	FALSE	FALSE	FALSE	TRUE	FALSE	TRUE	FALSE	FALSE
	SCG3	FALSE	FALSE	FALSE	FALSE	FALSE	FALSE	FALSE	FALSE	FALSE	TRUE	FALSE	TRUE	FALSE	FALSE
	SCGB1A1	FALSE	FALSE	FALSE	FALSE	TRUE	FALSE	FALSE	FALSE	FALSE	TRUE	FALSE	FALSE	FALSE	FALSE
	SCN5A	FALSE	FALSE	FALSE	FALSE	FALSE	TRUE	TRUE	TRUE	FALSE	FALSE	FALSE	FALSE	FALSE	FALSE
	SCNN1A	FALSE	FALSE	FALSE	FALSE	FALSE	FALSE	FALSE	FALSE	FALSE	TRUE	TRUE	FALSE	FALSE	FALSE
	SCNN1B	FALSE	FALSE	FALSE	FALSE	FALSE	TRUE	FALSE	TRUE	FALSE	TRUE	TRUE	FALSE	FALSE	FALSE
	SCNN1G	FALSE	FALSE	FALSE	FALSE	FALSE	TRUE	FALSE	TRUE	FALSE	TRUE	TRUE	FALSE	FALSE	FALSE
	SCPEP1	FALSE	FALSE	FALSE	FALSE	FALSE	FALSE	FALSE	FALSE	FALSE	TRUE	FALSE	TRUE	FALSE	FALSE
	SCUBE1	FALSE	FALSE	FALSE	FALSE	FALSE	TRUE	FALSE	TRUE	FALSE	TRUE	TRUE	FALSE	FALSE	FALSE
	SCUBE2	FALSE	FALSE	TRUE	FALSE	FALSE	TRUE	FALSE	TRUE	FALSE	TRUE	FALSE	FALSE	FALSE	FALSE
	SCUBE3	FALSE	FALSE	FALSE	FALSE	FALSE	TRUE	FALSE	TRUE	FALSE	TRUE	FALSE	TRUE	TRUE	FALSE
	SDC1	TRUE	FALSE	FALSE	FALSE	TRUE	TRUE	TRUE	TRUE	FALSE	TRUE	TRUE	TRUE	FALSE	FALSE
	SDC2	TRUE	FALSE	FALSE	FALSE	TRUE	TRUE	TRUE	TRUE	FALSE	FALSE	FALSE	FALSE	TRUE	FALSE
	SDC3	FALSE	FALSE	FALSE	FALSE	TRUE	TRUE	TRUE	TRUE	FALSE	FALSE	FALSE	FALSE	FALSE	FALSE
	SDC4	FALSE	FALSE	FALSE	FALSE	TRUE	TRUE	TRUE	TRUE	FALSE	TRUE	FALSE	TRUE	TRUE	FALSE
	SDCBP	FALSE	FALSE	FALSE	FALSE	FALSE	FALSE	FALSE	TRUE	FALSE	TRUE	FALSE	FALSE	FALSE	FALSE
	SELE	TRUE	FALSE	FALSE	FALSE	TRUE	FALSE	FALSE	TRUE	FALSE	TRUE	FALSE	FALSE	FALSE	FALSE
	SELENOP	FALSE	FALSE	FALSE	FALSE	FALSE	FALSE	FALSE	FALSE	FALSE	TRUE	FALSE	TRUE	FALSE	FALSE
	SELL	TRUE	FALSE	FALSE	FALSE	TRUE	TRUE	TRUE	TRUE	TRUE	FALSE	TRUE	FALSE	FALSE	FALSE
	SELP	TRUE	FALSE	FALSE	FALSE	TRUE	TRUE	TRUE	TRUE	TRUE	TRUE	TRUE	FALSE	FALSE	FALSE
	SELPLG	TRUE	FALSE	FALSE	FALSE	TRUE	FALSE	FALSE	TRUE	TRUE	FALSE	FALSE	FALSE	FALSE	FALSE
	SEMA3A	FALSE	FALSE	FALSE	FALSE	TRUE	FALSE	FALSE	TRUE	TRUE	TRUE	FALSE	TRUE	FALSE	FALSE
	SEMA3B	FALSE	FALSE	FALSE	FALSE	TRUE	FALSE	FALSE	TRUE	FALSE	TRUE	FALSE	FALSE	FALSE	FALSE
	SEMA3C	FALSE	FALSE	FALSE	TRUE	TRUE	FALSE	FALSE	TRUE	TRUE	TRUE	FALSE	TRUE	TRUE	FALSE
	SEMA3D	FALSE	FALSE	FALSE	FALSE	TRUE	FALSE	FALSE	TRUE	FALSE	TRUE	FALSE	TRUE	TRUE	FALSE
	SEMA3E	FALSE	FALSE	FALSE	FALSE	TRUE	FALSE	FALSE	TRUE	FALSE	TRUE	FALSE	TRUE	FALSE	FALSE
	SEMA3F	FALSE	FALSE	FALSE	FALSE	TRUE	FALSE	FALSE	TRUE	FALSE	TRUE	FALSE	FALSE	FALSE	FALSE
	SEMA3G	FALSE	FALSE	FALSE	FALSE	TRUE	FALSE	FALSE	TRUE	FALSE	TRUE	FALSE	FALSE	FALSE	FALSE
	SEMA4A	FALSE	FALSE	FALSE	FALSE	TRUE	FALSE	FALSE	TRUE	TRUE	TRUE	FALSE	FALSE	FALSE	FALSE
	SEMA4B	FALSE	FALSE	FALSE	FALSE	TRUE	FALSE	FALSE	TRUE	TRUE	TRUE	FALSE	FALSE	FALSE	FALSE
	SEMA4C	FALSE	FALSE	FALSE	FALSE	TRUE	FALSE	FALSE	TRUE	TRUE	TRUE	FALSE	FALSE	FALSE	FALSE
	SEMA4D	TRUE	FALSE	FALSE	FALSE	TRUE	FALSE	FALSE	TRUE	TRUE	TRUE	FALSE	FALSE	FALSE	FALSE
	SEMA4F	FALSE	FALSE	FALSE	FALSE	TRUE	FALSE	FALSE	TRUE	TRUE	TRUE	FALSE	FALSE	TRUE	FALSE
	SEMA4G	FALSE	FALSE	FALSE	FALSE	TRUE	FALSE	FALSE	TRUE	TRUE	TRUE	FALSE	FALSE	FALSE	FALSE
	SEMA5A	FALSE	FALSE	FALSE	FALSE	TRUE	FALSE	FALSE	TRUE	TRUE	FALSE	FALSE	FALSE	FALSE	FALSE
	SEMA5B	FALSE	FALSE	FALSE	FALSE	TRUE	FALSE	FALSE	TRUE	FALSE	FALSE	FALSE	FALSE	FALSE	FALSE
	SEMA6A	FALSE	FALSE	FALSE	FALSE	TRUE	FALSE	FALSE	TRUE	FALSE	TRUE	FALSE	FALSE	FALSE	FALSE
	SEMA6B	FALSE	FALSE	FALSE	FALSE	TRUE	FALSE	FALSE	TRUE	TRUE	TRUE	FALSE	FALSE	FALSE	FALSE
	SEMA6C	FALSE	FALSE	FALSE	FALSE	TRUE	FALSE	FALSE	TRUE	FALSE	TRUE	FALSE	FALSE	FALSE	FALSE
	SEMA6D	FALSE	FALSE	FALSE	TRUE	TRUE	FALSE	FALSE	TRUE	FALSE	TRUE	FALSE	FALSE	TRUE	FALSE
	SEMA7A	TRUE	FALSE	FALSE	FALSE	TRUE	TRUE	FALSE	TRUE	TRUE	TRUE	TRUE	FALSE	FALSE	FALSE
	SERAC1	FALSE	FALSE	FALSE	TRUE	TRUE	FALSE	FALSE	FALSE	FALSE	TRUE	FALSE	FALSE	FALSE	FALSE
	SERPINA1	FALSE	FALSE	FALSE	FALSE	TRUE	FALSE	TRUE	TRUE	TRUE	TRUE	FALSE	TRUE	FALSE	FALSE
	SERPINA10	FALSE	FALSE	FALSE	FALSE	FALSE	FALSE	TRUE	FALSE	FALSE	TRUE	FALSE	TRUE	FALSE	FALSE
	SERPINA3	FALSE	FALSE	FALSE	FALSE	FALSE	FALSE	FALSE	FALSE	TRUE	TRUE	FALSE	FALSE	FALSE	FALSE
	SERPINA5	FALSE	FALSE	FALSE	FALSE	FALSE	TRUE	FALSE	TRUE	FALSE	TRUE	TRUE	FALSE	FALSE	FALSE
	SERPINA6	FALSE	FALSE	FALSE	FALSE	FALSE	FALSE	TRUE	FALSE	FALSE	TRUE	FALSE	FALSE	FALSE	FALSE
	SERPINB1	FALSE	FALSE	FALSE	TRUE	TRUE	FALSE	FALSE	FALSE	FALSE	TRUE	FALSE	FALSE	FALSE	FALSE
	SERPINB12	FALSE	FALSE	FALSE	FALSE	TRUE	FALSE	FALSE	FALSE	FALSE	TRUE	FALSE	FALSE	FALSE	FALSE
	SERPINB2	FALSE	FALSE	FALSE	FALSE	TRUE	FALSE	FALSE	TRUE	TRUE	TRUE	FALSE	FALSE	FALSE	FALSE
	SERPINB3	FALSE	FALSE	FALSE	FALSE	FALSE	FALSE	FALSE	FALSE	FALSE	TRUE	FALSE	FALSE	TRUE	FALSE
	SERPINB5	FALSE	FALSE	FALSE	FALSE	TRUE	FALSE	FALSE	FALSE	FALSE	TRUE	FALSE	FALSE	FALSE	FALSE
	SERPINB6	FALSE	FALSE	FALSE	TRUE	TRUE	FALSE	FALSE	FALSE	FALSE	TRUE	FALSE	FALSE	FALSE	FALSE
	SERPINB8	FALSE	FALSE	FALSE	FALSE	TRUE	FALSE	FALSE	FALSE	FALSE	TRUE	FALSE	FALSE	FALSE	FALSE
	SERPINB9	FALSE	FALSE	FALSE	TRUE	TRUE	FALSE	FALSE	FALSE	FALSE	TRUE	FALSE	FALSE	FALSE	FALSE
	SERPINC1	FALSE	FALSE	FALSE	TRUE	TRUE	FALSE	TRUE	TRUE	FALSE	TRUE	FALSE	FALSE	FALSE	FALSE
	SERPIND1	FALSE	FALSE	FALSE	FALSE	FALSE	FALSE	TRUE	FALSE	FALSE	TRUE	FALSE	TRUE	FALSE	FALSE
	SERPINE1	FALSE	FALSE	FALSE	TRUE	TRUE	FALSE	TRUE	TRUE	FALSE	TRUE	FALSE	TRUE	FALSE	FALSE
	SERPINE2	FALSE	FALSE	TRUE	TRUE	TRUE	TRUE	FALSE	TRUE	TRUE	TRUE	TRUE	FALSE	FALSE	FALSE
	SERPINF1	FALSE	FALSE	FALSE	TRUE	TRUE	FALSE	FALSE	FALSE	TRUE	TRUE	FALSE	FALSE	FALSE	FALSE
	SERPINF2	FALSE	FALSE	FALSE	TRUE	TRUE	TRUE	FALSE	TRUE	FALSE	TRUE	FALSE	FALSE	FALSE	FALSE
	SERPING1	FALSE	FALSE	FALSE	TRUE	TRUE	FALSE	TRUE	FALSE	TRUE	TRUE	FALSE	FALSE	FALSE	FALSE
	SERPINH1	FALSE	FALSE	FALSE	TRUE	TRUE	FALSE	FALSE	TRUE	TRUE	TRUE	FALSE	FALSE	FALSE	FALSE
	SERPINI1	FALSE	FALSE	FALSE	FALSE	FALSE	FALSE	FALSE	FALSE	TRUE	TRUE	FALSE	TRUE	FALSE	FALSE
	SERPINI2	FALSE	FALSE	FALSE	TRUE	FALSE	FALSE	FALSE	FALSE	FALSE	TRUE	FALSE	FALSE	FALSE	FALSE
	SFN	FALSE	FALSE	FALSE	FALSE	FALSE	FALSE	FALSE	FALSE	FALSE	TRUE	FALSE	TRUE	FALSE	FALSE
	SFRP1	FALSE	FALSE	FALSE	TRUE	TRUE	TRUE	FALSE	TRUE	FALSE	TRUE	FALSE	TRUE	FALSE	FALSE
	SFRP2	FALSE	FALSE	FALSE	FALSE	TRUE	FALSE	FALSE	FALSE	FALSE	TRUE	FALSE	TRUE	FALSE	FALSE
	SFRP4	FALSE	FALSE	FALSE	FALSE	TRUE	TRUE	FALSE	TRUE	FALSE	TRUE	FALSE	FALSE	FALSE	FALSE
	SFRP5	FALSE	FALSE	FALSE	FALSE	TRUE	FALSE	FALSE	FALSE	FALSE	TRUE	FALSE	FALSE	FALSE	FALSE
	SFTPB	FALSE	FALSE	FALSE	TRUE	FALSE	FALSE	FALSE	FALSE	FALSE	TRUE	FALSE	FALSE	FALSE	FALSE
	SFTPC	FALSE	FALSE	FALSE	FALSE	TRUE	FALSE	FALSE	FALSE	FALSE	TRUE	FALSE	FALSE	FALSE	FALSE
	SFTPD	FALSE	FALSE	FALSE	TRUE	TRUE	FALSE	FALSE	FALSE	FALSE	TRUE	FALSE	FALSE	FALSE	FALSE
	SGCA	FALSE	FALSE	FALSE	FALSE	TRUE	FALSE	FALSE	TRUE	FALSE	FALSE	FALSE	FALSE	FALSE	FALSE
	SGCB	FALSE	FALSE	FALSE	FALSE	FALSE	FALSE	FALSE	TRUE	TRUE	FALSE	FALSE	FALSE	FALSE	FALSE
	SGCD	FALSE	FALSE	FALSE	FALSE	TRUE	FALSE	FALSE	TRUE	TRUE	FALSE	FALSE	FALSE	FALSE	FALSE
	SGCE	FALSE	FALSE	FALSE	FALSE	FALSE	FALSE	FALSE	FALSE	TRUE	FALSE	FALSE	FALSE	TRUE	FALSE
	SGCG	FALSE	FALSE	FALSE	FALSE	TRUE	FALSE	FALSE	TRUE	FALSE	FALSE	FALSE	FALSE	FALSE	FALSE
	SGK1	FALSE	FALSE	FALSE	FALSE	TRUE	FALSE	FALSE	TRUE	FALSE	FALSE	FALSE	FALSE	FALSE	TRUE
	SHBG	FALSE	FALSE	FALSE	FALSE	TRUE	FALSE	FALSE	FALSE	FALSE	TRUE	FALSE	FALSE	FALSE	FALSE
	SHC1	FALSE	FALSE	FALSE	FALSE	TRUE	FALSE	FALSE	TRUE	FALSE	FALSE	FALSE	FALSE	FALSE	FALSE
	SHH	FALSE	FALSE	FALSE	TRUE	TRUE	TRUE	FALSE	TRUE	FALSE	TRUE	FALSE	FALSE	FALSE	FALSE
	SIGLEC1	TRUE	FALSE	FALSE	FALSE	TRUE	FALSE	FALSE	TRUE	TRUE	TRUE	FALSE	FALSE	FALSE	FALSE
	SIGLEC5	TRUE	FALSE	FALSE	FALSE	FALSE	FALSE	FALSE	FALSE	TRUE	FALSE	FALSE	FALSE	FALSE	FALSE
	SIGLEC6	TRUE	FALSE	FALSE	FALSE	FALSE	FALSE	FALSE	FALSE	TRUE	FALSE	FALSE	FALSE	TRUE	FALSE
	SIGLEC7	TRUE	FALSE	FALSE	FALSE	FALSE	FALSE	FALSE	TRUE	TRUE	FALSE	FALSE	FALSE	TRUE	FALSE
	SIGLEC9	TRUE	FALSE	FALSE	FALSE	FALSE	FALSE	FALSE	TRUE	TRUE	FALSE	FALSE	FALSE	FALSE	FALSE
	SIRPA	TRUE	FALSE	FALSE	FALSE	TRUE	TRUE	FALSE	TRUE	TRUE	FALSE	FALSE	FALSE	FALSE	FALSE
	SIRPB1	TRUE	FALSE	FALSE	FALSE	FALSE	TRUE	FALSE	TRUE	TRUE	FALSE	FALSE	FALSE	FALSE	FALSE
	SIRPG	TRUE	FALSE	FALSE	FALSE	FALSE	FALSE	FALSE	FALSE	TRUE	FALSE	FALSE	FALSE	FALSE	FALSE
	SLAMF1	TRUE	FALSE	FALSE	FALSE	FALSE	TRUE	FALSE	TRUE	TRUE	FALSE	TRUE	FALSE	FALSE	FALSE
	SLAMF6	TRUE	FALSE	FALSE	FALSE	FALSE	FALSE	FALSE	TRUE	TRUE	FALSE	FALSE	FALSE	TRUE	FALSE
	SLAMF7	TRUE	FALSE	FALSE	FALSE	FALSE	FALSE	FALSE	TRUE	TRUE	FALSE	TRUE	FALSE	FALSE	FALSE
	SLAMF8	TRUE	FALSE	FALSE	FALSE	FALSE	TRUE	FALSE	TRUE	FALSE	FALSE	FALSE	FALSE	FALSE	FALSE
	SLC11A2	FALSE	FALSE	FALSE	FALSE	FALSE	TRUE	FALSE	TRUE	TRUE	TRUE	FALSE	FALSE	FALSE	FALSE
	SLC12A2	FALSE	FALSE	FALSE	FALSE	FALSE	FALSE	FALSE	FALSE	TRUE	FALSE	FALSE	FALSE	TRUE	FALSE
	SLC12A9	FALSE	FALSE	FALSE	FALSE	FALSE	FALSE	TRUE	FALSE	TRUE	FALSE	FALSE	FALSE	FALSE	FALSE
	SLC16A2	FALSE	FALSE	FALSE	FALSE	FALSE	FALSE	TRUE	FALSE	FALSE	FALSE	FALSE	FALSE	TRUE	FALSE
	SLC19A1	FALSE	FALSE	FALSE	FALSE	FALSE	FALSE	FALSE	FALSE	TRUE	FALSE	FALSE	FALSE	TRUE	FALSE
	SLC1A2	FALSE	FALSE	FALSE	FALSE	FALSE	TRUE	FALSE	TRUE	FALSE	FALSE	FALSE	FALSE	FALSE	FALSE
	SLC1A3	FALSE	FALSE	FALSE	FALSE	FALSE	TRUE	FALSE	TRUE	TRUE	FALSE	FALSE	FALSE	FALSE	FALSE
	SLC1A4	FALSE	FALSE	FALSE	FALSE	FALSE	TRUE	FALSE	TRUE	TRUE	FALSE	FALSE	FALSE	FALSE	FALSE
	SLC22A11	FALSE	FALSE	FALSE	FALSE	FALSE	TRUE	FALSE	TRUE	FALSE	FALSE	FALSE	FALSE	FALSE	FALSE
	SLC22A16	FALSE	FALSE	FALSE	FALSE	FALSE	FALSE	FALSE	FALSE	TRUE	FALSE	FALSE	FALSE	TRUE	FALSE
	SLC26A9	FALSE	FALSE	FALSE	FALSE	FALSE	TRUE	FALSE	TRUE	FALSE	FALSE	FALSE	FALSE	FALSE	FALSE
	SLC2A1	FALSE	FALSE	FALSE	FALSE	TRUE	FALSE	FALSE	TRUE	TRUE	FALSE	FALSE	FALSE	FALSE	FALSE
	SLC2A13	FALSE	FALSE	FALSE	FALSE	FALSE	FALSE	FALSE	FALSE	TRUE	FALSE	FALSE	FALSE	TRUE	FALSE
	SLC2A4	FALSE	FALSE	FALSE	FALSE	TRUE	TRUE	FALSE	TRUE	TRUE	TRUE	TRUE	FALSE	FALSE	FALSE
	SLC34A1	FALSE	FALSE	FALSE	FALSE	FALSE	TRUE	FALSE	TRUE	FALSE	FALSE	FALSE	FALSE	FALSE	FALSE
	SLC36A4	FALSE	FALSE	FALSE	FALSE	FALSE	FALSE	FALSE	FALSE	TRUE	FALSE	FALSE	FALSE	TRUE	FALSE
	SLC38A1	FALSE	FALSE	FALSE	FALSE	FALSE	FALSE	FALSE	TRUE	TRUE	FALSE	FALSE	FALSE	FALSE	FALSE
	SLC38A6	FALSE	FALSE	FALSE	FALSE	FALSE	FALSE	FALSE	FALSE	TRUE	FALSE	FALSE	FALSE	TRUE	FALSE
	SLC39A10	FALSE	FALSE	FALSE	FALSE	FALSE	FALSE	FALSE	FALSE	TRUE	FALSE	FALSE	FALSE	TRUE	FALSE
	SLC39A14	FALSE	FALSE	FALSE	FALSE	FALSE	FALSE	FALSE	FALSE	TRUE	FALSE	FALSE	FALSE	TRUE	FALSE
	SLC39A6	FALSE	FALSE	FALSE	FALSE	FALSE	TRUE	FALSE	TRUE	TRUE	FALSE	FALSE	FALSE	FALSE	FALSE
	SLC3A2	FALSE	FALSE	FALSE	FALSE	FALSE	TRUE	TRUE	TRUE	TRUE	FALSE	FALSE	FALSE	FALSE	FALSE
	SLC43A1	FALSE	FALSE	FALSE	FALSE	FALSE	FALSE	FALSE	FALSE	TRUE	FALSE	FALSE	FALSE	TRUE	FALSE
	SLC43A3	FALSE	FALSE	FALSE	FALSE	FALSE	FALSE	FALSE	FALSE	TRUE	FALSE	FALSE	FALSE	TRUE	FALSE
	SLC44A1	TRUE	FALSE	FALSE	FALSE	FALSE	FALSE	FALSE	FALSE	TRUE	FALSE	FALSE	FALSE	FALSE	FALSE
	SLC45A4	FALSE	FALSE	FALSE	FALSE	FALSE	FALSE	FALSE	FALSE	TRUE	FALSE	FALSE	FALSE	TRUE	FALSE
	SLC46A1	FALSE	FALSE	FALSE	FALSE	FALSE	TRUE	TRUE	TRUE	TRUE	FALSE	FALSE	FALSE	FALSE	FALSE
	SLC46A2	FALSE	FALSE	FALSE	FALSE	FALSE	TRUE	FALSE	TRUE	FALSE	FALSE	FALSE	FALSE	FALSE	FALSE
	SLC4A1	TRUE	FALSE	FALSE	FALSE	FALSE	FALSE	TRUE	FALSE	FALSE	FALSE	FALSE	FALSE	FALSE	FALSE
	SLC4A2	FALSE	FALSE	FALSE	FALSE	FALSE	FALSE	FALSE	FALSE	TRUE	FALSE	FALSE	FALSE	TRUE	FALSE
	SLC4A4	FALSE	FALSE	FALSE	FALSE	FALSE	FALSE	TRUE	TRUE	FALSE	FALSE	FALSE	FALSE	FALSE	FALSE
	SLC5A1	FALSE	FALSE	FALSE	FALSE	FALSE	FALSE	FALSE	FALSE	TRUE	FALSE	FALSE	FALSE	TRUE	FALSE
	SLC6A1	FALSE	FALSE	FALSE	FALSE	FALSE	TRUE	FALSE	TRUE	FALSE	FALSE	FALSE	FALSE	FALSE	FALSE
	SLC6A2	FALSE	FALSE	FALSE	FALSE	FALSE	TRUE	FALSE	TRUE	TRUE	FALSE	FALSE	FALSE	FALSE	FALSE
	SLC6A3	FALSE	FALSE	FALSE	FALSE	FALSE	TRUE	FALSE	TRUE	FALSE	FALSE	FALSE	FALSE	FALSE	FALSE
	SLC7A11	FALSE	FALSE	FALSE	FALSE	FALSE	TRUE	FALSE	TRUE	FALSE	FALSE	FALSE	FALSE	FALSE	FALSE
	SLC7A2	FALSE	FALSE	FALSE	FALSE	FALSE	FALSE	TRUE	FALSE	TRUE	FALSE	FALSE	FALSE	FALSE	FALSE
	SLC7A5	TRUE	FALSE	FALSE	FALSE	FALSE	FALSE	FALSE	TRUE	TRUE	FALSE	FALSE	FALSE	FALSE	FALSE
	SLC9A1	FALSE	FALSE	FALSE	FALSE	FALSE	TRUE	FALSE	TRUE	TRUE	FALSE	FALSE	FALSE	FALSE	FALSE
	SLC9A3	FALSE	FALSE	FALSE	FALSE	FALSE	TRUE	FALSE	TRUE	FALSE	TRUE	FALSE	FALSE	FALSE	FALSE
	SLC9A3R1	FALSE	FALSE	FALSE	FALSE	FALSE	FALSE	FALSE	TRUE	FALSE	FALSE	FALSE	FALSE	TRUE	FALSE
	SLCO4C1	FALSE	FALSE	FALSE	FALSE	FALSE	FALSE	FALSE	FALSE	TRUE	FALSE	FALSE	FALSE	TRUE	FALSE
	SLIT1	FALSE	FALSE	FALSE	FALSE	FALSE	FALSE	FALSE	FALSE	FALSE	TRUE	FALSE	TRUE	TRUE	FALSE
	SLIT2	FALSE	FALSE	FALSE	TRUE	TRUE	FALSE	FALSE	TRUE	TRUE	TRUE	FALSE	FALSE	FALSE	FALSE
	SLIT3	FALSE	FALSE	FALSE	FALSE	TRUE	FALSE	FALSE	FALSE	TRUE	TRUE	FALSE	TRUE	FALSE	FALSE
	SLITRK6	FALSE	FALSE	FALSE	FALSE	FALSE	TRUE	FALSE	TRUE	TRUE	FALSE	FALSE	FALSE	FALSE	FALSE
	SLPI	FALSE	FALSE	FALSE	FALSE	TRUE	FALSE	TRUE	TRUE	FALSE	TRUE	FALSE	TRUE	FALSE	FALSE
	SMC3	FALSE	FALSE	FALSE	TRUE	FALSE	FALSE	FALSE	FALSE	FALSE	TRUE	FALSE	FALSE	FALSE	FALSE
	SMIM1	FALSE	FALSE	FALSE	FALSE	FALSE	TRUE	FALSE	TRUE	FALSE	FALSE	FALSE	FALSE	FALSE	FALSE
	SMOC1	FALSE	FALSE	FALSE	TRUE	TRUE	FALSE	TRUE	FALSE	FALSE	TRUE	FALSE	TRUE	TRUE	FALSE
	SMOC2	FALSE	FALSE	FALSE	TRUE	TRUE	FALSE	TRUE	FALSE	FALSE	TRUE	FALSE	FALSE	FALSE	FALSE
	SMPD1	FALSE	FALSE	FALSE	FALSE	FALSE	FALSE	FALSE	TRUE	TRUE	TRUE	FALSE	FALSE	FALSE	FALSE
	SMPDL3A	FALSE	FALSE	FALSE	FALSE	FALSE	FALSE	FALSE	FALSE	FALSE	TRUE	FALSE	TRUE	FALSE	FALSE
	SMPDL3B	FALSE	FALSE	FALSE	FALSE	FALSE	FALSE	FALSE	FALSE	TRUE	TRUE	FALSE	TRUE	FALSE	FALSE
	SNCA	FALSE	FALSE	FALSE	FALSE	TRUE	FALSE	FALSE	FALSE	FALSE	TRUE	FALSE	FALSE	FALSE	FALSE
	SOCS3	FALSE	FALSE	TRUE	FALSE	TRUE	FALSE	FALSE	TRUE	FALSE	FALSE	FALSE	FALSE	TRUE	FALSE
	SOD1	FALSE	FALSE	FALSE	FALSE	TRUE	FALSE	TRUE	FALSE	FALSE	TRUE	FALSE	FALSE	FALSE	FALSE
	SOD3	FALSE	FALSE	FALSE	TRUE	TRUE	FALSE	TRUE	FALSE	FALSE	TRUE	FALSE	FALSE	FALSE	FALSE
	SOGA1	FALSE	FALSE	FALSE	FALSE	FALSE	FALSE	FALSE	FALSE	FALSE	TRUE	FALSE	TRUE	FALSE	FALSE
	SORCS1	FALSE	FALSE	FALSE	FALSE	FALSE	FALSE	FALSE	FALSE	TRUE	FALSE	FALSE	FALSE	TRUE	FALSE
	SORL1	FALSE	FALSE	FALSE	FALSE	FALSE	FALSE	FALSE	TRUE	TRUE	TRUE	FALSE	FALSE	FALSE	FALSE
	SORT1	FALSE	FALSE	FALSE	FALSE	FALSE	TRUE	TRUE	TRUE	TRUE	FALSE	FALSE	FALSE	FALSE	FALSE
	SOST	FALSE	FALSE	FALSE	FALSE	TRUE	FALSE	FALSE	FALSE	FALSE	TRUE	FALSE	FALSE	FALSE	FALSE
	SOSTDC1	FALSE	FALSE	FALSE	FALSE	FALSE	FALSE	FALSE	FALSE	FALSE	TRUE	FALSE	TRUE	FALSE	FALSE
	SPA17	FALSE	FALSE	FALSE	FALSE	FALSE	TRUE	FALSE	TRUE	FALSE	FALSE	TRUE	FALSE	FALSE	FALSE
	SPAM1	FALSE	FALSE	FALSE	FALSE	TRUE	FALSE	TRUE	FALSE	FALSE	FALSE	TRUE	FALSE	FALSE	FALSE
	SPARC	FALSE	FALSE	FALSE	TRUE	TRUE	TRUE	TRUE	TRUE	FALSE	TRUE	FALSE	TRUE	FALSE	FALSE
	SPARCL1	FALSE	FALSE	FALSE	TRUE	TRUE	FALSE	FALSE	FALSE	FALSE	TRUE	FALSE	FALSE	FALSE	FALSE
	SPATA20	FALSE	FALSE	FALSE	FALSE	FALSE	FALSE	FALSE	FALSE	FALSE	TRUE	FALSE	TRUE	FALSE	FALSE
	SPHK1	FALSE	FALSE	FALSE	FALSE	TRUE	FALSE	FALSE	TRUE	FALSE	FALSE	FALSE	FALSE	FALSE	FALSE
	SPINK13	FALSE	FALSE	FALSE	FALSE	FALSE	FALSE	FALSE	FALSE	FALSE	TRUE	FALSE	TRUE	TRUE	FALSE
[truncated: 276 more rows]

## Sheet: Description
	Name	Description
	Exon	Exon coordinates on the hg38 genome
	GeneName	Gene Symbol
	Expression_High_in_Tumor	Highly expressed tumor types
	Expr_High_in_Normal	Highly expressed normal samples types
	Pan Expression Score	Ordinal expression averaged across diseases
	Oncofetal Annotation	GeneCard text mining of oncofetal gene list
	ClusterOfDifferentiation	HGNC annotation of the CD gene list. https://www.genenames.org/cgi-bin/genegroup/download?id=471&type=node
	Cell Surface Protein Atlas	mass-spectrometry-derived cell surface protein atlas. [Bausch-Fluck et al. PMID: 2589452]
	cell_differentiation	MsigDB v7.2 cell differentiation markers gene family
	Compartment_CellSurface	Cell Surface genes derived from the COMPARTMENT database integrated channels accessed 2020/11/20
	Compartment_ECM	Extracellular matrix genes derived from the COMPARTMENT database integrated channels accessed 2020/11/20
	AMIGO_ECM	AMIGO ECM annotation(http://amigo.geneontology.org/amigo/term/GO:0031012; accessed 20190226; PMID: 19033274)
	MatrixDB	Downloaded the Matrisome CORE protein from MatrixDB, an extracellular matrix interaction database.
	HPA_Predicted_Secreted	The human protein atlas (HPA)was accessed 2020-11-20. [Uhlen et al. PMID: 25613900] Proteins predicted to be secreted and compiled by HPA.
	HPA_MembraneBound	The human protein atlas (HPA)was accessed 2020-11-20. Proteins were predicted to be secreted.
	MGI_ExtracellularRegion	MGI extracellular region GO:0005576 accessed 3/3/2019
	MGI_ExtrinsicCase	MGI extrinsic component of membrane GO:0019898 accessed 3/3/2019
	MGI_ECM	MGI extracellular matrix GO:0031012 accessed 3/3/2019
	MGI_ExternalSidePM	MGI external side of plasma membrane GO:0009897 accessed 3/3/2019
