# Supplementary material for: Discovery of immunotherapy targets for pediatric solid and brain tumors by exon-level expression
Source: Nat Commun. 2024 May 3;15:3732. doi: 10.1038/s41467-024-47649-y (PMC11068777; doi:10.1038/s41467-024-47649-y)
Supplement: Supplementary file 5 — Supplementary Data 2 [file 41467_2024_47649_MOESM5_ESM.xlsx]

## Sheet: Sheet1
Expression	low	median-low	median-high	high
FN1 AS exon at chr2_215392931_215393203_-
Non-variants sample number	115	87	104	196
Variants sample number	1	0	1	0
VCAN AS exon at chr5_83519349_83522309_+
Non-variants sample number	158	88	103	122
Variants sample number	7	5	7	14
