# Supplementary material for: Discovery of immunotherapy targets for pediatric solid and brain tumors by exon-level expression
Source: Nat Commun. 2024 May 3;15:3732. doi: 10.1038/s41467-024-47649-y (PMC11068777; doi:10.1038/s41467-024-47649-y)
Supplement: Supplementary file 6 — Supplementary Data 3 [file 41467_2024_47649_MOESM6_ESM.xlsx]

## Sheet: Sheet1
PDX Name	Dx	Age (yr)	Sex	Status	Location	Common Mutations	Tx	Link
SJOS030605_X1	OS	10	F	Rec, Met	Chest Wall	TP53	Yes	https://cstn.stjude.cloud/sample/SJOS030605_X1
SJOS001105_X1		8	F	Rec, Met	Femur	TP53, DLG2, TBC1D16, WRNIP1, GABRB1, SEC1P	No	https://cstn.stjude.cloud/sample/SJOS001105_X1
SJOS030597_X1		18	F	Rec, Primary	Femur	NR	No	https://cstn.stjude.cloud/sample/SJOS030597_X1
SJOS016016_X1		7	M	Rec, Primary	Tibia	TP53, DLG2, STX8, GABRB1, AFF3	Yes	https://cstn.stjude.cloud/sample/SJOS016016_X1
SJOS030272_X1		12	M	Rec, Primary	Femur	TP53, STX8, ARTX, TBC1D16, GABRB1, SYN3	Yes	https://cstn.stjude.cloud/sample/SJOS030272_X1
SJEWS063834_X1	EWS	14	F	Rec, Met	Chest Wall	EWSR1, FLI1	No	https://cstn.stjude.cloud/sample/SJEWS063834_X1
SJEWS049193_X1		11	M	Rec, Met	Lung	EWSR1, FLI1, T53, MIR5009	Yes	https://cstn.stjude.cloud/sample/SJEWS049193_X1
SJEWS063826_X1		17	M	Rec, Met	Axilla	EWSR1, FLI1, T53, ERG	No	https://cstn.stjude.cloud/sample/SJEWS063826_X1
SJEWS046144_X1		15	M	Primary	Chest Wall	EWSR1, ERG	No	https://cstn.stjude.cloud/sample/SJEWS046144_X1
SJEWS063829_X1		8	F	Primary	Femur	NR	Yes	https://cstn.stjude.cloud/sample/SJEWS063829_X1
SJRHB010928_X1	RMS	9	M	Rec, Primary	Prostate	NOTCH3, CDKN2A, NF1, LRBP1	Yes	https://cstn.stjude.cloud/sample/SJRHB010928_X1
SJRHB015721_X1		8	M	Rec, Met	Retroperitoneum	NR	Yes	https://cstn.stjude.cloud/sample/SJRHB015721_X1
SJRHB000026_X1		4	F	Rec, Primary	Pelvis	PIK3CA, HRAS, NOCTH1, LRP1B, CDKN2A	No	https://cstn.stjude.cloud/sample/SJRHB000026_X1
SJRHB011_X		5	M	Rec, Primary	Infratemporal fossa	PIK3CA, TP53, CDKN2A, LRP1B, SYNE1, FGFR4, CACNA1H, MUC16, HGF	No	https://cstn.stjude.cloud/sample/SJRHB011_X
SJRHB013758_X1		4	F	Primary	Abdomen	HRAS, TP53	No	https://cstn.stjude.cloud/sample/SJRHB013758_X1
PDX: Patient derived xenograft, Dx: Diagnosis, yr: year, Tx: Therapy, OS: Osteosarcoma, EWS: Ewing Sarcoma, RMS: Rhabdomyosarcoma Rec: Recurrent, Met: Metastatic, NR: not reported.
