# Supplementary material for: Discovery of immunotherapy targets for pediatric solid and brain tumors by exon-level expression
Source: Nat Commun. 2024 May 3;15:3732. doi: 10.1038/s41467-024-47649-y (PMC11068777; doi:10.1038/s41467-024-47649-y)
Supplement: Supplementary file 7 — Supplementary Data 4 [file 41467_2024_47649_MOESM7_ESM.xlsx]

## Sheet: RNA-seq Sample Accession
Sample	Cohort	Accession_Number	URL
PAIFXV	TARGET	phs000218	https://www.ncbi.nlm.nih.gov/projects/gap/cgi-bin/study.cgi?study_id=phs000218.v1.p1
PAIPGU	TARGET	phs000218	https://www.ncbi.nlm.nih.gov/projects/gap/cgi-bin/study.cgi?study_id=phs000218.v1.p1
PAISNS	TARGET	phs000218	https://www.ncbi.nlm.nih.gov/projects/gap/cgi-bin/study.cgi?study_id=phs000218.v1.p1
PAITCI	TARGET	phs000218	https://www.ncbi.nlm.nih.gov/projects/gap/cgi-bin/study.cgi?study_id=phs000218.v1.p1
PAITEG	TARGET	phs000218	https://www.ncbi.nlm.nih.gov/projects/gap/cgi-bin/study.cgi?study_id=phs000218.v1.p1
PAIVHE	TARGET	phs000218	https://www.ncbi.nlm.nih.gov/projects/gap/cgi-bin/study.cgi?study_id=phs000218.v1.p1
PAIXIF	TARGET	phs000218	https://www.ncbi.nlm.nih.gov/projects/gap/cgi-bin/study.cgi?study_id=phs000218.v1.p1
PAKYZS	TARGET	phs000218	https://www.ncbi.nlm.nih.gov/projects/gap/cgi-bin/study.cgi?study_id=phs000218.v1.p1
PAKZRH	TARGET	phs000218	https://www.ncbi.nlm.nih.gov/projects/gap/cgi-bin/study.cgi?study_id=phs000218.v1.p1
PALBFW	TARGET	phs000218	https://www.ncbi.nlm.nih.gov/projects/gap/cgi-bin/study.cgi?study_id=phs000218.v1.p1
PALCBW	TARGET	phs000218	https://www.ncbi.nlm.nih.gov/projects/gap/cgi-bin/study.cgi?study_id=phs000218.v1.p1
PALETP	TARGET	phs000218	https://www.ncbi.nlm.nih.gov/projects/gap/cgi-bin/study.cgi?study_id=phs000218.v1.p1
PALEVG	TARGET	phs000218	https://www.ncbi.nlm.nih.gov/projects/gap/cgi-bin/study.cgi?study_id=phs000218.v1.p1
PALIIN	TARGET	phs000218	https://www.ncbi.nlm.nih.gov/projects/gap/cgi-bin/study.cgi?study_id=phs000218.v1.p1
PALKUC	TARGET	phs000218	https://www.ncbi.nlm.nih.gov/projects/gap/cgi-bin/study.cgi?study_id=phs000218.v1.p1
PALNVP	TARGET	phs000218	https://www.ncbi.nlm.nih.gov/projects/gap/cgi-bin/study.cgi?study_id=phs000218.v1.p1
PALTEG	TARGET	phs000218	https://www.ncbi.nlm.nih.gov/projects/gap/cgi-bin/study.cgi?study_id=phs000218.v1.p1
PALUYS	TARGET	phs000218	https://www.ncbi.nlm.nih.gov/projects/gap/cgi-bin/study.cgi?study_id=phs000218.v1.p1
PALVKK	TARGET	phs000218	https://www.ncbi.nlm.nih.gov/projects/gap/cgi-bin/study.cgi?study_id=phs000218.v1.p1
PALWVJ	TARGET	phs000218	https://www.ncbi.nlm.nih.gov/projects/gap/cgi-bin/study.cgi?study_id=phs000218.v1.p1
PALXTB	TARGET	phs000218	https://www.ncbi.nlm.nih.gov/projects/gap/cgi-bin/study.cgi?study_id=phs000218.v1.p1
PALZZV	TARGET	phs000218	https://www.ncbi.nlm.nih.gov/projects/gap/cgi-bin/study.cgi?study_id=phs000218.v1.p1
PAMBMJ	TARGET	phs000218	https://www.ncbi.nlm.nih.gov/projects/gap/cgi-bin/study.cgi?study_id=phs000218.v1.p1
PAMEZH	TARGET	phs000218	https://www.ncbi.nlm.nih.gov/projects/gap/cgi-bin/study.cgi?study_id=phs000218.v1.p1
PAMMXF	TARGET	phs000218	https://www.ncbi.nlm.nih.gov/projects/gap/cgi-bin/study.cgi?study_id=phs000218.v1.p1
PAMNLH	TARGET	phs000218	https://www.ncbi.nlm.nih.gov/projects/gap/cgi-bin/study.cgi?study_id=phs000218.v1.p1
PAMVRA	TARGET	phs000218	https://www.ncbi.nlm.nih.gov/projects/gap/cgi-bin/study.cgi?study_id=phs000218.v1.p1
PAMYCE	TARGET	phs000218	https://www.ncbi.nlm.nih.gov/projects/gap/cgi-bin/study.cgi?study_id=phs000218.v1.p1
PAMZGT	TARGET	phs000218	https://www.ncbi.nlm.nih.gov/projects/gap/cgi-bin/study.cgi?study_id=phs000218.v1.p1
PAMZMG	TARGET	phs000218	https://www.ncbi.nlm.nih.gov/projects/gap/cgi-bin/study.cgi?study_id=phs000218.v1.p1
PANBJH	TARGET	phs000218	https://www.ncbi.nlm.nih.gov/projects/gap/cgi-bin/study.cgi?study_id=phs000218.v1.p1
PANBMJ	TARGET	phs000218	https://www.ncbi.nlm.nih.gov/projects/gap/cgi-bin/study.cgi?study_id=phs000218.v1.p1
PANBSP	TARGET	phs000218	https://www.ncbi.nlm.nih.gov/projects/gap/cgi-bin/study.cgi?study_id=phs000218.v1.p1
PANGXK	TARGET	phs000218	https://www.ncbi.nlm.nih.gov/projects/gap/cgi-bin/study.cgi?study_id=phs000218.v1.p1
PANJLH	TARGET	phs000218	https://www.ncbi.nlm.nih.gov/projects/gap/cgi-bin/study.cgi?study_id=phs000218.v1.p1
PANKFE	TARGET	phs000218	https://www.ncbi.nlm.nih.gov/projects/gap/cgi-bin/study.cgi?study_id=phs000218.v1.p1
PANLET	TARGET	phs000218	https://www.ncbi.nlm.nih.gov/projects/gap/cgi-bin/study.cgi?study_id=phs000218.v1.p1
PANNMS	TARGET	phs000218	https://www.ncbi.nlm.nih.gov/projects/gap/cgi-bin/study.cgi?study_id=phs000218.v1.p1
PANRHJ	TARGET	phs000218	https://www.ncbi.nlm.nih.gov/projects/gap/cgi-bin/study.cgi?study_id=phs000218.v1.p1
PANRRW	TARGET	phs000218	https://www.ncbi.nlm.nih.gov/projects/gap/cgi-bin/study.cgi?study_id=phs000218.v1.p1
PANRVJ	TARGET	phs000218	https://www.ncbi.nlm.nih.gov/projects/gap/cgi-bin/study.cgi?study_id=phs000218.v1.p1
PANSBN	TARGET	phs000218	https://www.ncbi.nlm.nih.gov/projects/gap/cgi-bin/study.cgi?study_id=phs000218.v1.p1
PANUIF	TARGET	phs000218	https://www.ncbi.nlm.nih.gov/projects/gap/cgi-bin/study.cgi?study_id=phs000218.v1.p1
PANUKV	TARGET	phs000218	https://www.ncbi.nlm.nih.gov/projects/gap/cgi-bin/study.cgi?study_id=phs000218.v1.p1
PANWRR	TARGET	phs000218	https://www.ncbi.nlm.nih.gov/projects/gap/cgi-bin/study.cgi?study_id=phs000218.v1.p1
PANXJL	TARGET	phs000218	https://www.ncbi.nlm.nih.gov/projects/gap/cgi-bin/study.cgi?study_id=phs000218.v1.p1
PANYGR	TARGET	phs000218	https://www.ncbi.nlm.nih.gov/projects/gap/cgi-bin/study.cgi?study_id=phs000218.v1.p1
PANZPV	TARGET	phs000218	https://www.ncbi.nlm.nih.gov/projects/gap/cgi-bin/study.cgi?study_id=phs000218.v1.p1
PANZRV	TARGET	phs000218	https://www.ncbi.nlm.nih.gov/projects/gap/cgi-bin/study.cgi?study_id=phs000218.v1.p1
PANZVU	TARGET	phs000218	https://www.ncbi.nlm.nih.gov/projects/gap/cgi-bin/study.cgi?study_id=phs000218.v1.p1
PAPBGH	TARGET	phs000218	https://www.ncbi.nlm.nih.gov/projects/gap/cgi-bin/study.cgi?study_id=phs000218.v1.p1
PAPBJE	TARGET	phs000218	https://www.ncbi.nlm.nih.gov/projects/gap/cgi-bin/study.cgi?study_id=phs000218.v1.p1
PAPBZI	TARGET	phs000218	https://www.ncbi.nlm.nih.gov/projects/gap/cgi-bin/study.cgi?study_id=phs000218.v1.p1
PAPCTS	TARGET	phs000218	https://www.ncbi.nlm.nih.gov/projects/gap/cgi-bin/study.cgi?study_id=phs000218.v1.p1
PAPEAV	TARGET	phs000218	https://www.ncbi.nlm.nih.gov/projects/gap/cgi-bin/study.cgi?study_id=phs000218.v1.p1
PAPEFE	TARGET	phs000218	https://www.ncbi.nlm.nih.gov/projects/gap/cgi-bin/study.cgi?study_id=phs000218.v1.p1
PAPHPE	TARGET	phs000218	https://www.ncbi.nlm.nih.gov/projects/gap/cgi-bin/study.cgi?study_id=phs000218.v1.p1
PAPICY	TARGET	phs000218	https://www.ncbi.nlm.nih.gov/projects/gap/cgi-bin/study.cgi?study_id=phs000218.v1.p1
PAPKWN	TARGET	phs000218	https://www.ncbi.nlm.nih.gov/projects/gap/cgi-bin/study.cgi?study_id=phs000218.v1.p1
PAPKXS	TARGET	phs000218	https://www.ncbi.nlm.nih.gov/projects/gap/cgi-bin/study.cgi?study_id=phs000218.v1.p1
PAPLSD	TARGET	phs000218	https://www.ncbi.nlm.nih.gov/projects/gap/cgi-bin/study.cgi?study_id=phs000218.v1.p1
PAPTAN	TARGET	phs000218	https://www.ncbi.nlm.nih.gov/projects/gap/cgi-bin/study.cgi?study_id=phs000218.v1.p1
PAPTCR	TARGET	phs000218	https://www.ncbi.nlm.nih.gov/projects/gap/cgi-bin/study.cgi?study_id=phs000218.v1.p1
PAPTDH	TARGET	phs000218	https://www.ncbi.nlm.nih.gov/projects/gap/cgi-bin/study.cgi?study_id=phs000218.v1.p1
PAPTFZ	TARGET	phs000218	https://www.ncbi.nlm.nih.gov/projects/gap/cgi-bin/study.cgi?study_id=phs000218.v1.p1
PAPTLV	TARGET	phs000218	https://www.ncbi.nlm.nih.gov/projects/gap/cgi-bin/study.cgi?study_id=phs000218.v1.p1
PAPUAR	TARGET	phs000218	https://www.ncbi.nlm.nih.gov/projects/gap/cgi-bin/study.cgi?study_id=phs000218.v1.p1
PAPUEB	TARGET	phs000218	https://www.ncbi.nlm.nih.gov/projects/gap/cgi-bin/study.cgi?study_id=phs000218.v1.p1
PAPUNH	TARGET	phs000218	https://www.ncbi.nlm.nih.gov/projects/gap/cgi-bin/study.cgi?study_id=phs000218.v1.p1
PAPUWY	TARGET	phs000218	https://www.ncbi.nlm.nih.gov/projects/gap/cgi-bin/study.cgi?study_id=phs000218.v1.p1
PAPVFD	TARGET	phs000218	https://www.ncbi.nlm.nih.gov/projects/gap/cgi-bin/study.cgi?study_id=phs000218.v1.p1
PAPVRN	TARGET	phs000218	https://www.ncbi.nlm.nih.gov/projects/gap/cgi-bin/study.cgi?study_id=phs000218.v1.p1
PAPVXS	TARGET	phs000218	https://www.ncbi.nlm.nih.gov/projects/gap/cgi-bin/study.cgi?study_id=phs000218.v1.p1
PAPZYP	TARGET	phs000218	https://www.ncbi.nlm.nih.gov/projects/gap/cgi-bin/study.cgi?study_id=phs000218.v1.p1
PAPZYZ	TARGET	phs000218	https://www.ncbi.nlm.nih.gov/projects/gap/cgi-bin/study.cgi?study_id=phs000218.v1.p1
PARACM	TARGET	phs000218	https://www.ncbi.nlm.nih.gov/projects/gap/cgi-bin/study.cgi?study_id=phs000218.v1.p1
PARACS	TARGET	phs000218	https://www.ncbi.nlm.nih.gov/projects/gap/cgi-bin/study.cgi?study_id=phs000218.v1.p1
PARAMT	TARGET	phs000218	https://www.ncbi.nlm.nih.gov/projects/gap/cgi-bin/study.cgi?study_id=phs000218.v1.p1
PARBAJ	TARGET	phs000218	https://www.ncbi.nlm.nih.gov/projects/gap/cgi-bin/study.cgi?study_id=phs000218.v1.p1
PARBGP	TARGET	phs000218	https://www.ncbi.nlm.nih.gov/projects/gap/cgi-bin/study.cgi?study_id=phs000218.v1.p1
PARDCK	TARGET	phs000218	https://www.ncbi.nlm.nih.gov/projects/gap/cgi-bin/study.cgi?study_id=phs000218.v1.p1
PARDIW	TARGET	phs000218	https://www.ncbi.nlm.nih.gov/projects/gap/cgi-bin/study.cgi?study_id=phs000218.v1.p1
PARFRE	TARGET	phs000218	https://www.ncbi.nlm.nih.gov/projects/gap/cgi-bin/study.cgi?study_id=phs000218.v1.p1
PARFWB	TARGET	phs000218	https://www.ncbi.nlm.nih.gov/projects/gap/cgi-bin/study.cgi?study_id=phs000218.v1.p1
PARGKK	TARGET	phs000218	https://www.ncbi.nlm.nih.gov/projects/gap/cgi-bin/study.cgi?study_id=phs000218.v1.p1
PARHAM	TARGET	phs000218	https://www.ncbi.nlm.nih.gov/projects/gap/cgi-bin/study.cgi?study_id=phs000218.v1.p1
PARJVP	TARGET	phs000218	https://www.ncbi.nlm.nih.gov/projects/gap/cgi-bin/study.cgi?study_id=phs000218.v1.p1
PARKGJ	TARGET	phs000218	https://www.ncbi.nlm.nih.gov/projects/gap/cgi-bin/study.cgi?study_id=phs000218.v1.p1
PARNNC	TARGET	phs000218	https://www.ncbi.nlm.nih.gov/projects/gap/cgi-bin/study.cgi?study_id=phs000218.v1.p1
PARRBU	TARGET	phs000218	https://www.ncbi.nlm.nih.gov/projects/gap/cgi-bin/study.cgi?study_id=phs000218.v1.p1
PARSBI	TARGET	phs000218	https://www.ncbi.nlm.nih.gov/projects/gap/cgi-bin/study.cgi?study_id=phs000218.v1.p1
PARSHT	TARGET	phs000218	https://www.ncbi.nlm.nih.gov/projects/gap/cgi-bin/study.cgi?study_id=phs000218.v1.p1
PARVLK	TARGET	phs000218	https://www.ncbi.nlm.nih.gov/projects/gap/cgi-bin/study.cgi?study_id=phs000218.v1.p1
PARYNK	TARGET	phs000218	https://www.ncbi.nlm.nih.gov/projects/gap/cgi-bin/study.cgi?study_id=phs000218.v1.p1
PARZCJ	TARGET	phs000218	https://www.ncbi.nlm.nih.gov/projects/gap/cgi-bin/study.cgi?study_id=phs000218.v1.p1
PARZHA	TARGET	phs000218	https://www.ncbi.nlm.nih.gov/projects/gap/cgi-bin/study.cgi?study_id=phs000218.v1.p1
PARZIP	TARGET	phs000218	https://www.ncbi.nlm.nih.gov/projects/gap/cgi-bin/study.cgi?study_id=phs000218.v1.p1
PASCFC	TARGET	phs000218	https://www.ncbi.nlm.nih.gov/projects/gap/cgi-bin/study.cgi?study_id=phs000218.v1.p1
PASCLP	TARGET	phs000218	https://www.ncbi.nlm.nih.gov/projects/gap/cgi-bin/study.cgi?study_id=phs000218.v1.p1
PASCTR	TARGET	phs000218	https://www.ncbi.nlm.nih.gov/projects/gap/cgi-bin/study.cgi?study_id=phs000218.v1.p1
PASDZJ	TARGET	phs000218	https://www.ncbi.nlm.nih.gov/projects/gap/cgi-bin/study.cgi?study_id=phs000218.v1.p1
PASEGA	TARGET	phs000218	https://www.ncbi.nlm.nih.gov/projects/gap/cgi-bin/study.cgi?study_id=phs000218.v1.p1
PASFGG	TARGET	phs000218	https://www.ncbi.nlm.nih.gov/projects/gap/cgi-bin/study.cgi?study_id=phs000218.v1.p1
PASFIC	TARGET	phs000218	https://www.ncbi.nlm.nih.gov/projects/gap/cgi-bin/study.cgi?study_id=phs000218.v1.p1
PASFRV	TARGET	phs000218	https://www.ncbi.nlm.nih.gov/projects/gap/cgi-bin/study.cgi?study_id=phs000218.v1.p1
PASGAP	TARGET	phs000218	https://www.ncbi.nlm.nih.gov/projects/gap/cgi-bin/study.cgi?study_id=phs000218.v1.p1
PASGPY	TARGET	phs000218	https://www.ncbi.nlm.nih.gov/projects/gap/cgi-bin/study.cgi?study_id=phs000218.v1.p1
PASGUT	TARGET	phs000218	https://www.ncbi.nlm.nih.gov/projects/gap/cgi-bin/study.cgi?study_id=phs000218.v1.p1
PASHFA	TARGET	phs000218	https://www.ncbi.nlm.nih.gov/projects/gap/cgi-bin/study.cgi?study_id=phs000218.v1.p1
PASJZC	TARGET	phs000218	https://www.ncbi.nlm.nih.gov/projects/gap/cgi-bin/study.cgi?study_id=phs000218.v1.p1
PASLGS	TARGET	phs000218	https://www.ncbi.nlm.nih.gov/projects/gap/cgi-bin/study.cgi?study_id=phs000218.v1.p1
PASMDM	TARGET	phs000218	https://www.ncbi.nlm.nih.gov/projects/gap/cgi-bin/study.cgi?study_id=phs000218.v1.p1
PASMJG	TARGET	phs000218	https://www.ncbi.nlm.nih.gov/projects/gap/cgi-bin/study.cgi?study_id=phs000218.v1.p1
PASMNT	TARGET	phs000218	https://www.ncbi.nlm.nih.gov/projects/gap/cgi-bin/study.cgi?study_id=phs000218.v1.p1
PASNEF	TARGET	phs000218	https://www.ncbi.nlm.nih.gov/projects/gap/cgi-bin/study.cgi?study_id=phs000218.v1.p1
PASNML	TARGET	phs000218	https://www.ncbi.nlm.nih.gov/projects/gap/cgi-bin/study.cgi?study_id=phs000218.v1.p1
PASNPG	TARGET	phs000218	https://www.ncbi.nlm.nih.gov/projects/gap/cgi-bin/study.cgi?study_id=phs000218.v1.p1
PASNZU	TARGET	phs000218	https://www.ncbi.nlm.nih.gov/projects/gap/cgi-bin/study.cgi?study_id=phs000218.v1.p1
PASPBZ	TARGET	phs000218	https://www.ncbi.nlm.nih.gov/projects/gap/cgi-bin/study.cgi?study_id=phs000218.v1.p1
PASPER	TARGET	phs000218	https://www.ncbi.nlm.nih.gov/projects/gap/cgi-bin/study.cgi?study_id=phs000218.v1.p1
PASRFS	TARGET	phs000218	https://www.ncbi.nlm.nih.gov/projects/gap/cgi-bin/study.cgi?study_id=phs000218.v1.p1
PASSRN	TARGET	phs000218	https://www.ncbi.nlm.nih.gov/projects/gap/cgi-bin/study.cgi?study_id=phs000218.v1.p1
PASSRS	TARGET	phs000218	https://www.ncbi.nlm.nih.gov/projects/gap/cgi-bin/study.cgi?study_id=phs000218.v1.p1
PASSWW	TARGET	phs000218	https://www.ncbi.nlm.nih.gov/projects/gap/cgi-bin/study.cgi?study_id=phs000218.v1.p1
PASTCN	TARGET	phs000218	https://www.ncbi.nlm.nih.gov/projects/gap/cgi-bin/study.cgi?study_id=phs000218.v1.p1
PASTKC	TARGET	phs000218	https://www.ncbi.nlm.nih.gov/projects/gap/cgi-bin/study.cgi?study_id=phs000218.v1.p1
PASUCB	TARGET	phs000218	https://www.ncbi.nlm.nih.gov/projects/gap/cgi-bin/study.cgi?study_id=phs000218.v1.p1
PASUML	TARGET	phs000218	https://www.ncbi.nlm.nih.gov/projects/gap/cgi-bin/study.cgi?study_id=phs000218.v1.p1
PASUYG	TARGET	phs000218	https://www.ncbi.nlm.nih.gov/projects/gap/cgi-bin/study.cgi?study_id=phs000218.v1.p1
PASVRU	TARGET	phs000218	https://www.ncbi.nlm.nih.gov/projects/gap/cgi-bin/study.cgi?study_id=phs000218.v1.p1
PASWFB	TARGET	phs000218	https://www.ncbi.nlm.nih.gov/projects/gap/cgi-bin/study.cgi?study_id=phs000218.v1.p1
PASWIJ	TARGET	phs000218	https://www.ncbi.nlm.nih.gov/projects/gap/cgi-bin/study.cgi?study_id=phs000218.v1.p1
PASWVY	TARGET	phs000218	https://www.ncbi.nlm.nih.gov/projects/gap/cgi-bin/study.cgi?study_id=phs000218.v1.p1
PASWYR	TARGET	phs000218	https://www.ncbi.nlm.nih.gov/projects/gap/cgi-bin/study.cgi?study_id=phs000218.v1.p1
PASXGP	TARGET	phs000218	https://www.ncbi.nlm.nih.gov/projects/gap/cgi-bin/study.cgi?study_id=phs000218.v1.p1
PASXHE	TARGET	phs000218	https://www.ncbi.nlm.nih.gov/projects/gap/cgi-bin/study.cgi?study_id=phs000218.v1.p1
PASXIE	TARGET	phs000218	https://www.ncbi.nlm.nih.gov/projects/gap/cgi-bin/study.cgi?study_id=phs000218.v1.p1
PASXRG	TARGET	phs000218	https://www.ncbi.nlm.nih.gov/projects/gap/cgi-bin/study.cgi?study_id=phs000218.v1.p1
PASXRJ	TARGET	phs000218	https://www.ncbi.nlm.nih.gov/projects/gap/cgi-bin/study.cgi?study_id=phs000218.v1.p1
PASYPX	TARGET	phs000218	https://www.ncbi.nlm.nih.gov/projects/gap/cgi-bin/study.cgi?study_id=phs000218.v1.p1
PASZKE	TARGET	phs000218	https://www.ncbi.nlm.nih.gov/projects/gap/cgi-bin/study.cgi?study_id=phs000218.v1.p1
PASZPI	TARGET	phs000218	https://www.ncbi.nlm.nih.gov/projects/gap/cgi-bin/study.cgi?study_id=phs000218.v1.p1
PATAYJ	TARGET	phs000218	https://www.ncbi.nlm.nih.gov/projects/gap/cgi-bin/study.cgi?study_id=phs000218.v1.p1
PATBMM	TARGET	phs000218	https://www.ncbi.nlm.nih.gov/projects/gap/cgi-bin/study.cgi?study_id=phs000218.v1.p1
PATCFL	TARGET	phs000218	https://www.ncbi.nlm.nih.gov/projects/gap/cgi-bin/study.cgi?study_id=phs000218.v1.p1
PATDWN	TARGET	phs000218	https://www.ncbi.nlm.nih.gov/projects/gap/cgi-bin/study.cgi?study_id=phs000218.v1.p1
PATDXC	TARGET	phs000218	https://www.ncbi.nlm.nih.gov/projects/gap/cgi-bin/study.cgi?study_id=phs000218.v1.p1
PATDXG	TARGET	phs000218	https://www.ncbi.nlm.nih.gov/projects/gap/cgi-bin/study.cgi?study_id=phs000218.v1.p1
PATEKG	TARGET	phs000218	https://www.ncbi.nlm.nih.gov/projects/gap/cgi-bin/study.cgi?study_id=phs000218.v1.p1
PATEPF	TARGET	phs000218	https://www.ncbi.nlm.nih.gov/projects/gap/cgi-bin/study.cgi?study_id=phs000218.v1.p1
PATESI	TARGET	phs000218	https://www.ncbi.nlm.nih.gov/projects/gap/cgi-bin/study.cgi?study_id=phs000218.v1.p1
PATFCY	TARGET	phs000218	https://www.ncbi.nlm.nih.gov/projects/gap/cgi-bin/study.cgi?study_id=phs000218.v1.p1
PATFXV	TARGET	phs000218	https://www.ncbi.nlm.nih.gov/projects/gap/cgi-bin/study.cgi?study_id=phs000218.v1.p1
PATGJU	TARGET	phs000218	https://www.ncbi.nlm.nih.gov/projects/gap/cgi-bin/study.cgi?study_id=phs000218.v1.p1
PATGLU	TARGET	phs000218	https://www.ncbi.nlm.nih.gov/projects/gap/cgi-bin/study.cgi?study_id=phs000218.v1.p1
PATHKB	TARGET	phs000218	https://www.ncbi.nlm.nih.gov/projects/gap/cgi-bin/study.cgi?study_id=phs000218.v1.p1
PATHVK	TARGET	phs000218	https://www.ncbi.nlm.nih.gov/projects/gap/cgi-bin/study.cgi?study_id=phs000218.v1.p1
PATINJ	TARGET	phs000218	https://www.ncbi.nlm.nih.gov/projects/gap/cgi-bin/study.cgi?study_id=phs000218.v1.p1
PATYIL	TARGET	phs000218	https://www.ncbi.nlm.nih.gov/projects/gap/cgi-bin/study.cgi?study_id=phs000218.v1.p1
PAUDDK	TARGET	phs000218	https://www.ncbi.nlm.nih.gov/projects/gap/cgi-bin/study.cgi?study_id=phs000218.v1.p1
0A4HLD	TARGET	phs000218	https://www.ncbi.nlm.nih.gov/projects/gap/cgi-bin/study.cgi?study_id=phs000218.v1.p1
0A4HMC	TARGET	phs000218	https://www.ncbi.nlm.nih.gov/projects/gap/cgi-bin/study.cgi?study_id=phs000218.v1.p1
0A4HX8	TARGET	phs000218	https://www.ncbi.nlm.nih.gov/projects/gap/cgi-bin/study.cgi?study_id=phs000218.v1.p1
0A4HXS	TARGET	phs000218	https://www.ncbi.nlm.nih.gov/projects/gap/cgi-bin/study.cgi?study_id=phs000218.v1.p1
0A4HY5	TARGET	phs000218	https://www.ncbi.nlm.nih.gov/projects/gap/cgi-bin/study.cgi?study_id=phs000218.v1.p1
0A4I0Q	TARGET	phs000218	https://www.ncbi.nlm.nih.gov/projects/gap/cgi-bin/study.cgi?study_id=phs000218.v1.p1
0A4I0S	TARGET	phs000218	https://www.ncbi.nlm.nih.gov/projects/gap/cgi-bin/study.cgi?study_id=phs000218.v1.p1
0A4I0W	TARGET	phs000218	https://www.ncbi.nlm.nih.gov/projects/gap/cgi-bin/study.cgi?study_id=phs000218.v1.p1
0A4I3S	TARGET	phs000218	https://www.ncbi.nlm.nih.gov/projects/gap/cgi-bin/study.cgi?study_id=phs000218.v1.p1
0A4I42	TARGET	phs000218	https://www.ncbi.nlm.nih.gov/projects/gap/cgi-bin/study.cgi?study_id=phs000218.v1.p1
0A4I48	TARGET	phs000218	https://www.ncbi.nlm.nih.gov/projects/gap/cgi-bin/study.cgi?study_id=phs000218.v1.p1
0A4I4E	TARGET	phs000218	https://www.ncbi.nlm.nih.gov/projects/gap/cgi-bin/study.cgi?study_id=phs000218.v1.p1
0A4I4M	TARGET	phs000218	https://www.ncbi.nlm.nih.gov/projects/gap/cgi-bin/study.cgi?study_id=phs000218.v1.p1
0A4I4O	TARGET	phs000218	https://www.ncbi.nlm.nih.gov/projects/gap/cgi-bin/study.cgi?study_id=phs000218.v1.p1
0A4I5B	TARGET	phs000218	https://www.ncbi.nlm.nih.gov/projects/gap/cgi-bin/study.cgi?study_id=phs000218.v1.p1
0A4I65	TARGET	phs000218	https://www.ncbi.nlm.nih.gov/projects/gap/cgi-bin/study.cgi?study_id=phs000218.v1.p1
0A4I6O	TARGET	phs000218	https://www.ncbi.nlm.nih.gov/projects/gap/cgi-bin/study.cgi?study_id=phs000218.v1.p1
0A4I8U	TARGET	phs000218	https://www.ncbi.nlm.nih.gov/projects/gap/cgi-bin/study.cgi?study_id=phs000218.v1.p1
0A4I9K	TARGET	phs000218	https://www.ncbi.nlm.nih.gov/projects/gap/cgi-bin/study.cgi?study_id=phs000218.v1.p1
PAKFVX	TARGET	phs000218	https://www.ncbi.nlm.nih.gov/projects/gap/cgi-bin/study.cgi?study_id=phs000218.v1.p1
PAKUZU	TARGET	phs000218	https://www.ncbi.nlm.nih.gov/projects/gap/cgi-bin/study.cgi?study_id=phs000218.v1.p1
PAKXLD	TARGET	phs000218	https://www.ncbi.nlm.nih.gov/projects/gap/cgi-bin/study.cgi?study_id=phs000218.v1.p1
PAKZZK	TARGET	phs000218	https://www.ncbi.nlm.nih.gov/projects/gap/cgi-bin/study.cgi?study_id=phs000218.v1.p1
PALECC	TARGET	phs000218	https://www.ncbi.nlm.nih.gov/projects/gap/cgi-bin/study.cgi?study_id=phs000218.v1.p1
PALFYN	TARGET	phs000218	https://www.ncbi.nlm.nih.gov/projects/gap/cgi-bin/study.cgi?study_id=phs000218.v1.p1
PALHRL	TARGET	phs000218	https://www.ncbi.nlm.nih.gov/projects/gap/cgi-bin/study.cgi?study_id=phs000218.v1.p1
PALKDP	TARGET	phs000218	https://www.ncbi.nlm.nih.gov/projects/gap/cgi-bin/study.cgi?study_id=phs000218.v1.p1
PALKGN	TARGET	phs000218	https://www.ncbi.nlm.nih.gov/projects/gap/cgi-bin/study.cgi?study_id=phs000218.v1.p1
PALWWX	TARGET	phs000218	https://www.ncbi.nlm.nih.gov/projects/gap/cgi-bin/study.cgi?study_id=phs000218.v1.p1
PALZGU	TARGET	phs000218	https://www.ncbi.nlm.nih.gov/projects/gap/cgi-bin/study.cgi?study_id=phs000218.v1.p1
PAMEKS	TARGET	phs000218	https://www.ncbi.nlm.nih.gov/projects/gap/cgi-bin/study.cgi?study_id=phs000218.v1.p1
PAMHLF	TARGET	phs000218	https://www.ncbi.nlm.nih.gov/projects/gap/cgi-bin/study.cgi?study_id=phs000218.v1.p1
PAMHYN	TARGET	phs000218	https://www.ncbi.nlm.nih.gov/projects/gap/cgi-bin/study.cgi?study_id=phs000218.v1.p1
PAMJXS	TARGET	phs000218	https://www.ncbi.nlm.nih.gov/projects/gap/cgi-bin/study.cgi?study_id=phs000218.v1.p1
PAMLKS	TARGET	phs000218	https://www.ncbi.nlm.nih.gov/projects/gap/cgi-bin/study.cgi?study_id=phs000218.v1.p1
PAMRHD	TARGET	phs000218	https://www.ncbi.nlm.nih.gov/projects/gap/cgi-bin/study.cgi?study_id=phs000218.v1.p1
PAMTCM	TARGET	phs000218	https://www.ncbi.nlm.nih.gov/projects/gap/cgi-bin/study.cgi?study_id=phs000218.v1.p1
PAMYYJ	TARGET	phs000218	https://www.ncbi.nlm.nih.gov/projects/gap/cgi-bin/study.cgi?study_id=phs000218.v1.p1
PANGPE	TARGET	phs000218	https://www.ncbi.nlm.nih.gov/projects/gap/cgi-bin/study.cgi?study_id=phs000218.v1.p1
PANGRW	TARGET	phs000218	https://www.ncbi.nlm.nih.gov/projects/gap/cgi-bin/study.cgi?study_id=phs000218.v1.p1
PANMIG	TARGET	phs000218	https://www.ncbi.nlm.nih.gov/projects/gap/cgi-bin/study.cgi?study_id=phs000218.v1.p1
PANPUM	TARGET	phs000218	https://www.ncbi.nlm.nih.gov/projects/gap/cgi-bin/study.cgi?study_id=phs000218.v1.p1
PANSEN	TARGET	phs000218	https://www.ncbi.nlm.nih.gov/projects/gap/cgi-bin/study.cgi?study_id=phs000218.v1.p1
PANVJJ	TARGET	phs000218	https://www.ncbi.nlm.nih.gov/projects/gap/cgi-bin/study.cgi?study_id=phs000218.v1.p1
PANXSC	TARGET	phs000218	https://www.ncbi.nlm.nih.gov/projects/gap/cgi-bin/study.cgi?study_id=phs000218.v1.p1
PANZHX	TARGET	phs000218	https://www.ncbi.nlm.nih.gov/projects/gap/cgi-bin/study.cgi?study_id=phs000218.v1.p1
PANZZJ	TARGET	phs000218	https://www.ncbi.nlm.nih.gov/projects/gap/cgi-bin/study.cgi?study_id=phs000218.v1.p1
PAPFLB	TARGET	phs000218	https://www.ncbi.nlm.nih.gov/projects/gap/cgi-bin/study.cgi?study_id=phs000218.v1.p1
PAPIJR	TARGET	phs000218	https://www.ncbi.nlm.nih.gov/projects/gap/cgi-bin/study.cgi?study_id=phs000218.v1.p1
PAPKWD	TARGET	phs000218	https://www.ncbi.nlm.nih.gov/projects/gap/cgi-bin/study.cgi?study_id=phs000218.v1.p1
PAPNVD	TARGET	phs000218	https://www.ncbi.nlm.nih.gov/projects/gap/cgi-bin/study.cgi?study_id=phs000218.v1.p1
PAPWWC	TARGET	phs000218	https://www.ncbi.nlm.nih.gov/projects/gap/cgi-bin/study.cgi?study_id=phs000218.v1.p1
PAPXGT	TARGET	phs000218	https://www.ncbi.nlm.nih.gov/projects/gap/cgi-bin/study.cgi?study_id=phs000218.v1.p1
PARBGW	TARGET	phs000218	https://www.ncbi.nlm.nih.gov/projects/gap/cgi-bin/study.cgi?study_id=phs000218.v1.p1
PARDAX	TARGET	phs000218	https://www.ncbi.nlm.nih.gov/projects/gap/cgi-bin/study.cgi?study_id=phs000218.v1.p1
PARFTG	TARGET	phs000218	https://www.ncbi.nlm.nih.gov/projects/gap/cgi-bin/study.cgi?study_id=phs000218.v1.p1
PARGTM	TARGET	phs000218	https://www.ncbi.nlm.nih.gov/projects/gap/cgi-bin/study.cgi?study_id=phs000218.v1.p1
PARJXU	TARGET	phs000218	https://www.ncbi.nlm.nih.gov/projects/gap/cgi-bin/study.cgi?study_id=phs000218.v1.p1
PARKAF	TARGET	phs000218	https://www.ncbi.nlm.nih.gov/projects/gap/cgi-bin/study.cgi?study_id=phs000218.v1.p1
PASEBY	TARGET	phs000218	https://www.ncbi.nlm.nih.gov/projects/gap/cgi-bin/study.cgi?study_id=phs000218.v1.p1
PASEFS	TARGET	phs000218	https://www.ncbi.nlm.nih.gov/projects/gap/cgi-bin/study.cgi?study_id=phs000218.v1.p1
PASFCV	TARGET	phs000218	https://www.ncbi.nlm.nih.gov/projects/gap/cgi-bin/study.cgi?study_id=phs000218.v1.p1
PASKZZ	TARGET	phs000218	https://www.ncbi.nlm.nih.gov/projects/gap/cgi-bin/study.cgi?study_id=phs000218.v1.p1
PASNZV	TARGET	phs000218	https://www.ncbi.nlm.nih.gov/projects/gap/cgi-bin/study.cgi?study_id=phs000218.v1.p1
PASRNE	TARGET	phs000218	https://www.ncbi.nlm.nih.gov/projects/gap/cgi-bin/study.cgi?study_id=phs000218.v1.p1
PASSLM	TARGET	phs000218	https://www.ncbi.nlm.nih.gov/projects/gap/cgi-bin/study.cgi?study_id=phs000218.v1.p1
PASUUH	TARGET	phs000218	https://www.ncbi.nlm.nih.gov/projects/gap/cgi-bin/study.cgi?study_id=phs000218.v1.p1
PASYUK	TARGET	phs000218	https://www.ncbi.nlm.nih.gov/projects/gap/cgi-bin/study.cgi?study_id=phs000218.v1.p1
PATAWV	TARGET	phs000218	https://www.ncbi.nlm.nih.gov/projects/gap/cgi-bin/study.cgi?study_id=phs000218.v1.p1
PATEEM	TARGET	phs000218	https://www.ncbi.nlm.nih.gov/projects/gap/cgi-bin/study.cgi?study_id=phs000218.v1.p1
PATJVI	TARGET	phs000218	https://www.ncbi.nlm.nih.gov/projects/gap/cgi-bin/study.cgi?study_id=phs000218.v1.p1
PATKSS	TARGET	phs000218	https://www.ncbi.nlm.nih.gov/projects/gap/cgi-bin/study.cgi?study_id=phs000218.v1.p1
PATMIF	TARGET	phs000218	https://www.ncbi.nlm.nih.gov/projects/gap/cgi-bin/study.cgi?study_id=phs000218.v1.p1
PATMPU	TARGET	phs000218	https://www.ncbi.nlm.nih.gov/projects/gap/cgi-bin/study.cgi?study_id=phs000218.v1.p1
PATMXR	TARGET	phs000218	https://www.ncbi.nlm.nih.gov/projects/gap/cgi-bin/study.cgi?study_id=phs000218.v1.p1
PATPBS	TARGET	phs000218	https://www.ncbi.nlm.nih.gov/projects/gap/cgi-bin/study.cgi?study_id=phs000218.v1.p1
PATUXZ	TARGET	phs000218	https://www.ncbi.nlm.nih.gov/projects/gap/cgi-bin/study.cgi?study_id=phs000218.v1.p1
PAUBIT	TARGET	phs000218	https://www.ncbi.nlm.nih.gov/projects/gap/cgi-bin/study.cgi?study_id=phs000218.v1.p1
PAUTWB	TARGET	phs000218	https://www.ncbi.nlm.nih.gov/projects/gap/cgi-bin/study.cgi?study_id=phs000218.v1.p1
PAUTYB	TARGET	phs000218	https://www.ncbi.nlm.nih.gov/projects/gap/cgi-bin/study.cgi?study_id=phs000218.v1.p1
PAUUML	TARGET	phs000218	https://www.ncbi.nlm.nih.gov/projects/gap/cgi-bin/study.cgi?study_id=phs000218.v1.p1
PAUXPZ	TARGET	phs000218	https://www.ncbi.nlm.nih.gov/projects/gap/cgi-bin/study.cgi?study_id=phs000218.v1.p1
PAUYTT	TARGET	phs000218	https://www.ncbi.nlm.nih.gov/projects/gap/cgi-bin/study.cgi?study_id=phs000218.v1.p1
PAVALD	TARGET	phs000218	https://www.ncbi.nlm.nih.gov/projects/gap/cgi-bin/study.cgi?study_id=phs000218.v1.p1
PAVCLP	TARGET	phs000218	https://www.ncbi.nlm.nih.gov/projects/gap/cgi-bin/study.cgi?study_id=phs000218.v1.p1
PAVDTY	TARGET	phs000218	https://www.ncbi.nlm.nih.gov/projects/gap/cgi-bin/study.cgi?study_id=phs000218.v1.p1
PAVECB	TARGET	phs000218	https://www.ncbi.nlm.nih.gov/projects/gap/cgi-bin/study.cgi?study_id=phs000218.v1.p1
PAJNJJ	TARGET	phs000218	https://www.ncbi.nlm.nih.gov/projects/gap/cgi-bin/study.cgi?study_id=phs000218.v1.p1
PAKRVH	TARGET	phs000218	https://www.ncbi.nlm.nih.gov/projects/gap/cgi-bin/study.cgi?study_id=phs000218.v1.p1
PALERC	TARGET	phs000218	https://www.ncbi.nlm.nih.gov/projects/gap/cgi-bin/study.cgi?study_id=phs000218.v1.p1
PAKFYV	TARGET	phs000218	https://www.ncbi.nlm.nih.gov/projects/gap/cgi-bin/study.cgi?study_id=phs000218.v1.p1
PAKSCC	TARGET	phs000218	https://www.ncbi.nlm.nih.gov/projects/gap/cgi-bin/study.cgi?study_id=phs000218.v1.p1
PAJMLZ	TARGET	phs000218	https://www.ncbi.nlm.nih.gov/projects/gap/cgi-bin/study.cgi?study_id=phs000218.v1.p1
PAJNCZ	TARGET	phs000218	https://www.ncbi.nlm.nih.gov/projects/gap/cgi-bin/study.cgi?study_id=phs000218.v1.p1
PAJLTH	TARGET	phs000218	https://www.ncbi.nlm.nih.gov/projects/gap/cgi-bin/study.cgi?study_id=phs000218.v1.p1
PAKRCC	TARGET	phs000218	https://www.ncbi.nlm.nih.gov/projects/gap/cgi-bin/study.cgi?study_id=phs000218.v1.p1
PAJMKN	TARGET	phs000218	https://www.ncbi.nlm.nih.gov/projects/gap/cgi-bin/study.cgi?study_id=phs000218.v1.p1
PAJNYT	TARGET	phs000218	https://www.ncbi.nlm.nih.gov/projects/gap/cgi-bin/study.cgi?study_id=phs000218.v1.p1
PAKUIT	TARGET	phs000218	https://www.ncbi.nlm.nih.gov/projects/gap/cgi-bin/study.cgi?study_id=phs000218.v1.p1
PAKNRX	TARGET	phs000218	https://www.ncbi.nlm.nih.gov/projects/gap/cgi-bin/study.cgi?study_id=phs000218.v1.p1
PAJLTI	TARGET	phs000218	https://www.ncbi.nlm.nih.gov/projects/gap/cgi-bin/study.cgi?study_id=phs000218.v1.p1
PAJMRL	TARGET	phs000218	https://www.ncbi.nlm.nih.gov/projects/gap/cgi-bin/study.cgi?study_id=phs000218.v1.p1
PAJLSP	TARGET	phs000218	https://www.ncbi.nlm.nih.gov/projects/gap/cgi-bin/study.cgi?study_id=phs000218.v1.p1
PAJPEW	TARGET	phs000218	https://www.ncbi.nlm.nih.gov/projects/gap/cgi-bin/study.cgi?study_id=phs000218.v1.p1
PAJMEL	TARGET	phs000218	https://www.ncbi.nlm.nih.gov/projects/gap/cgi-bin/study.cgi?study_id=phs000218.v1.p1
PAJMKJ	TARGET	phs000218	https://www.ncbi.nlm.nih.gov/projects/gap/cgi-bin/study.cgi?study_id=phs000218.v1.p1
CAAAAJ	TARGET	phs000218	https://www.ncbi.nlm.nih.gov/projects/gap/cgi-bin/study.cgi?study_id=phs000218.v1.p1
PAJNGH	TARGET	phs000218	https://www.ncbi.nlm.nih.gov/projects/gap/cgi-bin/study.cgi?study_id=phs000218.v1.p1
PALJIP	TARGET	phs000218	https://www.ncbi.nlm.nih.gov/projects/gap/cgi-bin/study.cgi?study_id=phs000218.v1.p1
PAKYLT	TARGET	phs000218	https://www.ncbi.nlm.nih.gov/projects/gap/cgi-bin/study.cgi?study_id=phs000218.v1.p1
PAKYFC	TARGET	phs000218	https://www.ncbi.nlm.nih.gov/projects/gap/cgi-bin/study.cgi?study_id=phs000218.v1.p1
CAAAAS	TARGET	phs000218	https://www.ncbi.nlm.nih.gov/projects/gap/cgi-bin/study.cgi?study_id=phs000218.v1.p1
PAJMEP	TARGET	phs000218	https://www.ncbi.nlm.nih.gov/projects/gap/cgi-bin/study.cgi?study_id=phs000218.v1.p1
PAJNTJ	TARGET	phs000218	https://www.ncbi.nlm.nih.gov/projects/gap/cgi-bin/study.cgi?study_id=phs000218.v1.p1
PAJMUF	TARGET	phs000218	https://www.ncbi.nlm.nih.gov/projects/gap/cgi-bin/study.cgi?study_id=phs000218.v1.p1
PAKKSE	TARGET	phs000218	https://www.ncbi.nlm.nih.gov/projects/gap/cgi-bin/study.cgi?study_id=phs000218.v1.p1
PAJPAR	TARGET	phs000218	https://www.ncbi.nlm.nih.gov/projects/gap/cgi-bin/study.cgi?study_id=phs000218.v1.p1
PAJPGY	TARGET	phs000218	https://www.ncbi.nlm.nih.gov/projects/gap/cgi-bin/study.cgi?study_id=phs000218.v1.p1
PAJNCJ	TARGET	phs000218	https://www.ncbi.nlm.nih.gov/projects/gap/cgi-bin/study.cgi?study_id=phs000218.v1.p1
PAKRZW	TARGET	phs000218	https://www.ncbi.nlm.nih.gov/projects/gap/cgi-bin/study.cgi?study_id=phs000218.v1.p1
CAAAAR	TARGET	phs000218	https://www.ncbi.nlm.nih.gov/projects/gap/cgi-bin/study.cgi?study_id=phs000218.v1.p1
PAJNBN	TARGET	phs000218	https://www.ncbi.nlm.nih.gov/projects/gap/cgi-bin/study.cgi?study_id=phs000218.v1.p1
PALFME	TARGET	phs000218	https://www.ncbi.nlm.nih.gov/projects/gap/cgi-bin/study.cgi?study_id=phs000218.v1.p1
PAJNZU	TARGET	phs000218	https://www.ncbi.nlm.nih.gov/projects/gap/cgi-bin/study.cgi?study_id=phs000218.v1.p1
PAJNZS	TARGET	phs000218	https://www.ncbi.nlm.nih.gov/projects/gap/cgi-bin/study.cgi?study_id=phs000218.v1.p1
PAKZHF	TARGET	phs000218	https://www.ncbi.nlm.nih.gov/projects/gap/cgi-bin/study.cgi?study_id=phs000218.v1.p1
PAJLNJ	TARGET	phs000218	https://www.ncbi.nlm.nih.gov/projects/gap/cgi-bin/study.cgi?study_id=phs000218.v1.p1
PAJNZI	TARGET	phs000218	https://www.ncbi.nlm.nih.gov/projects/gap/cgi-bin/study.cgi?study_id=phs000218.v1.p1
CAAAAM	TARGET	phs000218	https://www.ncbi.nlm.nih.gov/projects/gap/cgi-bin/study.cgi?study_id=phs000218.v1.p1
CAAAAL	TARGET	phs000218	https://www.ncbi.nlm.nih.gov/projects/gap/cgi-bin/study.cgi?study_id=phs000218.v1.p1
PADZUB	TARGET	phs000218	https://www.ncbi.nlm.nih.gov/projects/gap/cgi-bin/study.cgi?study_id=phs000218.v1.p1
PAJNCC	TARGET	phs000218	https://www.ncbi.nlm.nih.gov/projects/gap/cgi-bin/study.cgi?study_id=phs000218.v1.p1
PALLFB	TARGET	phs000218	https://www.ncbi.nlm.nih.gov/projects/gap/cgi-bin/study.cgi?study_id=phs000218.v1.p1
CAAAAP	TARGET	phs000218	https://www.ncbi.nlm.nih.gov/projects/gap/cgi-bin/study.cgi?study_id=phs000218.v1.p1
PAJMFY	TARGET	phs000218	https://www.ncbi.nlm.nih.gov/projects/gap/cgi-bin/study.cgi?study_id=phs000218.v1.p1
PAJMSE	TARGET	phs000218	https://www.ncbi.nlm.nih.gov/projects/gap/cgi-bin/study.cgi?study_id=phs000218.v1.p1
PAJMLI	TARGET	phs000218	https://www.ncbi.nlm.nih.gov/projects/gap/cgi-bin/study.cgi?study_id=phs000218.v1.p1
PAKVET	TARGET	phs000218	https://www.ncbi.nlm.nih.gov/projects/gap/cgi-bin/study.cgi?study_id=phs000218.v1.p1
PAKPDF	TARGET	phs000218	https://www.ncbi.nlm.nih.gov/projects/gap/cgi-bin/study.cgi?study_id=phs000218.v1.p1
PALDTE	TARGET	phs000218	https://www.ncbi.nlm.nih.gov/projects/gap/cgi-bin/study.cgi?study_id=phs000218.v1.p1
PAJNVE	TARGET	phs000218	https://www.ncbi.nlm.nih.gov/projects/gap/cgi-bin/study.cgi?study_id=phs000218.v1.p1
PAJNSL	TARGET	phs000218	https://www.ncbi.nlm.nih.gov/projects/gap/cgi-bin/study.cgi?study_id=phs000218.v1.p1
PAECJB	TARGET	phs000218	https://www.ncbi.nlm.nih.gov/projects/gap/cgi-bin/study.cgi?study_id=phs000218.v1.p1
PAJPHA	TARGET	phs000218	https://www.ncbi.nlm.nih.gov/projects/gap/cgi-bin/study.cgi?study_id=phs000218.v1.p1
PAKXXF	TARGET	phs000218	https://www.ncbi.nlm.nih.gov/projects/gap/cgi-bin/study.cgi?study_id=phs000218.v1.p1
PAKGZX	TARGET	phs000218	https://www.ncbi.nlm.nih.gov/projects/gap/cgi-bin/study.cgi?study_id=phs000218.v1.p1
CAAAAB	TARGET	phs000218	https://www.ncbi.nlm.nih.gov/projects/gap/cgi-bin/study.cgi?study_id=phs000218.v1.p1
CAAAAC	TARGET	phs000218	https://www.ncbi.nlm.nih.gov/projects/gap/cgi-bin/study.cgi?study_id=phs000218.v1.p1
PALGVY	TARGET	phs000218	https://www.ncbi.nlm.nih.gov/projects/gap/cgi-bin/study.cgi?study_id=phs000218.v1.p1
PAKNXS	TARGET	phs000218	https://www.ncbi.nlm.nih.gov/projects/gap/cgi-bin/study.cgi?study_id=phs000218.v1.p1
PAJNLT	TARGET	phs000218	https://www.ncbi.nlm.nih.gov/projects/gap/cgi-bin/study.cgi?study_id=phs000218.v1.p1
PAJNZK	TARGET	phs000218	https://www.ncbi.nlm.nih.gov/projects/gap/cgi-bin/study.cgi?study_id=phs000218.v1.p1
PAKZFK	TARGET	phs000218	https://www.ncbi.nlm.nih.gov/projects/gap/cgi-bin/study.cgi?study_id=phs000218.v1.p1
PAJMMY	TARGET	phs000218	https://www.ncbi.nlm.nih.gov/projects/gap/cgi-bin/study.cgi?study_id=phs000218.v1.p1
PAJMJT	TARGET	phs000218	https://www.ncbi.nlm.nih.gov/projects/gap/cgi-bin/study.cgi?study_id=phs000218.v1.p1
PAKSDG	TARGET	phs000218	https://www.ncbi.nlm.nih.gov/projects/gap/cgi-bin/study.cgi?study_id=phs000218.v1.p1
PAJNUS	TARGET	phs000218	https://www.ncbi.nlm.nih.gov/projects/gap/cgi-bin/study.cgi?study_id=phs000218.v1.p1
PAKULH	TARGET	phs000218	https://www.ncbi.nlm.nih.gov/projects/gap/cgi-bin/study.cgi?study_id=phs000218.v1.p1
PAKMSV	TARGET	phs000218	https://www.ncbi.nlm.nih.gov/projects/gap/cgi-bin/study.cgi?study_id=phs000218.v1.p1
PALGLU	TARGET	phs000218	https://www.ncbi.nlm.nih.gov/projects/gap/cgi-bin/study.cgi?study_id=phs000218.v1.p1
PAJMFU	TARGET	phs000218	https://www.ncbi.nlm.nih.gov/projects/gap/cgi-bin/study.cgi?study_id=phs000218.v1.p1
PAJMXF	TARGET	phs000218	https://www.ncbi.nlm.nih.gov/projects/gap/cgi-bin/study.cgi?study_id=phs000218.v1.p1
PAJNNC	TARGET	phs000218	https://www.ncbi.nlm.nih.gov/projects/gap/cgi-bin/study.cgi?study_id=phs000218.v1.p1
PAJPDC	TARGET	phs000218	https://www.ncbi.nlm.nih.gov/projects/gap/cgi-bin/study.cgi?study_id=phs000218.v1.p1
PAJLPX	TARGET	phs000218	https://www.ncbi.nlm.nih.gov/projects/gap/cgi-bin/study.cgi?study_id=phs000218.v1.p1
CAAAAH	TARGET	phs000218	https://www.ncbi.nlm.nih.gov/projects/gap/cgi-bin/study.cgi?study_id=phs000218.v1.p1
PAJNUP	TARGET	phs000218	https://www.ncbi.nlm.nih.gov/projects/gap/cgi-bin/study.cgi?study_id=phs000218.v1.p1
PAJLIP	TARGET	phs000218	https://www.ncbi.nlm.nih.gov/projects/gap/cgi-bin/study.cgi?study_id=phs000218.v1.p1
PAJNEC	TARGET	phs000218	https://www.ncbi.nlm.nih.gov/projects/gap/cgi-bin/study.cgi?study_id=phs000218.v1.p1
PAJNAA	TARGET	phs000218	https://www.ncbi.nlm.nih.gov/projects/gap/cgi-bin/study.cgi?study_id=phs000218.v1.p1
PAKMUB	TARGET	phs000218	https://www.ncbi.nlm.nih.gov/projects/gap/cgi-bin/study.cgi?study_id=phs000218.v1.p1
PAJPDN	TARGET	phs000218	https://www.ncbi.nlm.nih.gov/projects/gap/cgi-bin/study.cgi?study_id=phs000218.v1.p1
PALGAZ	TARGET	phs000218	https://www.ncbi.nlm.nih.gov/projects/gap/cgi-bin/study.cgi?study_id=phs000218.v1.p1
PAJLKC	TARGET	phs000218	https://www.ncbi.nlm.nih.gov/projects/gap/cgi-bin/study.cgi?study_id=phs000218.v1.p1
CAAAAO	TARGET	phs000218	https://www.ncbi.nlm.nih.gov/projects/gap/cgi-bin/study.cgi?study_id=phs000218.v1.p1
PAJNAV	TARGET	phs000218	https://www.ncbi.nlm.nih.gov/projects/gap/cgi-bin/study.cgi?study_id=phs000218.v1.p1
PAKKNS	TARGET	phs000218	https://www.ncbi.nlm.nih.gov/projects/gap/cgi-bin/study.cgi?study_id=phs000218.v1.p1
PAJNRH	TARGET	phs000218	https://www.ncbi.nlm.nih.gov/projects/gap/cgi-bin/study.cgi?study_id=phs000218.v1.p1
PAJLKR	TARGET	phs000218	https://www.ncbi.nlm.nih.gov/projects/gap/cgi-bin/study.cgi?study_id=phs000218.v1.p1
PAJNRL	TARGET	phs000218	https://www.ncbi.nlm.nih.gov/projects/gap/cgi-bin/study.cgi?study_id=phs000218.v1.p1
PALKCW	TARGET	phs000218	https://www.ncbi.nlm.nih.gov/projects/gap/cgi-bin/study.cgi?study_id=phs000218.v1.p1
PAKECR	TARGET	phs000218	https://www.ncbi.nlm.nih.gov/projects/gap/cgi-bin/study.cgi?study_id=phs000218.v1.p1
PAEBXA	TARGET	phs000218	https://www.ncbi.nlm.nih.gov/projects/gap/cgi-bin/study.cgi?study_id=phs000218.v1.p1
PALKRS	TARGET	phs000218	https://www.ncbi.nlm.nih.gov/projects/gap/cgi-bin/study.cgi?study_id=phs000218.v1.p1
PALDWP	TARGET	phs000218	https://www.ncbi.nlm.nih.gov/projects/gap/cgi-bin/study.cgi?study_id=phs000218.v1.p1
PALEZT	TARGET	phs000218	https://www.ncbi.nlm.nih.gov/projects/gap/cgi-bin/study.cgi?study_id=phs000218.v1.p1
CAAAAQ	TARGET	phs000218	https://www.ncbi.nlm.nih.gov/projects/gap/cgi-bin/study.cgi?study_id=phs000218.v1.p1
PAKZER	TARGET	phs000218	https://www.ncbi.nlm.nih.gov/projects/gap/cgi-bin/study.cgi?study_id=phs000218.v1.p1
PAJLWT	TARGET	phs000218	https://www.ncbi.nlm.nih.gov/projects/gap/cgi-bin/study.cgi?study_id=phs000218.v1.p1
PAKWPM	TARGET	phs000218	https://www.ncbi.nlm.nih.gov/projects/gap/cgi-bin/study.cgi?study_id=phs000218.v1.p1
PAJMKI	TARGET	phs000218	https://www.ncbi.nlm.nih.gov/projects/gap/cgi-bin/study.cgi?study_id=phs000218.v1.p1
PAJPAU	TARGET	phs000218	https://www.ncbi.nlm.nih.gov/projects/gap/cgi-bin/study.cgi?study_id=phs000218.v1.p1
PAJMIZ	TARGET	phs000218	https://www.ncbi.nlm.nih.gov/projects/gap/cgi-bin/study.cgi?study_id=phs000218.v1.p1
PAJNDU	TARGET	phs000218	https://www.ncbi.nlm.nih.gov/projects/gap/cgi-bin/study.cgi?study_id=phs000218.v1.p1
PAJMEN	TARGET	phs000218	https://www.ncbi.nlm.nih.gov/projects/gap/cgi-bin/study.cgi?study_id=phs000218.v1.p1
PAKNAL	TARGET	phs000218	https://www.ncbi.nlm.nih.gov/projects/gap/cgi-bin/study.cgi?study_id=phs000218.v1.p1
PAKJGM	TARGET	phs000218	https://www.ncbi.nlm.nih.gov/projects/gap/cgi-bin/study.cgi?study_id=phs000218.v1.p1
PAKGMU	TARGET	phs000218	https://www.ncbi.nlm.nih.gov/projects/gap/cgi-bin/study.cgi?study_id=phs000218.v1.p1
PAJPCM	TARGET	phs000218	https://www.ncbi.nlm.nih.gov/projects/gap/cgi-bin/study.cgi?study_id=phs000218.v1.p1
PALFRD	TARGET	phs000218	https://www.ncbi.nlm.nih.gov/projects/gap/cgi-bin/study.cgi?study_id=phs000218.v1.p1
PAKFME	TARGET	phs000218	https://www.ncbi.nlm.nih.gov/projects/gap/cgi-bin/study.cgi?study_id=phs000218.v1.p1
PAJNNR	TARGET	phs000218	https://www.ncbi.nlm.nih.gov/projects/gap/cgi-bin/study.cgi?study_id=phs000218.v1.p1
PAJLLF	TARGET	phs000218	https://www.ncbi.nlm.nih.gov/projects/gap/cgi-bin/study.cgi?study_id=phs000218.v1.p1
PAEAFB	TARGET	phs000218	https://www.ncbi.nlm.nih.gov/projects/gap/cgi-bin/study.cgi?study_id=phs000218.v1.p1
PAJNVX	TARGET	phs000218	https://www.ncbi.nlm.nih.gov/projects/gap/cgi-bin/study.cgi?study_id=phs000218.v1.p1
PAKNTW	TARGET	phs000218	https://www.ncbi.nlm.nih.gov/projects/gap/cgi-bin/study.cgi?study_id=phs000218.v1.p1
PAJMVU	TARGET	phs000218	https://www.ncbi.nlm.nih.gov/projects/gap/cgi-bin/study.cgi?study_id=phs000218.v1.p1
PAJMVC	TARGET	phs000218	https://www.ncbi.nlm.nih.gov/projects/gap/cgi-bin/study.cgi?study_id=phs000218.v1.p1
PADXAY	TARGET	phs000218	https://www.ncbi.nlm.nih.gov/projects/gap/cgi-bin/study.cgi?study_id=phs000218.v1.p1
PAKXWB	TARGET	phs000218	https://www.ncbi.nlm.nih.gov/projects/gap/cgi-bin/study.cgi?study_id=phs000218.v1.p1
SJACT001_D	PCGP	SJC-DS-1001	https://platform.stjude.cloud/data/cohorts/pediatric-cancer
SJACT002_D	PCGP	SJC-DS-1001	https://platform.stjude.cloud/data/cohorts/pediatric-cancer
SJACT003_D	PCGP	SJC-DS-1001	https://platform.stjude.cloud/data/cohorts/pediatric-cancer
SJACT005_D	PCGP	SJC-DS-1001	https://platform.stjude.cloud/data/cohorts/pediatric-cancer
SJACT006_D	PCGP	SJC-DS-1001	https://platform.stjude.cloud/data/cohorts/pediatric-cancer
SJACT007_D	PCGP	SJC-DS-1001	https://platform.stjude.cloud/data/cohorts/pediatric-cancer
SJRHB011_D	PCGP	SJC-DS-1001	https://platform.stjude.cloud/data/cohorts/pediatric-cancer
SJACT060_D	PCGP	SJC-DS-1001	https://platform.stjude.cloud/data/cohorts/pediatric-cancer
SJACT061_D	PCGP	SJC-DS-1001	https://platform.stjude.cloud/data/cohorts/pediatric-cancer
SJACT062_D	PCGP	SJC-DS-1001	https://platform.stjude.cloud/data/cohorts/pediatric-cancer
SJACT063_D	PCGP	SJC-DS-1001	https://platform.stjude.cloud/data/cohorts/pediatric-cancer
SJACT064_D	PCGP	SJC-DS-1001	https://platform.stjude.cloud/data/cohorts/pediatric-cancer
SJACT065_D	PCGP	SJC-DS-1001	https://platform.stjude.cloud/data/cohorts/pediatric-cancer
SJACT066_D	PCGP	SJC-DS-1001	https://platform.stjude.cloud/data/cohorts/pediatric-cancer
SJACT067_D	PCGP	SJC-DS-1001	https://platform.stjude.cloud/data/cohorts/pediatric-cancer
SJACT068_D	PCGP	SJC-DS-1001	https://platform.stjude.cloud/data/cohorts/pediatric-cancer
SJACT069_D	PCGP	SJC-DS-1001	https://platform.stjude.cloud/data/cohorts/pediatric-cancer
SJACT070_D	PCGP	SJC-DS-1001	https://platform.stjude.cloud/data/cohorts/pediatric-cancer
SJACT071_D	PCGP	SJC-DS-1001	https://platform.stjude.cloud/data/cohorts/pediatric-cancer
SJRHB012_D	PCGP	SJC-DS-1001	https://platform.stjude.cloud/data/cohorts/pediatric-cancer
SJRHB012_X	PCGP	SJC-DS-1001	https://platform.stjude.cloud/data/cohorts/pediatric-cancer
SJCPC001013_D1	PCGP	SJC-DS-1001	https://platform.stjude.cloud/data/cohorts/pediatric-cancer
SJCPC001014_D1	PCGP	SJC-DS-1001	https://platform.stjude.cloud/data/cohorts/pediatric-cancer
SJCPC001016_D1	PCGP	SJC-DS-1001	https://platform.stjude.cloud/data/cohorts/pediatric-cancer
SJCPC011756_D1	PCGP	SJC-DS-1001	https://platform.stjude.cloud/data/cohorts/pediatric-cancer
SJCPC011758_D1	PCGP	SJC-DS-1001	https://platform.stjude.cloud/data/cohorts/pediatric-cancer
SJCPC011759_D1	PCGP	SJC-DS-1001	https://platform.stjude.cloud/data/cohorts/pediatric-cancer
SJCPC011761_D1	PCGP	SJC-DS-1001	https://platform.stjude.cloud/data/cohorts/pediatric-cancer
SJCPC011762_D1	PCGP	SJC-DS-1001	https://platform.stjude.cloud/data/cohorts/pediatric-cancer
SJCPC011764_D1	PCGP	SJC-DS-1001	https://platform.stjude.cloud/data/cohorts/pediatric-cancer
SJCPC011765_D1	PCGP	SJC-DS-1001	https://platform.stjude.cloud/data/cohorts/pediatric-cancer
SJCPC011766_D1	PCGP	SJC-DS-1001	https://platform.stjude.cloud/data/cohorts/pediatric-cancer
SJCPC011768_D1	PCGP	SJC-DS-1001	https://platform.stjude.cloud/data/cohorts/pediatric-cancer
SJCPC011769_D1	PCGP	SJC-DS-1001	https://platform.stjude.cloud/data/cohorts/pediatric-cancer
SJCPC011770_D1	PCGP	SJC-DS-1001	https://platform.stjude.cloud/data/cohorts/pediatric-cancer
SJCPC011771_D1	PCGP	SJC-DS-1001	https://platform.stjude.cloud/data/cohorts/pediatric-cancer
SJCPC011772_D1	PCGP	SJC-DS-1001	https://platform.stjude.cloud/data/cohorts/pediatric-cancer
SJCPC011773_D1	PCGP	SJC-DS-1001	https://platform.stjude.cloud/data/cohorts/pediatric-cancer
SJCPC011774_D1	PCGP	SJC-DS-1001	https://platform.stjude.cloud/data/cohorts/pediatric-cancer
SJCPC011776_D1	PCGP	SJC-DS-1001	https://platform.stjude.cloud/data/cohorts/pediatric-cancer
SJCPC011777_D1	PCGP	SJC-DS-1001	https://platform.stjude.cloud/data/cohorts/pediatric-cancer
SJCPC011778_D1	PCGP	SJC-DS-1001	https://platform.stjude.cloud/data/cohorts/pediatric-cancer
SJLGG001206_D1	PCGP	SJC-DS-1001	https://platform.stjude.cloud/data/cohorts/pediatric-cancer
SJLGG001212_D1	PCGP	SJC-DS-1001	https://platform.stjude.cloud/data/cohorts/pediatric-cancer
SJLGG001264_D1	PCGP	SJC-DS-1001	https://platform.stjude.cloud/data/cohorts/pediatric-cancer
SJLGG001_D	PCGP	SJC-DS-1001	https://platform.stjude.cloud/data/cohorts/pediatric-cancer
SJLGG002_D	PCGP	SJC-DS-1001	https://platform.stjude.cloud/data/cohorts/pediatric-cancer
SJEPD001501_D1	PCGP	SJC-DS-1001	https://platform.stjude.cloud/data/cohorts/pediatric-cancer
SJEPD001503_D1	PCGP	SJC-DS-1001	https://platform.stjude.cloud/data/cohorts/pediatric-cancer
SJEPD001504_D1	PCGP	SJC-DS-1001	https://platform.stjude.cloud/data/cohorts/pediatric-cancer
SJEPD001505_D1	PCGP	SJC-DS-1001	https://platform.stjude.cloud/data/cohorts/pediatric-cancer
SJEPD001506_D1	PCGP	SJC-DS-1001	https://platform.stjude.cloud/data/cohorts/pediatric-cancer
SJEPD001507_D1	PCGP	SJC-DS-1001	https://platform.stjude.cloud/data/cohorts/pediatric-cancer
SJEPD001508_D1	PCGP	SJC-DS-1001	https://platform.stjude.cloud/data/cohorts/pediatric-cancer
SJEPD001509_D1	PCGP	SJC-DS-1001	https://platform.stjude.cloud/data/cohorts/pediatric-cancer
SJEPD001511_D1	PCGP	SJC-DS-1001	https://platform.stjude.cloud/data/cohorts/pediatric-cancer
SJEPD001512_D1	PCGP	SJC-DS-1001	https://platform.stjude.cloud/data/cohorts/pediatric-cancer
SJEPD001513_D1	PCGP	SJC-DS-1001	https://platform.stjude.cloud/data/cohorts/pediatric-cancer
SJEPD001514_D1	PCGP	SJC-DS-1001	https://platform.stjude.cloud/data/cohorts/pediatric-cancer
SJEPD001515_D1	PCGP	SJC-DS-1001	https://platform.stjude.cloud/data/cohorts/pediatric-cancer
SJEPD001516_D1	PCGP	SJC-DS-1001	https://platform.stjude.cloud/data/cohorts/pediatric-cancer
SJEPD001517_D1	PCGP	SJC-DS-1001	https://platform.stjude.cloud/data/cohorts/pediatric-cancer
SJEPD001518_D1	PCGP	SJC-DS-1001	https://platform.stjude.cloud/data/cohorts/pediatric-cancer
SJEPD001519_D1	PCGP	SJC-DS-1001	https://platform.stjude.cloud/data/cohorts/pediatric-cancer
SJEPD001520_D1	PCGP	SJC-DS-1001	https://platform.stjude.cloud/data/cohorts/pediatric-cancer
SJEPD001521_D1	PCGP	SJC-DS-1001	https://platform.stjude.cloud/data/cohorts/pediatric-cancer
SJEPD001523_D1	PCGP	SJC-DS-1001	https://platform.stjude.cloud/data/cohorts/pediatric-cancer
SJEPD001525_D1	PCGP	SJC-DS-1001	https://platform.stjude.cloud/data/cohorts/pediatric-cancer
SJEPD001526_D1	PCGP	SJC-DS-1001	https://platform.stjude.cloud/data/cohorts/pediatric-cancer
SJEPD001528_D1	PCGP	SJC-DS-1001	https://platform.stjude.cloud/data/cohorts/pediatric-cancer
SJEPD001530_D1	PCGP	SJC-DS-1001	https://platform.stjude.cloud/data/cohorts/pediatric-cancer
SJEPD001531_D1	PCGP	SJC-DS-1001	https://platform.stjude.cloud/data/cohorts/pediatric-cancer
SJEPD001533_D1	PCGP	SJC-DS-1001	https://platform.stjude.cloud/data/cohorts/pediatric-cancer
SJEPD001534_D1	PCGP	SJC-DS-1001	https://platform.stjude.cloud/data/cohorts/pediatric-cancer
SJEPD001537_D1	PCGP	SJC-DS-1001	https://platform.stjude.cloud/data/cohorts/pediatric-cancer
SJEPD001539_D1	PCGP	SJC-DS-1001	https://platform.stjude.cloud/data/cohorts/pediatric-cancer
SJEPD001540_D1	PCGP	SJC-DS-1001	https://platform.stjude.cloud/data/cohorts/pediatric-cancer
SJEPD001541_D1	PCGP	SJC-DS-1001	https://platform.stjude.cloud/data/cohorts/pediatric-cancer
SJEPD001542_D1	PCGP	SJC-DS-1001	https://platform.stjude.cloud/data/cohorts/pediatric-cancer
SJEPD001543_D1	PCGP	SJC-DS-1001	https://platform.stjude.cloud/data/cohorts/pediatric-cancer
SJEPD001544_D1	PCGP	SJC-DS-1001	https://platform.stjude.cloud/data/cohorts/pediatric-cancer
SJEPD002_D	PCGP	SJC-DS-1001	https://platform.stjude.cloud/data/cohorts/pediatric-cancer
SJEPD004_D	PCGP	SJC-DS-1001	https://platform.stjude.cloud/data/cohorts/pediatric-cancer
SJEPD005_D	PCGP	SJC-DS-1001	https://platform.stjude.cloud/data/cohorts/pediatric-cancer
SJEPD006_D	PCGP	SJC-DS-1001	https://platform.stjude.cloud/data/cohorts/pediatric-cancer
SJEPD007_D	PCGP	SJC-DS-1001	https://platform.stjude.cloud/data/cohorts/pediatric-cancer
SJEPD008_D	PCGP	SJC-DS-1001	https://platform.stjude.cloud/data/cohorts/pediatric-cancer
SJEPD009108_D1	PCGP	SJC-DS-1001	https://platform.stjude.cloud/data/cohorts/pediatric-cancer
SJEPD009_D	PCGP	SJC-DS-1001	https://platform.stjude.cloud/data/cohorts/pediatric-cancer
SJEPD011_D	PCGP	SJC-DS-1001	https://platform.stjude.cloud/data/cohorts/pediatric-cancer
SJEPD012_D	PCGP	SJC-DS-1001	https://platform.stjude.cloud/data/cohorts/pediatric-cancer
SJEPD013_D	PCGP	SJC-DS-1001	https://platform.stjude.cloud/data/cohorts/pediatric-cancer
SJEPD014_D	PCGP	SJC-DS-1001	https://platform.stjude.cloud/data/cohorts/pediatric-cancer
SJEPD015_D	PCGP	SJC-DS-1001	https://platform.stjude.cloud/data/cohorts/pediatric-cancer
SJEPD016_D	PCGP	SJC-DS-1001	https://platform.stjude.cloud/data/cohorts/pediatric-cancer
SJEPD017_D	PCGP	SJC-DS-1001	https://platform.stjude.cloud/data/cohorts/pediatric-cancer
SJEPD019_D	PCGP	SJC-DS-1001	https://platform.stjude.cloud/data/cohorts/pediatric-cancer
SJEPD021_D	PCGP	SJC-DS-1001	https://platform.stjude.cloud/data/cohorts/pediatric-cancer
SJEPD022_D	PCGP	SJC-DS-1001	https://platform.stjude.cloud/data/cohorts/pediatric-cancer
SJEPD023_D	PCGP	SJC-DS-1001	https://platform.stjude.cloud/data/cohorts/pediatric-cancer
SJEPD025_D	PCGP	SJC-DS-1001	https://platform.stjude.cloud/data/cohorts/pediatric-cancer
SJEPD027_D	PCGP	SJC-DS-1001	https://platform.stjude.cloud/data/cohorts/pediatric-cancer
SJEPD028_D	PCGP	SJC-DS-1001	https://platform.stjude.cloud/data/cohorts/pediatric-cancer
SJEPD029_D	PCGP	SJC-DS-1001	https://platform.stjude.cloud/data/cohorts/pediatric-cancer
SJEPD030_D	PCGP	SJC-DS-1001	https://platform.stjude.cloud/data/cohorts/pediatric-cancer
SJEPD031_D	PCGP	SJC-DS-1001	https://platform.stjude.cloud/data/cohorts/pediatric-cancer
SJEPD032_D	PCGP	SJC-DS-1001	https://platform.stjude.cloud/data/cohorts/pediatric-cancer
SJEPD033_D	PCGP	SJC-DS-1001	https://platform.stjude.cloud/data/cohorts/pediatric-cancer
SJEPD034_D	PCGP	SJC-DS-1001	https://platform.stjude.cloud/data/cohorts/pediatric-cancer
SJEPD035_D	PCGP	SJC-DS-1001	https://platform.stjude.cloud/data/cohorts/pediatric-cancer
SJEPD036_D	PCGP	SJC-DS-1001	https://platform.stjude.cloud/data/cohorts/pediatric-cancer
SJEPD037_D	PCGP	SJC-DS-1001	https://platform.stjude.cloud/data/cohorts/pediatric-cancer
SJEPD038_D	PCGP	SJC-DS-1001	https://platform.stjude.cloud/data/cohorts/pediatric-cancer
SJEPD039_D	PCGP	SJC-DS-1001	https://platform.stjude.cloud/data/cohorts/pediatric-cancer
SJEPD040_D	PCGP	SJC-DS-1001	https://platform.stjude.cloud/data/cohorts/pediatric-cancer
SJLGG003_D	PCGP	SJC-DS-1001	https://platform.stjude.cloud/data/cohorts/pediatric-cancer
SJLGG004_D	PCGP	SJC-DS-1001	https://platform.stjude.cloud/data/cohorts/pediatric-cancer
SJLGG005_D	PCGP	SJC-DS-1001	https://platform.stjude.cloud/data/cohorts/pediatric-cancer
SJLGG007_D	PCGP	SJC-DS-1001	https://platform.stjude.cloud/data/cohorts/pediatric-cancer
SJLGG008_D	PCGP	SJC-DS-1001	https://platform.stjude.cloud/data/cohorts/pediatric-cancer
SJHGG002_A	PCGP	SJC-DS-1001	https://platform.stjude.cloud/data/cohorts/pediatric-cancer
SJHGG002_D	PCGP	SJC-DS-1001	https://platform.stjude.cloud/data/cohorts/pediatric-cancer
SJHGG003_D	PCGP	SJC-DS-1001	https://platform.stjude.cloud/data/cohorts/pediatric-cancer
SJHGG004_D	PCGP	SJC-DS-1001	https://platform.stjude.cloud/data/cohorts/pediatric-cancer
SJHGG005_A	PCGP	SJC-DS-1001	https://platform.stjude.cloud/data/cohorts/pediatric-cancer
SJHGG006_A	PCGP	SJC-DS-1001	https://platform.stjude.cloud/data/cohorts/pediatric-cancer
SJHGG007_A	PCGP	SJC-DS-1001	https://platform.stjude.cloud/data/cohorts/pediatric-cancer
SJHGG008_A	PCGP	SJC-DS-1001	https://platform.stjude.cloud/data/cohorts/pediatric-cancer
SJHGG009_A	PCGP	SJC-DS-1001	https://platform.stjude.cloud/data/cohorts/pediatric-cancer
SJHGG010_D	PCGP	SJC-DS-1001	https://platform.stjude.cloud/data/cohorts/pediatric-cancer
SJHGG011_D	PCGP	SJC-DS-1001	https://platform.stjude.cloud/data/cohorts/pediatric-cancer
SJHGG012_D	PCGP	SJC-DS-1001	https://platform.stjude.cloud/data/cohorts/pediatric-cancer
SJHGG013_D	PCGP	SJC-DS-1001	https://platform.stjude.cloud/data/cohorts/pediatric-cancer
SJHGG014_D	PCGP	SJC-DS-1001	https://platform.stjude.cloud/data/cohorts/pediatric-cancer
SJHGG015_D	PCGP	SJC-DS-1001	https://platform.stjude.cloud/data/cohorts/pediatric-cancer
SJHGG016_D	PCGP	SJC-DS-1001	https://platform.stjude.cloud/data/cohorts/pediatric-cancer
SJHGG017_D	PCGP	SJC-DS-1001	https://platform.stjude.cloud/data/cohorts/pediatric-cancer
SJHGG019_S	PCGP	SJC-DS-1001	https://platform.stjude.cloud/data/cohorts/pediatric-cancer
SJHGG021_D	PCGP	SJC-DS-1001	https://platform.stjude.cloud/data/cohorts/pediatric-cancer
SJHGG024_D	PCGP	SJC-DS-1001	https://platform.stjude.cloud/data/cohorts/pediatric-cancer
SJHGG026_D	PCGP	SJC-DS-1001	https://platform.stjude.cloud/data/cohorts/pediatric-cancer
SJHGG027_D	PCGP	SJC-DS-1001	https://platform.stjude.cloud/data/cohorts/pediatric-cancer
SJHGG028_D	PCGP	SJC-DS-1001	https://platform.stjude.cloud/data/cohorts/pediatric-cancer
SJLGG009_D	PCGP	SJC-DS-1001	https://platform.stjude.cloud/data/cohorts/pediatric-cancer
SJLGG010_D	PCGP	SJC-DS-1001	https://platform.stjude.cloud/data/cohorts/pediatric-cancer
SJLGG011_D	PCGP	SJC-DS-1001	https://platform.stjude.cloud/data/cohorts/pediatric-cancer
SJLGG012_D	PCGP	SJC-DS-1001	https://platform.stjude.cloud/data/cohorts/pediatric-cancer
SJLGG015_D	PCGP	SJC-DS-1001	https://platform.stjude.cloud/data/cohorts/pediatric-cancer
SJHGG031_D	PCGP	SJC-DS-1001	https://platform.stjude.cloud/data/cohorts/pediatric-cancer
SJHGG032_D	PCGP	SJC-DS-1001	https://platform.stjude.cloud/data/cohorts/pediatric-cancer
SJHGG033_D	PCGP	SJC-DS-1001	https://platform.stjude.cloud/data/cohorts/pediatric-cancer
SJHGG034_D	PCGP	SJC-DS-1001	https://platform.stjude.cloud/data/cohorts/pediatric-cancer
SJHGG035_D	PCGP	SJC-DS-1001	https://platform.stjude.cloud/data/cohorts/pediatric-cancer
SJHGG039_D	PCGP	SJC-DS-1001	https://platform.stjude.cloud/data/cohorts/pediatric-cancer
SJHGG041_D	PCGP	SJC-DS-1001	https://platform.stjude.cloud/data/cohorts/pediatric-cancer
SJHGG042_D	PCGP	SJC-DS-1001	https://platform.stjude.cloud/data/cohorts/pediatric-cancer
SJHGG043_D	PCGP	SJC-DS-1001	https://platform.stjude.cloud/data/cohorts/pediatric-cancer
SJHGG045_A	PCGP	SJC-DS-1001	https://platform.stjude.cloud/data/cohorts/pediatric-cancer
SJHGG047_A	PCGP	SJC-DS-1001	https://platform.stjude.cloud/data/cohorts/pediatric-cancer
SJHGG048_A	PCGP	SJC-DS-1001	https://platform.stjude.cloud/data/cohorts/pediatric-cancer
SJHGG049_A	PCGP	SJC-DS-1001	https://platform.stjude.cloud/data/cohorts/pediatric-cancer
SJHGG050_A	PCGP	SJC-DS-1001	https://platform.stjude.cloud/data/cohorts/pediatric-cancer
SJHGG052_A	PCGP	SJC-DS-1001	https://platform.stjude.cloud/data/cohorts/pediatric-cancer
SJHGG057_A	PCGP	SJC-DS-1001	https://platform.stjude.cloud/data/cohorts/pediatric-cancer
SJHGG058_A	PCGP	SJC-DS-1001	https://platform.stjude.cloud/data/cohorts/pediatric-cancer
SJHGG059_A	PCGP	SJC-DS-1001	https://platform.stjude.cloud/data/cohorts/pediatric-cancer
SJHGG060_A	PCGP	SJC-DS-1001	https://platform.stjude.cloud/data/cohorts/pediatric-cancer
SJHGG062_A	PCGP	SJC-DS-1001	https://platform.stjude.cloud/data/cohorts/pediatric-cancer
SJHGG064_A	PCGP	SJC-DS-1001	https://platform.stjude.cloud/data/cohorts/pediatric-cancer
SJHGG066_A	PCGP	SJC-DS-1001	https://platform.stjude.cloud/data/cohorts/pediatric-cancer
SJHGG070_A	PCGP	SJC-DS-1001	https://platform.stjude.cloud/data/cohorts/pediatric-cancer
SJHGG073_A	PCGP	SJC-DS-1001	https://platform.stjude.cloud/data/cohorts/pediatric-cancer
SJHGG075_A	PCGP	SJC-DS-1001	https://platform.stjude.cloud/data/cohorts/pediatric-cancer
SJHGG081_D	PCGP	SJC-DS-1001	https://platform.stjude.cloud/data/cohorts/pediatric-cancer
SJHGG082_D	PCGP	SJC-DS-1001	https://platform.stjude.cloud/data/cohorts/pediatric-cancer
SJHGG083_D	PCGP	SJC-DS-1001	https://platform.stjude.cloud/data/cohorts/pediatric-cancer
SJHGG087_D	PCGP	SJC-DS-1001	https://platform.stjude.cloud/data/cohorts/pediatric-cancer
SJHGG089_A	PCGP	SJC-DS-1001	https://platform.stjude.cloud/data/cohorts/pediatric-cancer
SJHGG090_D	PCGP	SJC-DS-1001	https://platform.stjude.cloud/data/cohorts/pediatric-cancer
SJHGG091_D	PCGP	SJC-DS-1001	https://platform.stjude.cloud/data/cohorts/pediatric-cancer
SJHGG094_D	PCGP	SJC-DS-1001	https://platform.stjude.cloud/data/cohorts/pediatric-cancer
SJHGG096_D	PCGP	SJC-DS-1001	https://platform.stjude.cloud/data/cohorts/pediatric-cancer
SJHGG099_D	PCGP	SJC-DS-1001	https://platform.stjude.cloud/data/cohorts/pediatric-cancer
SJHGG101_A	PCGP	SJC-DS-1001	https://platform.stjude.cloud/data/cohorts/pediatric-cancer
SJHGG101_X	PCGP	SJC-DS-1001	https://platform.stjude.cloud/data/cohorts/pediatric-cancer
SJHGG102_D	PCGP	SJC-DS-1001	https://platform.stjude.cloud/data/cohorts/pediatric-cancer
SJHGG103_D	PCGP	SJC-DS-1001	https://platform.stjude.cloud/data/cohorts/pediatric-cancer
SJHGG107_D	PCGP	SJC-DS-1001	https://platform.stjude.cloud/data/cohorts/pediatric-cancer
SJHGG112_D	PCGP	SJC-DS-1001	https://platform.stjude.cloud/data/cohorts/pediatric-cancer
SJHGG115_D	PCGP	SJC-DS-1001	https://platform.stjude.cloud/data/cohorts/pediatric-cancer
SJHGG127_D	PCGP	SJC-DS-1001	https://platform.stjude.cloud/data/cohorts/pediatric-cancer
SJHGG129_D	PCGP	SJC-DS-1001	https://platform.stjude.cloud/data/cohorts/pediatric-cancer
SJHGG136_D	PCGP	SJC-DS-1001	https://platform.stjude.cloud/data/cohorts/pediatric-cancer
SJHGG137_D	PCGP	SJC-DS-1001	https://platform.stjude.cloud/data/cohorts/pediatric-cancer
SJHGG138_D	PCGP	SJC-DS-1001	https://platform.stjude.cloud/data/cohorts/pediatric-cancer
SJHGG139_D	PCGP	SJC-DS-1001	https://platform.stjude.cloud/data/cohorts/pediatric-cancer
SJHGG140_D	PCGP	SJC-DS-1001	https://platform.stjude.cloud/data/cohorts/pediatric-cancer
SJHGG141_D	PCGP	SJC-DS-1001	https://platform.stjude.cloud/data/cohorts/pediatric-cancer
SJHGG142_D	PCGP	SJC-DS-1001	https://platform.stjude.cloud/data/cohorts/pediatric-cancer
SJHGG143_A	PCGP	SJC-DS-1001	https://platform.stjude.cloud/data/cohorts/pediatric-cancer
SJHGG144_A	PCGP	SJC-DS-1001	https://platform.stjude.cloud/data/cohorts/pediatric-cancer
SJHGG145_D	PCGP	SJC-DS-1001	https://platform.stjude.cloud/data/cohorts/pediatric-cancer
SJHGG146_D	PCGP	SJC-DS-1001	https://platform.stjude.cloud/data/cohorts/pediatric-cancer
SJLGG018_D	PCGP	SJC-DS-1001	https://platform.stjude.cloud/data/cohorts/pediatric-cancer
SJLGG025_D	PCGP	SJC-DS-1001	https://platform.stjude.cloud/data/cohorts/pediatric-cancer
SJLGG001211_D1	PCGP	SJC-DS-1001	https://platform.stjude.cloud/data/cohorts/pediatric-cancer
SJLGG031_D	PCGP	SJC-DS-1001	https://platform.stjude.cloud/data/cohorts/pediatric-cancer
SJLGG001220_D1	PCGP	SJC-DS-1001	https://platform.stjude.cloud/data/cohorts/pediatric-cancer
SJLGG001259_D1	PCGP	SJC-DS-1001	https://platform.stjude.cloud/data/cohorts/pediatric-cancer
SJLGG001262_D1	PCGP	SJC-DS-1001	https://platform.stjude.cloud/data/cohorts/pediatric-cancer
SJLGG033_D	PCGP	SJC-DS-1001	https://platform.stjude.cloud/data/cohorts/pediatric-cancer
SJLGG001268_D1	PCGP	SJC-DS-1001	https://platform.stjude.cloud/data/cohorts/pediatric-cancer
SJLGG001270_D1	PCGP	SJC-DS-1001	https://platform.stjude.cloud/data/cohorts/pediatric-cancer
SJLGG001271_D1	PCGP	SJC-DS-1001	https://platform.stjude.cloud/data/cohorts/pediatric-cancer
SJLGG001272_D1	PCGP	SJC-DS-1001	https://platform.stjude.cloud/data/cohorts/pediatric-cancer
SJLGG001278_D1	PCGP	SJC-DS-1001	https://platform.stjude.cloud/data/cohorts/pediatric-cancer
SJLGG040_D	PCGP	SJC-DS-1001	https://platform.stjude.cloud/data/cohorts/pediatric-cancer
SJLGG042_D	PCGP	SJC-DS-1001	https://platform.stjude.cloud/data/cohorts/pediatric-cancer
SJLGG044_D	PCGP	SJC-DS-1001	https://platform.stjude.cloud/data/cohorts/pediatric-cancer
SJLGG045_D	PCGP	SJC-DS-1001	https://platform.stjude.cloud/data/cohorts/pediatric-cancer
SJLGG046_D	PCGP	SJC-DS-1001	https://platform.stjude.cloud/data/cohorts/pediatric-cancer
SJLGG006_D	PCGP	SJC-DS-1001	https://platform.stjude.cloud/data/cohorts/pediatric-cancer
SJLGG047_D	PCGP	SJC-DS-1001	https://platform.stjude.cloud/data/cohorts/pediatric-cancer
SJLGG048_D	PCGP	SJC-DS-1001	https://platform.stjude.cloud/data/cohorts/pediatric-cancer
SJLGG049_D	PCGP	SJC-DS-1001	https://platform.stjude.cloud/data/cohorts/pediatric-cancer
SJLGG010129_D1	PCGP	SJC-DS-1001	https://platform.stjude.cloud/data/cohorts/pediatric-cancer
SJLGG010130_D1	PCGP	SJC-DS-1001	https://platform.stjude.cloud/data/cohorts/pediatric-cancer
SJLGG010669_D1	PCGP	SJC-DS-1001	https://platform.stjude.cloud/data/cohorts/pediatric-cancer
SJLGG010670_D1	PCGP	SJC-DS-1001	https://platform.stjude.cloud/data/cohorts/pediatric-cancer
SJLGG010671_D1	PCGP	SJC-DS-1001	https://platform.stjude.cloud/data/cohorts/pediatric-cancer
SJLGG010672_D1	PCGP	SJC-DS-1001	https://platform.stjude.cloud/data/cohorts/pediatric-cancer
SJLGG010673_D1	PCGP	SJC-DS-1001	https://platform.stjude.cloud/data/cohorts/pediatric-cancer
SJLGG010674_D1	PCGP	SJC-DS-1001	https://platform.stjude.cloud/data/cohorts/pediatric-cancer
SJLGG010675_D1	PCGP	SJC-DS-1001	https://platform.stjude.cloud/data/cohorts/pediatric-cancer
SJLGG010676_D1	PCGP	SJC-DS-1001	https://platform.stjude.cloud/data/cohorts/pediatric-cancer
SJLGG010677_D1	PCGP	SJC-DS-1001	https://platform.stjude.cloud/data/cohorts/pediatric-cancer
SJLGG010678_D1	PCGP	SJC-DS-1001	https://platform.stjude.cloud/data/cohorts/pediatric-cancer
SJLGG010679_D1	PCGP	SJC-DS-1001	https://platform.stjude.cloud/data/cohorts/pediatric-cancer
SJLGG010680_D1	PCGP	SJC-DS-1001	https://platform.stjude.cloud/data/cohorts/pediatric-cancer
SJLGG051_D	PCGP	SJC-DS-1001	https://platform.stjude.cloud/data/cohorts/pediatric-cancer
SJLGG011283_D1	PCGP	SJC-DS-1001	https://platform.stjude.cloud/data/cohorts/pediatric-cancer
SJLGG011284_D1	PCGP	SJC-DS-1001	https://platform.stjude.cloud/data/cohorts/pediatric-cancer
SJLGG011285_D1	PCGP	SJC-DS-1001	https://platform.stjude.cloud/data/cohorts/pediatric-cancer
SJLGG011286_D1	PCGP	SJC-DS-1001	https://platform.stjude.cloud/data/cohorts/pediatric-cancer
SJLGG011287_D1	PCGP	SJC-DS-1001	https://platform.stjude.cloud/data/cohorts/pediatric-cancer
SJLGG011288_D1	PCGP	SJC-DS-1001	https://platform.stjude.cloud/data/cohorts/pediatric-cancer
SJLGG011289_D1	PCGP	SJC-DS-1001	https://platform.stjude.cloud/data/cohorts/pediatric-cancer
SJLGG011290_D1	PCGP	SJC-DS-1001	https://platform.stjude.cloud/data/cohorts/pediatric-cancer
SJLGG052_D	PCGP	SJC-DS-1001	https://platform.stjude.cloud/data/cohorts/pediatric-cancer
SJLGG053_D	PCGP	SJC-DS-1001	https://platform.stjude.cloud/data/cohorts/pediatric-cancer
SJLGG054_D	PCGP	SJC-DS-1001	https://platform.stjude.cloud/data/cohorts/pediatric-cancer
SJLGG016_D	PCGP	SJC-DS-1001	https://platform.stjude.cloud/data/cohorts/pediatric-cancer
SJLGG055_D	PCGP	SJC-DS-1001	https://platform.stjude.cloud/data/cohorts/pediatric-cancer
SJLGG061_D	PCGP	SJC-DS-1001	https://platform.stjude.cloud/data/cohorts/pediatric-cancer
SJLGG030_D	PCGP	SJC-DS-1001	https://platform.stjude.cloud/data/cohorts/pediatric-cancer
SJLGG034_D	PCGP	SJC-DS-1001	https://platform.stjude.cloud/data/cohorts/pediatric-cancer
SJLGG037_D	PCGP	SJC-DS-1001	https://platform.stjude.cloud/data/cohorts/pediatric-cancer
SJLGG050_D	PCGP	SJC-DS-1001	https://platform.stjude.cloud/data/cohorts/pediatric-cancer
SJLGG064_D	PCGP	SJC-DS-1001	https://platform.stjude.cloud/data/cohorts/pediatric-cancer
SJLGG065_D	PCGP	SJC-DS-1001	https://platform.stjude.cloud/data/cohorts/pediatric-cancer
SJMB008_D	PCGP	SJC-DS-1001	https://platform.stjude.cloud/data/cohorts/pediatric-cancer
SJMB026_D	PCGP	SJC-DS-1001	https://platform.stjude.cloud/data/cohorts/pediatric-cancer
SJMB030_D	PCGP	SJC-DS-1001	https://platform.stjude.cloud/data/cohorts/pediatric-cancer
SJMB031_D	PCGP	SJC-DS-1001	https://platform.stjude.cloud/data/cohorts/pediatric-cancer
SJMB052_D	PCGP	SJC-DS-1001	https://platform.stjude.cloud/data/cohorts/pediatric-cancer
SJMB087_D	PCGP	SJC-DS-1001	https://platform.stjude.cloud/data/cohorts/pediatric-cancer
SJMB122_D	PCGP	SJC-DS-1001	https://platform.stjude.cloud/data/cohorts/pediatric-cancer
SJMB139_D	PCGP	SJC-DS-1001	https://platform.stjude.cloud/data/cohorts/pediatric-cancer
SJMEL001002_D1	PCGP	SJC-DS-1001	https://platform.stjude.cloud/data/cohorts/pediatric-cancer
SJMEL001003_D1	PCGP	SJC-DS-1001	https://platform.stjude.cloud/data/cohorts/pediatric-cancer
SJMEL001003_D2	PCGP	SJC-DS-1001	https://platform.stjude.cloud/data/cohorts/pediatric-cancer
SJMEL001004_D1	PCGP	SJC-DS-1001	https://platform.stjude.cloud/data/cohorts/pediatric-cancer
SJMEL001005_D1	PCGP	SJC-DS-1001	https://platform.stjude.cloud/data/cohorts/pediatric-cancer
SJMEL001030_D1	PCGP	SJC-DS-1001	https://platform.stjude.cloud/data/cohorts/pediatric-cancer
SJMEL001032_D1	PCGP	SJC-DS-1001	https://platform.stjude.cloud/data/cohorts/pediatric-cancer
SJMEL001033_D1	PCGP	SJC-DS-1001	https://platform.stjude.cloud/data/cohorts/pediatric-cancer
SJOS001103_D1	PCGP	SJC-DS-1001	https://platform.stjude.cloud/data/cohorts/pediatric-cancer
SJOS001105_D1	PCGP	SJC-DS-1001	https://platform.stjude.cloud/data/cohorts/pediatric-cancer
SJOS001109_D1	PCGP	SJC-DS-1001	https://platform.stjude.cloud/data/cohorts/pediatric-cancer
SJOS001112_D1	PCGP	SJC-DS-1001	https://platform.stjude.cloud/data/cohorts/pediatric-cancer
SJOS001120_D1	PCGP	SJC-DS-1001	https://platform.stjude.cloud/data/cohorts/pediatric-cancer
SJOS006_D	PCGP	SJC-DS-1001	https://platform.stjude.cloud/data/cohorts/pediatric-cancer
SJOS007_D	PCGP	SJC-DS-1001	https://platform.stjude.cloud/data/cohorts/pediatric-cancer
SJOS008_D	PCGP	SJC-DS-1001	https://platform.stjude.cloud/data/cohorts/pediatric-cancer
SJOS010_D	PCGP	SJC-DS-1001	https://platform.stjude.cloud/data/cohorts/pediatric-cancer
SJOS011_D	PCGP	SJC-DS-1001	https://platform.stjude.cloud/data/cohorts/pediatric-cancer
SJOS014_D	PCGP	SJC-DS-1001	https://platform.stjude.cloud/data/cohorts/pediatric-cancer
SJOS017_D	PCGP	SJC-DS-1001	https://platform.stjude.cloud/data/cohorts/pediatric-cancer
SJOS018_D	PCGP	SJC-DS-1001	https://platform.stjude.cloud/data/cohorts/pediatric-cancer
SJOS019_D	PCGP	SJC-DS-1001	https://platform.stjude.cloud/data/cohorts/pediatric-cancer
SJRB003_D	PCGP	SJC-DS-1001	https://platform.stjude.cloud/data/cohorts/pediatric-cancer
SJRHB001_D	PCGP	SJC-DS-1001	https://platform.stjude.cloud/data/cohorts/pediatric-cancer
SJRHB002_D	PCGP	SJC-DS-1001	https://platform.stjude.cloud/data/cohorts/pediatric-cancer
SJRHB003_D	PCGP	SJC-DS-1001	https://platform.stjude.cloud/data/cohorts/pediatric-cancer
SJRHB004_D	PCGP	SJC-DS-1001	https://platform.stjude.cloud/data/cohorts/pediatric-cancer
SJRHB005_D	PCGP	SJC-DS-1001	https://platform.stjude.cloud/data/cohorts/pediatric-cancer
SJRHB006_D	PCGP	SJC-DS-1001	https://platform.stjude.cloud/data/cohorts/pediatric-cancer
SJRHB008_D	PCGP	SJC-DS-1001	https://platform.stjude.cloud/data/cohorts/pediatric-cancer
SJRHB009_D	PCGP	SJC-DS-1001	https://platform.stjude.cloud/data/cohorts/pediatric-cancer
SJRHB011_X	PCGP	SJC-DS-1001	https://platform.stjude.cloud/data/cohorts/pediatric-cancer
SJRHB011_Y	PCGP	SJC-DS-1001	https://platform.stjude.cloud/data/cohorts/pediatric-cancer
SJRHB012_S	PCGP	SJC-DS-1001	https://platform.stjude.cloud/data/cohorts/pediatric-cancer
SJRHB012_Y	PCGP	SJC-DS-1001	https://platform.stjude.cloud/data/cohorts/pediatric-cancer
SJRHB012_Z	PCGP	SJC-DS-1001	https://platform.stjude.cloud/data/cohorts/pediatric-cancer
SJRHB013_X	PCGP	SJC-DS-1001	https://platform.stjude.cloud/data/cohorts/pediatric-cancer
SJRHB015_D	PCGP	SJC-DS-1001	https://platform.stjude.cloud/data/cohorts/pediatric-cancer
SJRHB016_D	PCGP	SJC-DS-1001	https://platform.stjude.cloud/data/cohorts/pediatric-cancer
SJRHB017_D	PCGP	SJC-DS-1001	https://platform.stjude.cloud/data/cohorts/pediatric-cancer
SJRHB018_D	PCGP	SJC-DS-1001	https://platform.stjude.cloud/data/cohorts/pediatric-cancer
SJRHB019_D	PCGP	SJC-DS-1001	https://platform.stjude.cloud/data/cohorts/pediatric-cancer
SJRHB020_A	PCGP	SJC-DS-1001	https://platform.stjude.cloud/data/cohorts/pediatric-cancer
SJRHB022_D	PCGP	SJC-DS-1001	https://platform.stjude.cloud/data/cohorts/pediatric-cancer
SJRHB023_D	PCGP	SJC-DS-1001	https://platform.stjude.cloud/data/cohorts/pediatric-cancer
SJRHB026_D	PCGP	SJC-DS-1001	https://platform.stjude.cloud/data/cohorts/pediatric-cancer
SJRHB026_S	PCGP	SJC-DS-1001	https://platform.stjude.cloud/data/cohorts/pediatric-cancer
SJRHB026_X	PCGP	SJC-DS-1001	https://platform.stjude.cloud/data/cohorts/pediatric-cancer
SJRHB027_D	PCGP	SJC-DS-1001	https://platform.stjude.cloud/data/cohorts/pediatric-cancer
SJRHB028_D	PCGP	SJC-DS-1001	https://platform.stjude.cloud/data/cohorts/pediatric-cancer
SJRHB031_D	PCGP	SJC-DS-1001	https://platform.stjude.cloud/data/cohorts/pediatric-cancer
SJRHB033_D	PCGP	SJC-DS-1001	https://platform.stjude.cloud/data/cohorts/pediatric-cancer
SJRHB034_D	PCGP	SJC-DS-1001	https://platform.stjude.cloud/data/cohorts/pediatric-cancer
SJRHB036_A	PCGP	SJC-DS-1001	https://platform.stjude.cloud/data/cohorts/pediatric-cancer
SJRHB039_D	PCGP	SJC-DS-1001	https://platform.stjude.cloud/data/cohorts/pediatric-cancer
SJRHB045_D	PCGP	SJC-DS-1001	https://platform.stjude.cloud/data/cohorts/pediatric-cancer
SJRHB047_D	PCGP	SJC-DS-1001	https://platform.stjude.cloud/data/cohorts/pediatric-cancer
SJRHB048_D	PCGP	SJC-DS-1001	https://platform.stjude.cloud/data/cohorts/pediatric-cancer
SJRHB050_D	PCGP	SJC-DS-1001	https://platform.stjude.cloud/data/cohorts/pediatric-cancer
SJRHB056_D	PCGP	SJC-DS-1001	https://platform.stjude.cloud/data/cohorts/pediatric-cancer
SJACT030424_D1	ClinGen	SJC-DS-1007	https://platform.stjude.cloud/data/cohorts/pediatric-cancer
SJACT030437_D1	ClinGen	SJC-DS-1007	https://platform.stjude.cloud/data/cohorts/pediatric-cancer
SJACT030487_D1	ClinGen	SJC-DS-1007	https://platform.stjude.cloud/data/cohorts/pediatric-cancer
SJBT030066_D1	ClinGen	SJC-DS-1004	https://platform.stjude.cloud/data/cohorts/pediatric-cancer
SJBT030067_D1	ClinGen	SJC-DS-1004	https://platform.stjude.cloud/data/cohorts/pediatric-cancer
SJBT030073_D1	ClinGen	SJC-DS-1004	https://platform.stjude.cloud/data/cohorts/pediatric-cancer
SJBT030076_D1	ClinGen	SJC-DS-1004	https://platform.stjude.cloud/data/cohorts/pediatric-cancer
SJBT030078_D1	ClinGen	SJC-DS-1004	https://platform.stjude.cloud/data/cohorts/pediatric-cancer
SJBT030081_D1	ClinGen	SJC-DS-1004	https://platform.stjude.cloud/data/cohorts/pediatric-cancer
SJBT030081_D2	ClinGen	SJC-DS-1004	https://platform.stjude.cloud/data/cohorts/pediatric-cancer
SJBT030086_D1	ClinGen	SJC-DS-1004	https://platform.stjude.cloud/data/cohorts/pediatric-cancer
SJBT030098_D1	ClinGen	SJC-DS-1004	https://platform.stjude.cloud/data/cohorts/pediatric-cancer
SJBT030109_D1	ClinGen	SJC-DS-1004	https://platform.stjude.cloud/data/cohorts/pediatric-cancer
SJBT030113_D1	ClinGen	SJC-DS-1004	https://platform.stjude.cloud/data/cohorts/pediatric-cancer
SJBT030128_D1	ClinGen	SJC-DS-1004	https://platform.stjude.cloud/data/cohorts/pediatric-cancer
SJBT030140_D1	ClinGen	SJC-DS-1007	https://platform.stjude.cloud/data/cohorts/pediatric-cancer
SJBT030148_D1	ClinGen	SJC-DS-1004	https://platform.stjude.cloud/data/cohorts/pediatric-cancer
SJBT030154_D1	ClinGen	SJC-DS-1004	https://platform.stjude.cloud/data/cohorts/pediatric-cancer
SJBT030176_D1	ClinGen	SJC-DS-1004	https://platform.stjude.cloud/data/cohorts/pediatric-cancer
SJBT030193_D1	ClinGen	SJC-DS-1004	https://platform.stjude.cloud/data/cohorts/pediatric-cancer
SJBT030255_D1	ClinGen	SJC-DS-1004	https://platform.stjude.cloud/data/cohorts/pediatric-cancer
SJBT030283_D1	ClinGen	SJC-DS-1004	https://platform.stjude.cloud/data/cohorts/pediatric-cancer
SJBT030306_D1	ClinGen	SJC-DS-1004	https://platform.stjude.cloud/data/cohorts/pediatric-cancer
SJBT030368_D1	ClinGen	SJC-DS-1007	https://platform.stjude.cloud/data/cohorts/pediatric-cancer
SJBT030377_D1	ClinGen	SJC-DS-1007	https://platform.stjude.cloud/data/cohorts/pediatric-cancer
SJBT030392_D1	ClinGen	SJC-DS-1007	https://platform.stjude.cloud/data/cohorts/pediatric-cancer
SJBT030400_D1	ClinGen	SJC-DS-1007	https://platform.stjude.cloud/data/cohorts/pediatric-cancer
SJBT030419_D1	ClinGen	SJC-DS-1007	https://platform.stjude.cloud/data/cohorts/pediatric-cancer
SJBT030427_D1	ClinGen	SJC-DS-1007	https://platform.stjude.cloud/data/cohorts/pediatric-cancer
SJBT030439_D1	ClinGen	SJC-DS-1007	https://platform.stjude.cloud/data/cohorts/pediatric-cancer
SJBT030443_D1	ClinGen	SJC-DS-1007	https://platform.stjude.cloud/data/cohorts/pediatric-cancer
SJBT030460_D1	ClinGen	SJC-DS-1007	https://platform.stjude.cloud/data/cohorts/pediatric-cancer
SJBT030461_D1	ClinGen	SJC-DS-1007	https://platform.stjude.cloud/data/cohorts/pediatric-cancer
SJBT030470_D1	ClinGen	SJC-DS-1007	https://platform.stjude.cloud/data/cohorts/pediatric-cancer
SJBT030477_D1	ClinGen	SJC-DS-1007	https://platform.stjude.cloud/data/cohorts/pediatric-cancer
SJBT030484_D1	ClinGen	SJC-DS-1007	https://platform.stjude.cloud/data/cohorts/pediatric-cancer
SJBT030559_D1	ClinGen	SJC-DS-1007	https://platform.stjude.cloud/data/cohorts/pediatric-cancer
SJBT030581_D1	ClinGen	SJC-DS-1007	https://platform.stjude.cloud/data/cohorts/pediatric-cancer
SJBT030587_D1	ClinGen	SJC-DS-1007	https://platform.stjude.cloud/data/cohorts/pediatric-cancer
SJBT030631_D1	ClinGen	SJC-DS-1007	https://platform.stjude.cloud/data/cohorts/pediatric-cancer
SJBT030647_D1	ClinGen	SJC-DS-1007	https://platform.stjude.cloud/data/cohorts/pediatric-cancer
SJBT030647_D2	ClinGen	SJC-DS-1007	https://platform.stjude.cloud/data/cohorts/pediatric-cancer
SJBT030672_D1	ClinGen	SJC-DS-1007	https://platform.stjude.cloud/data/cohorts/pediatric-cancer
SJBT030677_D1	ClinGen	SJC-DS-1007	https://platform.stjude.cloud/data/cohorts/pediatric-cancer
SJBT030707_D1	ClinGen	SJC-DS-1007	https://platform.stjude.cloud/data/cohorts/pediatric-cancer
SJBT030707_D2	ClinGen	SJC-DS-1007	https://platform.stjude.cloud/data/cohorts/pediatric-cancer
SJBT030717_D1	ClinGen	SJC-DS-1007	https://platform.stjude.cloud/data/cohorts/pediatric-cancer
SJBT030760_D1	ClinGen	SJC-DS-1007	https://platform.stjude.cloud/data/cohorts/pediatric-cancer
SJBT030763_D1	ClinGen	SJC-DS-1007	https://platform.stjude.cloud/data/cohorts/pediatric-cancer
SJBT030764_D1	ClinGen	SJC-DS-1007	https://platform.stjude.cloud/data/cohorts/pediatric-cancer
SJBT030769_D2	ClinGen	SJC-DS-1007	https://platform.stjude.cloud/data/cohorts/pediatric-cancer
SJBT030780_D1	ClinGen	SJC-DS-1007	https://platform.stjude.cloud/data/cohorts/pediatric-cancer
SJBT030800_D1	ClinGen	SJC-DS-1007	https://platform.stjude.cloud/data/cohorts/pediatric-cancer
SJBT030802_D1	ClinGen	SJC-DS-1007	https://platform.stjude.cloud/data/cohorts/pediatric-cancer
SJBT030809_D1	ClinGen	SJC-DS-1007	https://platform.stjude.cloud/data/cohorts/pediatric-cancer
SJBT030809_D2	ClinGen	SJC-DS-1007	https://platform.stjude.cloud/data/cohorts/pediatric-cancer
SJBT030811_D1	ClinGen	SJC-DS-1007	https://platform.stjude.cloud/data/cohorts/pediatric-cancer
SJBT030826_D1	ClinGen	SJC-DS-1007	https://platform.stjude.cloud/data/cohorts/pediatric-cancer
SJBT030834_D1	ClinGen	SJC-DS-1007	https://platform.stjude.cloud/data/cohorts/pediatric-cancer
SJBT030855_D1	ClinGen	SJC-DS-1007	https://platform.stjude.cloud/data/cohorts/pediatric-cancer
SJBT030856_D1	ClinGen	SJC-DS-1007	https://platform.stjude.cloud/data/cohorts/pediatric-cancer
SJBT030856_D2	ClinGen	SJC-DS-1007	https://platform.stjude.cloud/data/cohorts/pediatric-cancer
SJBT030886_D1	ClinGen	SJC-DS-1007	https://platform.stjude.cloud/data/cohorts/pediatric-cancer
SJBT030896_D1	ClinGen	SJC-DS-1007	https://platform.stjude.cloud/data/cohorts/pediatric-cancer
SJBT030896_D2	ClinGen	SJC-DS-1007	https://platform.stjude.cloud/data/cohorts/pediatric-cancer
SJBT030913_D1	ClinGen	SJC-DS-1007	https://platform.stjude.cloud/data/cohorts/pediatric-cancer
SJBT030913_D2	ClinGen	SJC-DS-1007	https://platform.stjude.cloud/data/cohorts/pediatric-cancer
SJBT030926_D1	ClinGen	SJC-DS-1007	https://platform.stjude.cloud/data/cohorts/pediatric-cancer
SJBT030935_D1	ClinGen	SJC-DS-1007	https://platform.stjude.cloud/data/cohorts/pediatric-cancer
SJBT030958_D1	ClinGen	SJC-DS-1007	https://platform.stjude.cloud/data/cohorts/pediatric-cancer
SJBT030978_D1	ClinGen	SJC-DS-1007	https://platform.stjude.cloud/data/cohorts/pediatric-cancer
SJBT030979_D1	ClinGen	SJC-DS-1007	https://platform.stjude.cloud/data/cohorts/pediatric-cancer
SJBT030982_D1	ClinGen	SJC-DS-1007	https://platform.stjude.cloud/data/cohorts/pediatric-cancer
SJBT030982_D2	ClinGen	SJC-DS-1007	https://platform.stjude.cloud/data/cohorts/pediatric-cancer
SJBT030997_D1	ClinGen	SJC-DS-1007	https://platform.stjude.cloud/data/cohorts/pediatric-cancer
SJBT031024_D1	ClinGen	SJC-DS-1007	https://platform.stjude.cloud/data/cohorts/pediatric-cancer
SJBT031025_D1	ClinGen	SJC-DS-1007	https://platform.stjude.cloud/data/cohorts/pediatric-cancer
SJBT031034_D1	ClinGen	SJC-DS-1007	https://platform.stjude.cloud/data/cohorts/pediatric-cancer
SJBT031045_D1	ClinGen	SJC-DS-1007	https://platform.stjude.cloud/data/cohorts/pediatric-cancer
SJBT031135_D1	ClinGen	SJC-DS-1007	https://platform.stjude.cloud/data/cohorts/pediatric-cancer
SJBT031136_D1	ClinGen	SJC-DS-1007	https://platform.stjude.cloud/data/cohorts/pediatric-cancer
SJBT031154_D1	ClinGen	SJC-DS-1007	https://platform.stjude.cloud/data/cohorts/pediatric-cancer
SJBT031173_D1	ClinGen	SJC-DS-1007	https://platform.stjude.cloud/data/cohorts/pediatric-cancer
SJBT031183_D1	ClinGen	SJC-DS-1007	https://platform.stjude.cloud/data/cohorts/pediatric-cancer
SJBT031194_D1	ClinGen	SJC-DS-1007	https://platform.stjude.cloud/data/cohorts/pediatric-cancer
SJBT031211_D1	ClinGen	SJC-DS-1007	https://platform.stjude.cloud/data/cohorts/pediatric-cancer
SJBT031217_D1	ClinGen	SJC-DS-1007	https://platform.stjude.cloud/data/cohorts/pediatric-cancer
SJBT031226_D1	ClinGen	SJC-DS-1007	https://platform.stjude.cloud/data/cohorts/pediatric-cancer
SJBT031231_D1	ClinGen	SJC-DS-1007	https://platform.stjude.cloud/data/cohorts/pediatric-cancer
SJBT031235_D1	ClinGen	SJC-DS-1007	https://platform.stjude.cloud/data/cohorts/pediatric-cancer
SJBT031242_D1	ClinGen	SJC-DS-1007	https://platform.stjude.cloud/data/cohorts/pediatric-cancer
SJBT031248_D1	ClinGen	SJC-DS-1007	https://platform.stjude.cloud/data/cohorts/pediatric-cancer
SJBT031292_D1	ClinGen	SJC-DS-1007	https://platform.stjude.cloud/data/cohorts/pediatric-cancer
SJBT031293_D1	ClinGen	SJC-DS-1007	https://platform.stjude.cloud/data/cohorts/pediatric-cancer
SJBT031299_D1	ClinGen	SJC-DS-1007	https://platform.stjude.cloud/data/cohorts/pediatric-cancer
SJBT031309_D1	ClinGen	SJC-DS-1007	https://platform.stjude.cloud/data/cohorts/pediatric-cancer
SJBT031313_D1	ClinGen	SJC-DS-1007	https://platform.stjude.cloud/data/cohorts/pediatric-cancer
SJBT031351_D1	ClinGen	SJC-DS-1007	https://platform.stjude.cloud/data/cohorts/pediatric-cancer
SJBT031369_D1	ClinGen	SJC-DS-1007	https://platform.stjude.cloud/data/cohorts/pediatric-cancer
SJBT031384_D1	ClinGen	SJC-DS-1007	https://platform.stjude.cloud/data/cohorts/pediatric-cancer
SJBT031384_D2	ClinGen	SJC-DS-1007	https://platform.stjude.cloud/data/cohorts/pediatric-cancer
SJBT031392_D1	ClinGen	SJC-DS-1007	https://platform.stjude.cloud/data/cohorts/pediatric-cancer
SJBT031405_D1	ClinGen	SJC-DS-1007	https://platform.stjude.cloud/data/cohorts/pediatric-cancer
SJBT031406_D1	ClinGen	SJC-DS-1007	https://platform.stjude.cloud/data/cohorts/pediatric-cancer
SJBT031415_D1	ClinGen	SJC-DS-1007	https://platform.stjude.cloud/data/cohorts/pediatric-cancer
SJBT031420_D1	ClinGen	SJC-DS-1007	https://platform.stjude.cloud/data/cohorts/pediatric-cancer
SJBT031430_D1	ClinGen	SJC-DS-1007	https://platform.stjude.cloud/data/cohorts/pediatric-cancer
SJBT031445_D1	ClinGen	SJC-DS-1007	https://platform.stjude.cloud/data/cohorts/pediatric-cancer
SJBT031447_D1	ClinGen	SJC-DS-1007	https://platform.stjude.cloud/data/cohorts/pediatric-cancer
SJBT031450_D2	ClinGen	SJC-DS-1007	https://platform.stjude.cloud/data/cohorts/pediatric-cancer
SJBT031461_D1	ClinGen	SJC-DS-1007	https://platform.stjude.cloud/data/cohorts/pediatric-cancer
SJBT031480_D1	ClinGen	SJC-DS-1007	https://platform.stjude.cloud/data/cohorts/pediatric-cancer
SJBT031507_D1	ClinGen	SJC-DS-1007	https://platform.stjude.cloud/data/cohorts/pediatric-cancer
SJBT031526_D1	ClinGen	SJC-DS-1007	https://platform.stjude.cloud/data/cohorts/pediatric-cancer
SJDSRCT030041_D1	ClinGen	SJC-DS-1004	https://platform.stjude.cloud/data/cohorts/pediatric-cancer
SJDSRCT030041_D2	ClinGen	SJC-DS-1004	https://platform.stjude.cloud/data/cohorts/pediatric-cancer
SJDSRCT030041_D3	ClinGen	SJC-DS-1004	https://platform.stjude.cloud/data/cohorts/pediatric-cancer
SJDSRCT030041_D4	ClinGen	SJC-DS-1004	https://platform.stjude.cloud/data/cohorts/pediatric-cancer
SJEPD003_D	ClinGen	SJC-DS-1003	https://platform.stjude.cloud/data/cohorts/pediatric-cancer
SJEPD030060_D1	ClinGen	SJC-DS-1004	https://platform.stjude.cloud/data/cohorts/pediatric-cancer
SJEPD030097_D1	ClinGen	SJC-DS-1004	https://platform.stjude.cloud/data/cohorts/pediatric-cancer
SJEPD030097_D2	ClinGen	SJC-DS-1007	https://platform.stjude.cloud/data/cohorts/pediatric-cancer
SJEPD030146_D1	ClinGen	SJC-DS-1004	https://platform.stjude.cloud/data/cohorts/pediatric-cancer
SJEPD030168_D1	ClinGen	SJC-DS-1004	https://platform.stjude.cloud/data/cohorts/pediatric-cancer
SJEPD030169_D1	ClinGen	SJC-DS-1004	https://platform.stjude.cloud/data/cohorts/pediatric-cancer
SJEPD030229_D1	ClinGen	SJC-DS-1004	https://platform.stjude.cloud/data/cohorts/pediatric-cancer
SJEPD030232_D1	ClinGen	SJC-DS-1004	https://platform.stjude.cloud/data/cohorts/pediatric-cancer
SJEPD030250_D1	ClinGen	SJC-DS-1004	https://platform.stjude.cloud/data/cohorts/pediatric-cancer
SJEPD030277_D1	ClinGen	SJC-DS-1004	https://platform.stjude.cloud/data/cohorts/pediatric-cancer
SJEPD030292_D1	ClinGen	SJC-DS-1004	https://platform.stjude.cloud/data/cohorts/pediatric-cancer
SJEPD030367_D2	ClinGen	SJC-DS-1007	https://platform.stjude.cloud/data/cohorts/pediatric-cancer
SJEPD030388_D1	ClinGen	SJC-DS-1007	https://platform.stjude.cloud/data/cohorts/pediatric-cancer
SJEPD030391_D1	ClinGen	SJC-DS-1007	https://platform.stjude.cloud/data/cohorts/pediatric-cancer
SJEPD030399_D1	ClinGen	SJC-DS-1007	https://platform.stjude.cloud/data/cohorts/pediatric-cancer
SJEPD030469_D1	ClinGen	SJC-DS-1007	https://platform.stjude.cloud/data/cohorts/pediatric-cancer
SJEPD030486_D1	ClinGen	SJC-DS-1007	https://platform.stjude.cloud/data/cohorts/pediatric-cancer
SJEPD030512_D1	ClinGen	SJC-DS-1007	https://platform.stjude.cloud/data/cohorts/pediatric-cancer
SJEPD030580_D1	ClinGen	SJC-DS-1007	https://platform.stjude.cloud/data/cohorts/pediatric-cancer
SJEPD030584_D1	ClinGen	SJC-DS-1007	https://platform.stjude.cloud/data/cohorts/pediatric-cancer
SJEPD030600_D1	ClinGen	SJC-DS-1007	https://platform.stjude.cloud/data/cohorts/pediatric-cancer
SJEPD030627_D1	ClinGen	SJC-DS-1007	https://platform.stjude.cloud/data/cohorts/pediatric-cancer
SJEPD030655_D1	ClinGen	SJC-DS-1007	https://platform.stjude.cloud/data/cohorts/pediatric-cancer
SJEPD030743_D1	ClinGen	SJC-DS-1007	https://platform.stjude.cloud/data/cohorts/pediatric-cancer
SJEPD030745_D1	ClinGen	SJC-DS-1007	https://platform.stjude.cloud/data/cohorts/pediatric-cancer
SJEPD030766_D1	ClinGen	SJC-DS-1007	https://platform.stjude.cloud/data/cohorts/pediatric-cancer
SJEPD030767_D1	ClinGen	SJC-DS-1007	https://platform.stjude.cloud/data/cohorts/pediatric-cancer
SJEPD030770_D1	ClinGen	SJC-DS-1007	https://platform.stjude.cloud/data/cohorts/pediatric-cancer
SJEPD030782_D1	ClinGen	SJC-DS-1007	https://platform.stjude.cloud/data/cohorts/pediatric-cancer
SJEPD030784_D1	ClinGen	SJC-DS-1007	https://platform.stjude.cloud/data/cohorts/pediatric-cancer
SJEPD030791_D1	ClinGen	SJC-DS-1007	https://platform.stjude.cloud/data/cohorts/pediatric-cancer
SJEPD030795_D1	ClinGen	SJC-DS-1007	https://platform.stjude.cloud/data/cohorts/pediatric-cancer
SJEPD030795_D2	ClinGen	SJC-DS-1007	https://platform.stjude.cloud/data/cohorts/pediatric-cancer
SJEPD030795_D3	ClinGen	SJC-DS-1007	https://platform.stjude.cloud/data/cohorts/pediatric-cancer
SJEPD030833_D1	ClinGen	SJC-DS-1007	https://platform.stjude.cloud/data/cohorts/pediatric-cancer
SJEPD030854_D1	ClinGen	SJC-DS-1007	https://platform.stjude.cloud/data/cohorts/pediatric-cancer
SJEPD030908_D1	ClinGen	SJC-DS-1007	https://platform.stjude.cloud/data/cohorts/pediatric-cancer
SJEPD030911_D1	ClinGen	SJC-DS-1007	https://platform.stjude.cloud/data/cohorts/pediatric-cancer
SJEPD030930_D1	ClinGen	SJC-DS-1007	https://platform.stjude.cloud/data/cohorts/pediatric-cancer
SJEPD030942_D1	ClinGen	SJC-DS-1007	https://platform.stjude.cloud/data/cohorts/pediatric-cancer
SJEPD030943_D1	ClinGen	SJC-DS-1007	https://platform.stjude.cloud/data/cohorts/pediatric-cancer
SJEPD030948_D1	ClinGen	SJC-DS-1007	https://platform.stjude.cloud/data/cohorts/pediatric-cancer
SJEPD030950_D1	ClinGen	SJC-DS-1007	https://platform.stjude.cloud/data/cohorts/pediatric-cancer
SJEPD030972_D1	ClinGen	SJC-DS-1007	https://platform.stjude.cloud/data/cohorts/pediatric-cancer
SJEPD031010_D1	ClinGen	SJC-DS-1007	https://platform.stjude.cloud/data/cohorts/pediatric-cancer
SJEPD031078_D1	ClinGen	SJC-DS-1007	https://platform.stjude.cloud/data/cohorts/pediatric-cancer
SJEPD031078_D2	ClinGen	SJC-DS-1007	https://platform.stjude.cloud/data/cohorts/pediatric-cancer
SJEPD031093_D1	ClinGen	SJC-DS-1007	https://platform.stjude.cloud/data/cohorts/pediatric-cancer
SJEPD031102_D1	ClinGen	SJC-DS-1007	https://platform.stjude.cloud/data/cohorts/pediatric-cancer
SJEPD031111_D1	ClinGen	SJC-DS-1007	https://platform.stjude.cloud/data/cohorts/pediatric-cancer
SJEPD031129_D1	ClinGen	SJC-DS-1007	https://platform.stjude.cloud/data/cohorts/pediatric-cancer
SJEPD031137_D1	ClinGen	SJC-DS-1007	https://platform.stjude.cloud/data/cohorts/pediatric-cancer
SJEPD031138_D1	ClinGen	SJC-DS-1007	https://platform.stjude.cloud/data/cohorts/pediatric-cancer
SJEPD031138_D2	ClinGen	SJC-DS-1007	https://platform.stjude.cloud/data/cohorts/pediatric-cancer
SJEPD031150_D1	ClinGen	SJC-DS-1007	https://platform.stjude.cloud/data/cohorts/pediatric-cancer
SJEPD031160_D1	ClinGen	SJC-DS-1007	https://platform.stjude.cloud/data/cohorts/pediatric-cancer
SJEPD031164_D1	ClinGen	SJC-DS-1007	https://platform.stjude.cloud/data/cohorts/pediatric-cancer
SJEPD031175_D1	ClinGen	SJC-DS-1007	https://platform.stjude.cloud/data/cohorts/pediatric-cancer
SJEPD031215_D1	ClinGen	SJC-DS-1007	https://platform.stjude.cloud/data/cohorts/pediatric-cancer
SJEPD031233_D1	ClinGen	SJC-DS-1007	https://platform.stjude.cloud/data/cohorts/pediatric-cancer
SJEPD031236_D1	ClinGen	SJC-DS-1007	https://platform.stjude.cloud/data/cohorts/pediatric-cancer
SJEPD031238_D1	ClinGen	SJC-DS-1007	https://platform.stjude.cloud/data/cohorts/pediatric-cancer
SJEPD031285_D1	ClinGen	SJC-DS-1007	https://platform.stjude.cloud/data/cohorts/pediatric-cancer
SJEPD031319_D1	ClinGen	SJC-DS-1007	https://platform.stjude.cloud/data/cohorts/pediatric-cancer
SJEPD031367_D1	ClinGen	SJC-DS-1007	https://platform.stjude.cloud/data/cohorts/pediatric-cancer
SJEPD031372_D1	ClinGen	SJC-DS-1007	https://platform.stjude.cloud/data/cohorts/pediatric-cancer
SJEPD031385_D1	ClinGen	SJC-DS-1007	https://platform.stjude.cloud/data/cohorts/pediatric-cancer
SJEPD031429_D1	ClinGen	SJC-DS-1007	https://platform.stjude.cloud/data/cohorts/pediatric-cancer
SJEPD031448_D1	ClinGen	SJC-DS-1007	https://platform.stjude.cloud/data/cohorts/pediatric-cancer
SJEPD031509_D1	ClinGen	SJC-DS-1007	https://platform.stjude.cloud/data/cohorts/pediatric-cancer
SJEWS030070_D1	ClinGen	SJC-DS-1004	https://platform.stjude.cloud/data/cohorts/pediatric-cancer
SJEWS030228_D2	ClinGen	SJC-DS-1004	https://platform.stjude.cloud/data/cohorts/pediatric-cancer
SJEWS030253_D1	ClinGen	SJC-DS-1004	https://platform.stjude.cloud/data/cohorts/pediatric-cancer
SJEWS030332_D1	ClinGen	SJC-DS-1004	https://platform.stjude.cloud/data/cohorts/pediatric-cancer
SJEWS030405_D1	ClinGen	SJC-DS-1007	https://platform.stjude.cloud/data/cohorts/pediatric-cancer
SJEWS030505_D1	ClinGen	SJC-DS-1007	https://platform.stjude.cloud/data/cohorts/pediatric-cancer
SJEWS030540_D1	ClinGen	SJC-DS-1007	https://platform.stjude.cloud/data/cohorts/pediatric-cancer
SJEWS030570_D1	ClinGen	SJC-DS-1007	https://platform.stjude.cloud/data/cohorts/pediatric-cancer
SJEWS030635_D1	ClinGen	SJC-DS-1007	https://platform.stjude.cloud/data/cohorts/pediatric-cancer
SJEWS030801_D1	ClinGen	SJC-DS-1007	https://platform.stjude.cloud/data/cohorts/pediatric-cancer
SJEWS030860_D1	ClinGen	SJC-DS-1007	https://platform.stjude.cloud/data/cohorts/pediatric-cancer
SJEWS030952_D1	ClinGen	SJC-DS-1007	https://platform.stjude.cloud/data/cohorts/pediatric-cancer
SJEWS030998_D1	ClinGen	SJC-DS-1007	https://platform.stjude.cloud/data/cohorts/pediatric-cancer
SJEWS031000_D1	ClinGen	SJC-DS-1007	https://platform.stjude.cloud/data/cohorts/pediatric-cancer
SJEWS031029_D1	ClinGen	SJC-DS-1007	https://platform.stjude.cloud/data/cohorts/pediatric-cancer
SJEWS031083_D1	ClinGen	SJC-DS-1007	https://platform.stjude.cloud/data/cohorts/pediatric-cancer
SJEWS031208_D1	ClinGen	SJC-DS-1007	https://platform.stjude.cloud/data/cohorts/pediatric-cancer
SJGIST030018_D1	ClinGen	SJC-DS-1003	https://platform.stjude.cloud/data/cohorts/pediatric-cancer
SJGIST031251_D1	ClinGen	SJC-DS-1007	https://platform.stjude.cloud/data/cohorts/pediatric-cancer
SJHGG001_A	ClinGen	SJC-DS-1003	https://platform.stjude.cloud/data/cohorts/pediatric-cancer
SJHGG003_A	ClinGen	SJC-DS-1003	https://platform.stjude.cloud/data/cohorts/pediatric-cancer
SJHGG030166_D1	ClinGen	SJC-DS-1004	https://platform.stjude.cloud/data/cohorts/pediatric-cancer
SJHGG030179_D1	ClinGen	SJC-DS-1004	https://platform.stjude.cloud/data/cohorts/pediatric-cancer
SJHGG030198_D1	ClinGen	SJC-DS-1004	https://platform.stjude.cloud/data/cohorts/pediatric-cancer
SJHGG030230_D1	ClinGen	SJC-DS-1004	https://platform.stjude.cloud/data/cohorts/pediatric-cancer
SJHGG030242_D1	ClinGen	SJC-DS-1004	https://platform.stjude.cloud/data/cohorts/pediatric-cancer
SJHGG030278_D1	ClinGen	SJC-DS-1004	https://platform.stjude.cloud/data/cohorts/pediatric-cancer
SJHGG030284_D1	ClinGen	SJC-DS-1004	https://platform.stjude.cloud/data/cohorts/pediatric-cancer
SJHGG030319_D1	ClinGen	SJC-DS-1004	https://platform.stjude.cloud/data/cohorts/pediatric-cancer
SJHGG030374_D1	ClinGen	SJC-DS-1007	https://platform.stjude.cloud/data/cohorts/pediatric-cancer
SJHGG030397_D1	ClinGen	SJC-DS-1007	https://platform.stjude.cloud/data/cohorts/pediatric-cancer
SJHGG030398_D1	ClinGen	SJC-DS-1007	https://platform.stjude.cloud/data/cohorts/pediatric-cancer
SJHGG030406_D2	ClinGen	SJC-DS-1007	https://platform.stjude.cloud/data/cohorts/pediatric-cancer
SJHGG030462_D1	ClinGen	SJC-DS-1007	https://platform.stjude.cloud/data/cohorts/pediatric-cancer
SJHGG030465_D1	ClinGen	SJC-DS-1007	https://platform.stjude.cloud/data/cohorts/pediatric-cancer
SJHGG030497_D1	ClinGen	SJC-DS-1007	https://platform.stjude.cloud/data/cohorts/pediatric-cancer
SJHGG030514_D1	ClinGen	SJC-DS-1007	https://platform.stjude.cloud/data/cohorts/pediatric-cancer
SJHGG030544_D1	ClinGen	SJC-DS-1007	https://platform.stjude.cloud/data/cohorts/pediatric-cancer
SJHGG030544_D2	ClinGen	SJC-DS-1007	https://platform.stjude.cloud/data/cohorts/pediatric-cancer
SJHGG030578_D1	ClinGen	SJC-DS-1007	https://platform.stjude.cloud/data/cohorts/pediatric-cancer
SJHGG030628_D1	ClinGen	SJC-DS-1007	https://platform.stjude.cloud/data/cohorts/pediatric-cancer
SJHGG030665_D1	ClinGen	SJC-DS-1007	https://platform.stjude.cloud/data/cohorts/pediatric-cancer
SJHGG030671_D1	ClinGen	SJC-DS-1007	https://platform.stjude.cloud/data/cohorts/pediatric-cancer
SJHGG030673_D1	ClinGen	SJC-DS-1007	https://platform.stjude.cloud/data/cohorts/pediatric-cancer
SJHGG030688_D1	ClinGen	SJC-DS-1007	https://platform.stjude.cloud/data/cohorts/pediatric-cancer
SJHGG030697_D1	ClinGen	SJC-DS-1007	https://platform.stjude.cloud/data/cohorts/pediatric-cancer
SJHGG030699_D1	ClinGen	SJC-DS-1007	https://platform.stjude.cloud/data/cohorts/pediatric-cancer
SJHGG030703_D1	ClinGen	SJC-DS-1007	https://platform.stjude.cloud/data/cohorts/pediatric-cancer
SJHGG030703_D2	ClinGen	SJC-DS-1007	https://platform.stjude.cloud/data/cohorts/pediatric-cancer
SJHGG030716_D1	ClinGen	SJC-DS-1007	https://platform.stjude.cloud/data/cohorts/pediatric-cancer
SJHGG030738_D1	ClinGen	SJC-DS-1007	https://platform.stjude.cloud/data/cohorts/pediatric-cancer
SJHGG030775_D2	ClinGen	SJC-DS-1007	https://platform.stjude.cloud/data/cohorts/pediatric-cancer
SJHGG030779_D1	ClinGen	SJC-DS-1007	https://platform.stjude.cloud/data/cohorts/pediatric-cancer
SJHGG030796_D1	ClinGen	SJC-DS-1007	https://platform.stjude.cloud/data/cohorts/pediatric-cancer
SJHGG030803_D1	ClinGen	SJC-DS-1007	https://platform.stjude.cloud/data/cohorts/pediatric-cancer
SJHGG030803_D2	ClinGen	SJC-DS-1007	https://platform.stjude.cloud/data/cohorts/pediatric-cancer
SJHGG030851_D1	ClinGen	SJC-DS-1007	https://platform.stjude.cloud/data/cohorts/pediatric-cancer
SJHGG030859_D1	ClinGen	SJC-DS-1007	https://platform.stjude.cloud/data/cohorts/pediatric-cancer
SJHGG030895_D1	ClinGen	SJC-DS-1007	https://platform.stjude.cloud/data/cohorts/pediatric-cancer
SJHGG030905_D1	ClinGen	SJC-DS-1007	https://platform.stjude.cloud/data/cohorts/pediatric-cancer
SJHGG030920_D1	ClinGen	SJC-DS-1007	https://platform.stjude.cloud/data/cohorts/pediatric-cancer
SJHGG030932_D1	ClinGen	SJC-DS-1007	https://platform.stjude.cloud/data/cohorts/pediatric-cancer
SJHGG030960_D1	ClinGen	SJC-DS-1007	https://platform.stjude.cloud/data/cohorts/pediatric-cancer
SJHGG030964_D1	ClinGen	SJC-DS-1007	https://platform.stjude.cloud/data/cohorts/pediatric-cancer
SJHGG031097_D1	ClinGen	SJC-DS-1007	https://platform.stjude.cloud/data/cohorts/pediatric-cancer
SJHGG031119_D1	ClinGen	SJC-DS-1007	https://platform.stjude.cloud/data/cohorts/pediatric-cancer
SJHGG031139_D1	ClinGen	SJC-DS-1007	https://platform.stjude.cloud/data/cohorts/pediatric-cancer
SJHGG031140_D1	ClinGen	SJC-DS-1007	https://platform.stjude.cloud/data/cohorts/pediatric-cancer
SJHGG031167_D1	ClinGen	SJC-DS-1007	https://platform.stjude.cloud/data/cohorts/pediatric-cancer
SJHGG031177_D1	ClinGen	SJC-DS-1007	https://platform.stjude.cloud/data/cohorts/pediatric-cancer
SJHGG031178_D1	ClinGen	SJC-DS-1007	https://platform.stjude.cloud/data/cohorts/pediatric-cancer
SJHGG031178_D2	ClinGen	SJC-DS-1007	https://platform.stjude.cloud/data/cohorts/pediatric-cancer
SJHGG031182_D1	ClinGen	SJC-DS-1007	https://platform.stjude.cloud/data/cohorts/pediatric-cancer
SJHGG031184_D1	ClinGen	SJC-DS-1007	https://platform.stjude.cloud/data/cohorts/pediatric-cancer
SJHGG031190_D1	ClinGen	SJC-DS-1007	https://platform.stjude.cloud/data/cohorts/pediatric-cancer
SJHGG031195_D1	ClinGen	SJC-DS-1007	https://platform.stjude.cloud/data/cohorts/pediatric-cancer
SJHGG031204_D1	ClinGen	SJC-DS-1007	https://platform.stjude.cloud/data/cohorts/pediatric-cancer
SJHGG031209_D1	ClinGen	SJC-DS-1007	https://platform.stjude.cloud/data/cohorts/pediatric-cancer
SJHGG031230_D1	ClinGen	SJC-DS-1007	https://platform.stjude.cloud/data/cohorts/pediatric-cancer
SJHGG031234_D1	ClinGen	SJC-DS-1007	https://platform.stjude.cloud/data/cohorts/pediatric-cancer
SJHGG031274_D1	ClinGen	SJC-DS-1007	https://platform.stjude.cloud/data/cohorts/pediatric-cancer
SJHGG031275_D1	ClinGen	SJC-DS-1007	https://platform.stjude.cloud/data/cohorts/pediatric-cancer
SJHGG031279_D1	ClinGen	SJC-DS-1007	https://platform.stjude.cloud/data/cohorts/pediatric-cancer
SJHGG031282_D1	ClinGen	SJC-DS-1007	https://platform.stjude.cloud/data/cohorts/pediatric-cancer
SJHGG031321_D1	ClinGen	SJC-DS-1007	https://platform.stjude.cloud/data/cohorts/pediatric-cancer
SJHGG031322_D1	ClinGen	SJC-DS-1007	https://platform.stjude.cloud/data/cohorts/pediatric-cancer
SJHGG031332_D1	ClinGen	SJC-DS-1007	https://platform.stjude.cloud/data/cohorts/pediatric-cancer
SJHGG031380_D1	ClinGen	SJC-DS-1007	https://platform.stjude.cloud/data/cohorts/pediatric-cancer
SJHGG031396_D1	ClinGen	SJC-DS-1007	https://platform.stjude.cloud/data/cohorts/pediatric-cancer
SJHGG031489_D1	ClinGen	SJC-DS-1007	https://platform.stjude.cloud/data/cohorts/pediatric-cancer
SJHGG031511_D1	ClinGen	SJC-DS-1007	https://platform.stjude.cloud/data/cohorts/pediatric-cancer
SJIFS031085_D1	ClinGen	SJC-DS-1007	https://platform.stjude.cloud/data/cohorts/pediatric-cancer
SJLGG020_D	ClinGen	SJC-DS-1003	https://platform.stjude.cloud/data/cohorts/pediatric-cancer
SJLGG022_D	ClinGen	SJC-DS-1003	https://platform.stjude.cloud/data/cohorts/pediatric-cancer
SJLGG026_D	ClinGen	SJC-DS-1003	https://platform.stjude.cloud/data/cohorts/pediatric-cancer
SJLGG030162_D1	ClinGen	SJC-DS-1004	https://platform.stjude.cloud/data/cohorts/pediatric-cancer
SJLGG030165_D1	ClinGen	SJC-DS-1004	https://platform.stjude.cloud/data/cohorts/pediatric-cancer
SJLGG030182_D1	ClinGen	SJC-DS-1004	https://platform.stjude.cloud/data/cohorts/pediatric-cancer
SJLGG030202_D1	ClinGen	SJC-DS-1004	https://platform.stjude.cloud/data/cohorts/pediatric-cancer
SJLGG030321_D1	ClinGen	SJC-DS-1004	https://platform.stjude.cloud/data/cohorts/pediatric-cancer
SJLGG030326_D1	ClinGen	SJC-DS-1004	https://platform.stjude.cloud/data/cohorts/pediatric-cancer
SJLGG030340_D1	ClinGen	SJC-DS-1004	https://platform.stjude.cloud/data/cohorts/pediatric-cancer
SJLGG030341_D1	ClinGen	SJC-DS-1004	https://platform.stjude.cloud/data/cohorts/pediatric-cancer
SJLGG030365_D1	ClinGen	SJC-DS-1004	https://platform.stjude.cloud/data/cohorts/pediatric-cancer
SJLGG030387_D1	ClinGen	SJC-DS-1007	https://platform.stjude.cloud/data/cohorts/pediatric-cancer
SJLGG030394_D1	ClinGen	SJC-DS-1007	https://platform.stjude.cloud/data/cohorts/pediatric-cancer
SJLGG030395_D1	ClinGen	SJC-DS-1007	https://platform.stjude.cloud/data/cohorts/pediatric-cancer
SJLGG030401_D1	ClinGen	SJC-DS-1007	https://platform.stjude.cloud/data/cohorts/pediatric-cancer
SJLGG030417_D1	ClinGen	SJC-DS-1007	https://platform.stjude.cloud/data/cohorts/pediatric-cancer
SJLGG030496_D1	ClinGen	SJC-DS-1007	https://platform.stjude.cloud/data/cohorts/pediatric-cancer
SJLGG030575_D1	ClinGen	SJC-DS-1007	https://platform.stjude.cloud/data/cohorts/pediatric-cancer
SJLGG030575_D2	ClinGen	SJC-DS-1007	https://platform.stjude.cloud/data/cohorts/pediatric-cancer
SJLGG030599_D1	ClinGen	SJC-DS-1007	https://platform.stjude.cloud/data/cohorts/pediatric-cancer
SJLGG030611_D1	ClinGen	SJC-DS-1007	https://platform.stjude.cloud/data/cohorts/pediatric-cancer
SJLGG030611_D2	ClinGen	SJC-DS-1007	https://platform.stjude.cloud/data/cohorts/pediatric-cancer
SJLGG030664_D1	ClinGen	SJC-DS-1007	https://platform.stjude.cloud/data/cohorts/pediatric-cancer
SJLGG030687_D1	ClinGen	SJC-DS-1007	https://platform.stjude.cloud/data/cohorts/pediatric-cancer
SJLGG030715_D1	ClinGen	SJC-DS-1007	https://platform.stjude.cloud/data/cohorts/pediatric-cancer
SJLGG030728_D1	ClinGen	SJC-DS-1007	https://platform.stjude.cloud/data/cohorts/pediatric-cancer
SJLGG030729_D1	ClinGen	SJC-DS-1007	https://platform.stjude.cloud/data/cohorts/pediatric-cancer
SJLGG030736_D1	ClinGen	SJC-DS-1007	https://platform.stjude.cloud/data/cohorts/pediatric-cancer
SJLGG030788_D1	ClinGen	SJC-DS-1007	https://platform.stjude.cloud/data/cohorts/pediatric-cancer
SJLGG030797_D1	ClinGen	SJC-DS-1007	https://platform.stjude.cloud/data/cohorts/pediatric-cancer
SJLGG030798_D1	ClinGen	SJC-DS-1007	https://platform.stjude.cloud/data/cohorts/pediatric-cancer
SJLGG030813_D1	ClinGen	SJC-DS-1007	https://platform.stjude.cloud/data/cohorts/pediatric-cancer
SJLGG030818_D1	ClinGen	SJC-DS-1007	https://platform.stjude.cloud/data/cohorts/pediatric-cancer
SJLGG030866_D1	ClinGen	SJC-DS-1007	https://platform.stjude.cloud/data/cohorts/pediatric-cancer
SJLGG030867_D1	ClinGen	SJC-DS-1007	https://platform.stjude.cloud/data/cohorts/pediatric-cancer
SJLGG030874_D1	ClinGen	SJC-DS-1007	https://platform.stjude.cloud/data/cohorts/pediatric-cancer
SJLGG030899_D1	ClinGen	SJC-DS-1007	https://platform.stjude.cloud/data/cohorts/pediatric-cancer
SJLGG030938_D1	ClinGen	SJC-DS-1007	https://platform.stjude.cloud/data/cohorts/pediatric-cancer
SJLGG030959_D1	ClinGen	SJC-DS-1007	https://platform.stjude.cloud/data/cohorts/pediatric-cancer
SJLGG031050_D1	ClinGen	SJC-DS-1007	https://platform.stjude.cloud/data/cohorts/pediatric-cancer
SJLGG031091_D1	ClinGen	SJC-DS-1007	https://platform.stjude.cloud/data/cohorts/pediatric-cancer
SJLGG031096_D1	ClinGen	SJC-DS-1007	https://platform.stjude.cloud/data/cohorts/pediatric-cancer
SJLGG031127_D1	ClinGen	SJC-DS-1007	https://platform.stjude.cloud/data/cohorts/pediatric-cancer
SJLGG031132_D2	ClinGen	SJC-DS-1007	https://platform.stjude.cloud/data/cohorts/pediatric-cancer
SJLGG031166_D1	ClinGen	SJC-DS-1007	https://platform.stjude.cloud/data/cohorts/pediatric-cancer
SJLGG031174_D1	ClinGen	SJC-DS-1007	https://platform.stjude.cloud/data/cohorts/pediatric-cancer
SJLGG031179_D1	ClinGen	SJC-DS-1007	https://platform.stjude.cloud/data/cohorts/pediatric-cancer
SJLGG031191_D1	ClinGen	SJC-DS-1007	https://platform.stjude.cloud/data/cohorts/pediatric-cancer
SJLGG031220_D1	ClinGen	SJC-DS-1007	https://platform.stjude.cloud/data/cohorts/pediatric-cancer
SJLGG031223_D1	ClinGen	SJC-DS-1007	https://platform.stjude.cloud/data/cohorts/pediatric-cancer
SJLGG031240_D1	ClinGen	SJC-DS-1007	https://platform.stjude.cloud/data/cohorts/pediatric-cancer
SJLGG031247_D1	ClinGen	SJC-DS-1007	https://platform.stjude.cloud/data/cohorts/pediatric-cancer
SJLGG031256_D1	ClinGen	SJC-DS-1007	https://platform.stjude.cloud/data/cohorts/pediatric-cancer
SJLGG031283_D1	ClinGen	SJC-DS-1007	https://platform.stjude.cloud/data/cohorts/pediatric-cancer
SJLGG031306_D1	ClinGen	SJC-DS-1007	https://platform.stjude.cloud/data/cohorts/pediatric-cancer
SJLGG031310_D1	ClinGen	SJC-DS-1007	https://platform.stjude.cloud/data/cohorts/pediatric-cancer
SJLGG031317_D1	ClinGen	SJC-DS-1007	https://platform.stjude.cloud/data/cohorts/pediatric-cancer
SJLGG031324_D1	ClinGen	SJC-DS-1007	https://platform.stjude.cloud/data/cohorts/pediatric-cancer
SJLGG031436_D1	ClinGen	SJC-DS-1007	https://platform.stjude.cloud/data/cohorts/pediatric-cancer
SJLGG031459_D1	ClinGen	SJC-DS-1007	https://platform.stjude.cloud/data/cohorts/pediatric-cancer
SJLGG031460_D1	ClinGen	SJC-DS-1007	https://platform.stjude.cloud/data/cohorts/pediatric-cancer
SJLGG031479_D1	ClinGen	SJC-DS-1007	https://platform.stjude.cloud/data/cohorts/pediatric-cancer
SJLGG031523_D1	ClinGen	SJC-DS-1007	https://platform.stjude.cloud/data/cohorts/pediatric-cancer
SJASPS030009_D1	ClinGen	SJC-DS-1003	https://platform.stjude.cloud/data/cohorts/pediatric-cancer
SJASPS030015_D1	ClinGen	SJC-DS-1003	https://platform.stjude.cloud/data/cohorts/pediatric-cancer
SJLGG035_D	ClinGen	SJC-DS-1003	https://platform.stjude.cloud/data/cohorts/pediatric-cancer
SJLGG036_D	ClinGen	SJC-DS-1003	https://platform.stjude.cloud/data/cohorts/pediatric-cancer
SJLGG038_D	ClinGen	SJC-DS-1003	https://platform.stjude.cloud/data/cohorts/pediatric-cancer
SJLGG039_D	ClinGen	SJC-DS-1003	https://platform.stjude.cloud/data/cohorts/pediatric-cancer
SJDSRCT030010_D1	ClinGen	SJC-DS-1003	https://platform.stjude.cloud/data/cohorts/pediatric-cancer
SJDSRCT030016_D1	ClinGen	SJC-DS-1003	https://platform.stjude.cloud/data/cohorts/pediatric-cancer
SJEWS001303_D1	ClinGen	SJC-DS-1003	https://platform.stjude.cloud/data/cohorts/pediatric-cancer
SJIFS030022_D1	ClinGen	SJC-DS-1003	https://platform.stjude.cloud/data/cohorts/pediatric-cancer
SJMPNST030013_D1	ClinGen	SJC-DS-1003	https://platform.stjude.cloud/data/cohorts/pediatric-cancer
SJSS030012_D1	ClinGen	SJC-DS-1003	https://platform.stjude.cloud/data/cohorts/pediatric-cancer
SJSS030017_D1	ClinGen	SJC-DS-1003	https://platform.stjude.cloud/data/cohorts/pediatric-cancer
SJMEL030083_D1	ClinGen	SJC-DS-1004	https://platform.stjude.cloud/data/cohorts/pediatric-cancer
SJNBL030339_D1	ClinGen	SJC-DS-1004	https://platform.stjude.cloud/data/cohorts/pediatric-cancer
SJOS030101_D1	ClinGen	SJC-DS-1004	https://platform.stjude.cloud/data/cohorts/pediatric-cancer
SJOS030272_D1	ClinGen	SJC-DS-1004	https://platform.stjude.cloud/data/cohorts/pediatric-cancer
SJOS030279_D1	ClinGen	SJC-DS-1004	https://platform.stjude.cloud/data/cohorts/pediatric-cancer
SJRB030149_D1	ClinGen	SJC-DS-1004	https://platform.stjude.cloud/data/cohorts/pediatric-cancer
SJRB030188_D1	ClinGen	SJC-DS-1004	https://platform.stjude.cloud/data/cohorts/pediatric-cancer
SJMB002_D	ClinGen	SJC-DS-1003	https://platform.stjude.cloud/data/cohorts/pediatric-cancer
SJMB009_E	ClinGen	SJC-DS-1003	https://platform.stjude.cloud/data/cohorts/pediatric-cancer
SJMB028_D	ClinGen	SJC-DS-1003	https://platform.stjude.cloud/data/cohorts/pediatric-cancer
SJMB030020_D1	ClinGen	SJC-DS-1003	https://platform.stjude.cloud/data/cohorts/pediatric-cancer
SJMB030021_D1	ClinGen	SJC-DS-1003	https://platform.stjude.cloud/data/cohorts/pediatric-cancer
SJMB030055_D1	ClinGen	SJC-DS-1004	https://platform.stjude.cloud/data/cohorts/pediatric-cancer
SJMB030056_D1	ClinGen	SJC-DS-1004	https://platform.stjude.cloud/data/cohorts/pediatric-cancer
SJMB030087_D1	ClinGen	SJC-DS-1004	https://platform.stjude.cloud/data/cohorts/pediatric-cancer
SJMB030089_D1	ClinGen	SJC-DS-1004	https://platform.stjude.cloud/data/cohorts/pediatric-cancer
SJMB030092_D1	ClinGen	SJC-DS-1004	https://platform.stjude.cloud/data/cohorts/pediatric-cancer
SJMB030110_D1	ClinGen	SJC-DS-1004	https://platform.stjude.cloud/data/cohorts/pediatric-cancer
SJMB030114_D1	ClinGen	SJC-DS-1004	https://platform.stjude.cloud/data/cohorts/pediatric-cancer
SJMB030114_D2	ClinGen	SJC-DS-1007	https://platform.stjude.cloud/data/cohorts/pediatric-cancer
SJMB030139_D1	ClinGen	SJC-DS-1004	https://platform.stjude.cloud/data/cohorts/pediatric-cancer
SJMB030181_D1	ClinGen	SJC-DS-1004	https://platform.stjude.cloud/data/cohorts/pediatric-cancer
SJMB030187_D1	ClinGen	SJC-DS-1004	https://platform.stjude.cloud/data/cohorts/pediatric-cancer
SJMB030239_D1	ClinGen	SJC-DS-1004	https://platform.stjude.cloud/data/cohorts/pediatric-cancer
SJMB030251_D1	ClinGen	SJC-DS-1004	https://platform.stjude.cloud/data/cohorts/pediatric-cancer
SJMB030296_D1	ClinGen	SJC-DS-1004	https://platform.stjude.cloud/data/cohorts/pediatric-cancer
SJMB030312_D1	ClinGen	SJC-DS-1004	https://platform.stjude.cloud/data/cohorts/pediatric-cancer
SJMB030315_D1	ClinGen	SJC-DS-1004	https://platform.stjude.cloud/data/cohorts/pediatric-cancer
SJMB030333_D1	ClinGen	SJC-DS-1004	https://platform.stjude.cloud/data/cohorts/pediatric-cancer
SJMB030352_D1	ClinGen	SJC-DS-1007	https://platform.stjude.cloud/data/cohorts/pediatric-cancer
SJMB030357_D1	ClinGen	SJC-DS-1007	https://platform.stjude.cloud/data/cohorts/pediatric-cancer
SJMB030364_D1	ClinGen	SJC-DS-1007	https://platform.stjude.cloud/data/cohorts/pediatric-cancer
SJMB030385_D1	ClinGen	SJC-DS-1007	https://platform.stjude.cloud/data/cohorts/pediatric-cancer
SJMB030396_D1	ClinGen	SJC-DS-1007	https://platform.stjude.cloud/data/cohorts/pediatric-cancer
SJMB030407_D1	ClinGen	SJC-DS-1007	https://platform.stjude.cloud/data/cohorts/pediatric-cancer
SJMB030426_D1	ClinGen	SJC-DS-1007	https://platform.stjude.cloud/data/cohorts/pediatric-cancer
SJMB030446_D1	ClinGen	SJC-DS-1007	https://platform.stjude.cloud/data/cohorts/pediatric-cancer
SJMB030453_D1	ClinGen	SJC-DS-1007	https://platform.stjude.cloud/data/cohorts/pediatric-cancer
SJMB030468_D1	ClinGen	SJC-DS-1007	https://platform.stjude.cloud/data/cohorts/pediatric-cancer
SJMB030488_D1	ClinGen	SJC-DS-1007	https://platform.stjude.cloud/data/cohorts/pediatric-cancer
SJMB030498_D1	ClinGen	SJC-DS-1007	https://platform.stjude.cloud/data/cohorts/pediatric-cancer
SJMB030504_D1	ClinGen	SJC-DS-1007	https://platform.stjude.cloud/data/cohorts/pediatric-cancer
SJMB030530_D1	ClinGen	SJC-DS-1007	https://platform.stjude.cloud/data/cohorts/pediatric-cancer
SJMB030536_D1	ClinGen	SJC-DS-1007	https://platform.stjude.cloud/data/cohorts/pediatric-cancer
SJMB030539_D1	ClinGen	SJC-DS-1007	https://platform.stjude.cloud/data/cohorts/pediatric-cancer
SJMB030557_D1	ClinGen	SJC-DS-1007	https://platform.stjude.cloud/data/cohorts/pediatric-cancer
SJMB030562_D1	ClinGen	SJC-DS-1007	https://platform.stjude.cloud/data/cohorts/pediatric-cancer
SJMB030582_D1	ClinGen	SJC-DS-1007	https://platform.stjude.cloud/data/cohorts/pediatric-cancer
SJMB030583_D1	ClinGen	SJC-DS-1007	https://platform.stjude.cloud/data/cohorts/pediatric-cancer
SJMB030590_D1	ClinGen	SJC-DS-1007	https://platform.stjude.cloud/data/cohorts/pediatric-cancer
SJMB030593_D1	ClinGen	SJC-DS-1007	https://platform.stjude.cloud/data/cohorts/pediatric-cancer
SJMB030594_D1	ClinGen	SJC-DS-1007	https://platform.stjude.cloud/data/cohorts/pediatric-cancer
SJMB030596_D1	ClinGen	SJC-DS-1007	https://platform.stjude.cloud/data/cohorts/pediatric-cancer
SJMB030608_D1	ClinGen	SJC-DS-1007	https://platform.stjude.cloud/data/cohorts/pediatric-cancer
SJMB030610_D1	ClinGen	SJC-DS-1007	https://platform.stjude.cloud/data/cohorts/pediatric-cancer
SJMB030613_D1	ClinGen	SJC-DS-1007	https://platform.stjude.cloud/data/cohorts/pediatric-cancer
SJMB030620_D1	ClinGen	SJC-DS-1007	https://platform.stjude.cloud/data/cohorts/pediatric-cancer
SJMB030649_D1	ClinGen	SJC-DS-1007	https://platform.stjude.cloud/data/cohorts/pediatric-cancer
SJMB030656_D1	ClinGen	SJC-DS-1007	https://platform.stjude.cloud/data/cohorts/pediatric-cancer
SJMB030667_D1	ClinGen	SJC-DS-1007	https://platform.stjude.cloud/data/cohorts/pediatric-cancer
SJMB030679_D1	ClinGen	SJC-DS-1007	https://platform.stjude.cloud/data/cohorts/pediatric-cancer
SJMB030682_D1	ClinGen	SJC-DS-1007	https://platform.stjude.cloud/data/cohorts/pediatric-cancer
SJMB030695_D1	ClinGen	SJC-DS-1007	https://platform.stjude.cloud/data/cohorts/pediatric-cancer
SJMB030696_D1	ClinGen	SJC-DS-1007	https://platform.stjude.cloud/data/cohorts/pediatric-cancer
SJMB030706_D1	ClinGen	SJC-DS-1007	https://platform.stjude.cloud/data/cohorts/pediatric-cancer
SJMB030711_D1	ClinGen	SJC-DS-1007	https://platform.stjude.cloud/data/cohorts/pediatric-cancer
SJMB030712_D1	ClinGen	SJC-DS-1007	https://platform.stjude.cloud/data/cohorts/pediatric-cancer
SJMB030744_D1	ClinGen	SJC-DS-1007	https://platform.stjude.cloud/data/cohorts/pediatric-cancer
SJMB030748_D1	ClinGen	SJC-DS-1007	https://platform.stjude.cloud/data/cohorts/pediatric-cancer
SJMB030750_D1	ClinGen	SJC-DS-1007	https://platform.stjude.cloud/data/cohorts/pediatric-cancer
SJMB030753_D1	ClinGen	SJC-DS-1007	https://platform.stjude.cloud/data/cohorts/pediatric-cancer
SJMB030757_D1	ClinGen	SJC-DS-1007	https://platform.stjude.cloud/data/cohorts/pediatric-cancer
SJMB030776_D1	ClinGen	SJC-DS-1007	https://platform.stjude.cloud/data/cohorts/pediatric-cancer
SJMB030785_D1	ClinGen	SJC-DS-1007	https://platform.stjude.cloud/data/cohorts/pediatric-cancer
SJMB030790_D1	ClinGen	SJC-DS-1007	https://platform.stjude.cloud/data/cohorts/pediatric-cancer
SJMB030825_D1	ClinGen	SJC-DS-1007	https://platform.stjude.cloud/data/cohorts/pediatric-cancer
SJMB030827_D1	ClinGen	SJC-DS-1007	https://platform.stjude.cloud/data/cohorts/pediatric-cancer
SJMB030828_D1	ClinGen	SJC-DS-1007	https://platform.stjude.cloud/data/cohorts/pediatric-cancer
SJMB030838_D1	ClinGen	SJC-DS-1007	https://platform.stjude.cloud/data/cohorts/pediatric-cancer
SJMB030839_D1	ClinGen	SJC-DS-1007	https://platform.stjude.cloud/data/cohorts/pediatric-cancer
SJMB030910_D1	ClinGen	SJC-DS-1007	https://platform.stjude.cloud/data/cohorts/pediatric-cancer
SJMB030910_D2	ClinGen	SJC-DS-1007	https://platform.stjude.cloud/data/cohorts/pediatric-cancer
SJMB030914_D1	ClinGen	SJC-DS-1007	https://platform.stjude.cloud/data/cohorts/pediatric-cancer
SJMB030915_D1	ClinGen	SJC-DS-1007	https://platform.stjude.cloud/data/cohorts/pediatric-cancer
SJMB030915_D2	ClinGen	SJC-DS-1007	https://platform.stjude.cloud/data/cohorts/pediatric-cancer
SJMB030919_D1	ClinGen	SJC-DS-1007	https://platform.stjude.cloud/data/cohorts/pediatric-cancer
SJMB030931_D1	ClinGen	SJC-DS-1007	https://platform.stjude.cloud/data/cohorts/pediatric-cancer
SJMB030949_D1	ClinGen	SJC-DS-1007	https://platform.stjude.cloud/data/cohorts/pediatric-cancer
SJMB030966_D1	ClinGen	SJC-DS-1007	https://platform.stjude.cloud/data/cohorts/pediatric-cancer
SJMB031001_D1	ClinGen	SJC-DS-1007	https://platform.stjude.cloud/data/cohorts/pediatric-cancer
SJMB031016_D1	ClinGen	SJC-DS-1007	https://platform.stjude.cloud/data/cohorts/pediatric-cancer
SJMB031018_D1	ClinGen	SJC-DS-1007	https://platform.stjude.cloud/data/cohorts/pediatric-cancer
SJMB031039_D1	ClinGen	SJC-DS-1007	https://platform.stjude.cloud/data/cohorts/pediatric-cancer
SJMB031041_D2	ClinGen	SJC-DS-1007	https://platform.stjude.cloud/data/cohorts/pediatric-cancer
SJMB031068_D1	ClinGen	SJC-DS-1007	https://platform.stjude.cloud/data/cohorts/pediatric-cancer
SJMB031098_D1	ClinGen	SJC-DS-1007	https://platform.stjude.cloud/data/cohorts/pediatric-cancer
SJMB031110_D1	ClinGen	SJC-DS-1007	https://platform.stjude.cloud/data/cohorts/pediatric-cancer
SJMB031112_D1	ClinGen	SJC-DS-1007	https://platform.stjude.cloud/data/cohorts/pediatric-cancer
SJMB031118_D1	ClinGen	SJC-DS-1007	https://platform.stjude.cloud/data/cohorts/pediatric-cancer
SJMB031126_D1	ClinGen	SJC-DS-1007	https://platform.stjude.cloud/data/cohorts/pediatric-cancer
SJMB031131_D1	ClinGen	SJC-DS-1007	https://platform.stjude.cloud/data/cohorts/pediatric-cancer
SJMB031133_D2	ClinGen	SJC-DS-1007	https://platform.stjude.cloud/data/cohorts/pediatric-cancer
SJMB031162_D1	ClinGen	SJC-DS-1007	https://platform.stjude.cloud/data/cohorts/pediatric-cancer
SJMB031165_D1	ClinGen	SJC-DS-1007	https://platform.stjude.cloud/data/cohorts/pediatric-cancer
SJMB031176_D1	ClinGen	SJC-DS-1007	https://platform.stjude.cloud/data/cohorts/pediatric-cancer
SJMB031187_D1	ClinGen	SJC-DS-1007	https://platform.stjude.cloud/data/cohorts/pediatric-cancer
SJMB031193_D1	ClinGen	SJC-DS-1007	https://platform.stjude.cloud/data/cohorts/pediatric-cancer
SJMB031216_D1	ClinGen	SJC-DS-1007	https://platform.stjude.cloud/data/cohorts/pediatric-cancer
SJMB031227_D1	ClinGen	SJC-DS-1007	https://platform.stjude.cloud/data/cohorts/pediatric-cancer
SJMB031229_D1	ClinGen	SJC-DS-1007	https://platform.stjude.cloud/data/cohorts/pediatric-cancer
SJMB031318_D1	ClinGen	SJC-DS-1007	https://platform.stjude.cloud/data/cohorts/pediatric-cancer
SJMB031328_D1	ClinGen	SJC-DS-1007	https://platform.stjude.cloud/data/cohorts/pediatric-cancer
SJMB031335_D1	ClinGen	SJC-DS-1007	https://platform.stjude.cloud/data/cohorts/pediatric-cancer
SJMB031346_D1	ClinGen	SJC-DS-1007	https://platform.stjude.cloud/data/cohorts/pediatric-cancer
SJMB031371_D1	ClinGen	SJC-DS-1007	https://platform.stjude.cloud/data/cohorts/pediatric-cancer
SJMB031374_D1	ClinGen	SJC-DS-1007	https://platform.stjude.cloud/data/cohorts/pediatric-cancer
SJMB031400_D1	ClinGen	SJC-DS-1007	https://platform.stjude.cloud/data/cohorts/pediatric-cancer
SJMB031418_D1	ClinGen	SJC-DS-1007	https://platform.stjude.cloud/data/cohorts/pediatric-cancer
SJMB031439_D1	ClinGen	SJC-DS-1007	https://platform.stjude.cloud/data/cohorts/pediatric-cancer
SJMB031453_D1	ClinGen	SJC-DS-1007	https://platform.stjude.cloud/data/cohorts/pediatric-cancer
SJMB031475_D1	ClinGen	SJC-DS-1007	https://platform.stjude.cloud/data/cohorts/pediatric-cancer
SJMB031476_D1	ClinGen	SJC-DS-1007	https://platform.stjude.cloud/data/cohorts/pediatric-cancer
SJMB031493_D1	ClinGen	SJC-DS-1007	https://platform.stjude.cloud/data/cohorts/pediatric-cancer
SJMB031540_D1	ClinGen	SJC-DS-1007	https://platform.stjude.cloud/data/cohorts/pediatric-cancer
SJMB067_D	ClinGen	SJC-DS-1003	https://platform.stjude.cloud/data/cohorts/pediatric-cancer
SJMEL001004_D2	ClinGen	SJC-DS-1003	https://platform.stjude.cloud/data/cohorts/pediatric-cancer
SJRB030197_D1	ClinGen	SJC-DS-1004	https://platform.stjude.cloud/data/cohorts/pediatric-cancer
SJMEL030194_D1	ClinGen	SJC-DS-1004	https://platform.stjude.cloud/data/cohorts/pediatric-cancer
SJMEL030436_D1	ClinGen	SJC-DS-1007	https://platform.stjude.cloud/data/cohorts/pediatric-cancer
SJMEL030472_D1	ClinGen	SJC-DS-1007	https://platform.stjude.cloud/data/cohorts/pediatric-cancer
SJMEL030473_D1	ClinGen	SJC-DS-1007	https://platform.stjude.cloud/data/cohorts/pediatric-cancer
SJMEL030473_D2	ClinGen	SJC-DS-1007	https://platform.stjude.cloud/data/cohorts/pediatric-cancer
SJMEL030508_D1	ClinGen	SJC-DS-1007	https://platform.stjude.cloud/data/cohorts/pediatric-cancer
SJMEL030585_D1	ClinGen	SJC-DS-1007	https://platform.stjude.cloud/data/cohorts/pediatric-cancer
SJRB030199_D1	ClinGen	SJC-DS-1004	https://platform.stjude.cloud/data/cohorts/pediatric-cancer
SJMEL030746_D1	ClinGen	SJC-DS-1007	https://platform.stjude.cloud/data/cohorts/pediatric-cancer
SJMEL030747_D1	ClinGen	SJC-DS-1007	https://platform.stjude.cloud/data/cohorts/pediatric-cancer
SJMEL030777_D1	ClinGen	SJC-DS-1007	https://platform.stjude.cloud/data/cohorts/pediatric-cancer
SJMEL030912_D1	ClinGen	SJC-DS-1007	https://platform.stjude.cloud/data/cohorts/pediatric-cancer
SJMEL030957_D1	ClinGen	SJC-DS-1007	https://platform.stjude.cloud/data/cohorts/pediatric-cancer
SJMEL031030_D1	ClinGen	SJC-DS-1007	https://platform.stjude.cloud/data/cohorts/pediatric-cancer
SJMEL031060_D1	ClinGen	SJC-DS-1007	https://platform.stjude.cloud/data/cohorts/pediatric-cancer
SJMEL031072_D1	ClinGen	SJC-DS-1007	https://platform.stjude.cloud/data/cohorts/pediatric-cancer
SJRB030240_D1	ClinGen	SJC-DS-1004	https://platform.stjude.cloud/data/cohorts/pediatric-cancer
SJRB030252_D1	ClinGen	SJC-DS-1004	https://platform.stjude.cloud/data/cohorts/pediatric-cancer
SJMEL031192_D1	ClinGen	SJC-DS-1007	https://platform.stjude.cloud/data/cohorts/pediatric-cancer
SJMEL031196_D1	ClinGen	SJC-DS-1007	https://platform.stjude.cloud/data/cohorts/pediatric-cancer
SJMEL031366_D1	ClinGen	SJC-DS-1007	https://platform.stjude.cloud/data/cohorts/pediatric-cancer
SJRB030289_D1	ClinGen	SJC-DS-1004	https://platform.stjude.cloud/data/cohorts/pediatric-cancer
SJNBL030002_D1	ClinGen	SJC-DS-1003	https://platform.stjude.cloud/data/cohorts/pediatric-cancer
SJNBL030003_D1	ClinGen	SJC-DS-1003	https://platform.stjude.cloud/data/cohorts/pediatric-cancer
SJNBL030014_D1	ClinGen	SJC-DS-1003	https://platform.stjude.cloud/data/cohorts/pediatric-cancer
SJNBL030096_D1	ClinGen	SJC-DS-1004	https://platform.stjude.cloud/data/cohorts/pediatric-cancer
SJNBL030107_D1	ClinGen	SJC-DS-1004	https://platform.stjude.cloud/data/cohorts/pediatric-cancer
SJNBL030147_D1	ClinGen	SJC-DS-1004	https://platform.stjude.cloud/data/cohorts/pediatric-cancer
SJNBL030152_D1	ClinGen	SJC-DS-1004	https://platform.stjude.cloud/data/cohorts/pediatric-cancer
SJNBL030158_D1	ClinGen	SJC-DS-1004	https://platform.stjude.cloud/data/cohorts/pediatric-cancer
SJNBL030177_D1	ClinGen	SJC-DS-1004	https://platform.stjude.cloud/data/cohorts/pediatric-cancer
SJNBL030203_D1	ClinGen	SJC-DS-1004	https://platform.stjude.cloud/data/cohorts/pediatric-cancer
SJNBL030224_D1	ClinGen	SJC-DS-1004	https://platform.stjude.cloud/data/cohorts/pediatric-cancer
SJNBL030259_D1	ClinGen	SJC-DS-1004	https://platform.stjude.cloud/data/cohorts/pediatric-cancer
SJNBL030307_D1	ClinGen	SJC-DS-1004	https://platform.stjude.cloud/data/cohorts/pediatric-cancer
SJNBL030309_D1	ClinGen	SJC-DS-1004	https://platform.stjude.cloud/data/cohorts/pediatric-cancer
SJRB030304_D1	ClinGen	SJC-DS-1004	https://platform.stjude.cloud/data/cohorts/pediatric-cancer
SJNBL030342_D1	ClinGen	SJC-DS-1007	https://platform.stjude.cloud/data/cohorts/pediatric-cancer
SJNBL030412_D1	ClinGen	SJC-DS-1007	https://platform.stjude.cloud/data/cohorts/pediatric-cancer
SJNBL030452_D1	ClinGen	SJC-DS-1007	https://platform.stjude.cloud/data/cohorts/pediatric-cancer
SJRB030317_D1	ClinGen	SJC-DS-1004	https://platform.stjude.cloud/data/cohorts/pediatric-cancer
SJST030131_D1	ClinGen	SJC-DS-1004	https://platform.stjude.cloud/data/cohorts/pediatric-cancer
SJNBL030555_D1	ClinGen	SJC-DS-1007	https://platform.stjude.cloud/data/cohorts/pediatric-cancer
SJNBL030623_D1	ClinGen	SJC-DS-1007	https://platform.stjude.cloud/data/cohorts/pediatric-cancer
SJNBL030641_D1	ClinGen	SJC-DS-1007	https://platform.stjude.cloud/data/cohorts/pediatric-cancer
SJNBL030694_D1	ClinGen	SJC-DS-1007	https://platform.stjude.cloud/data/cohorts/pediatric-cancer
SJST030131_D3	ClinGen	SJC-DS-1004	https://platform.stjude.cloud/data/cohorts/pediatric-cancer
SJNBL030749_D1	ClinGen	SJC-DS-1007	https://platform.stjude.cloud/data/cohorts/pediatric-cancer
SJNBL030758_D1	ClinGen	SJC-DS-1007	https://platform.stjude.cloud/data/cohorts/pediatric-cancer
SJNBL030793_D1	ClinGen	SJC-DS-1007	https://platform.stjude.cloud/data/cohorts/pediatric-cancer
SJNBL030793_D2	ClinGen	SJC-DS-1007	https://platform.stjude.cloud/data/cohorts/pediatric-cancer
SJNBL030810_D1	ClinGen	SJC-DS-1007	https://platform.stjude.cloud/data/cohorts/pediatric-cancer
SJNBL030810_D2	ClinGen	SJC-DS-1007	https://platform.stjude.cloud/data/cohorts/pediatric-cancer
SJNBL030820_D1	ClinGen	SJC-DS-1007	https://platform.stjude.cloud/data/cohorts/pediatric-cancer
SJHGG030335_D1	ClinGen	SJC-DS-1004	https://platform.stjude.cloud/data/cohorts/pediatric-cancer
SJNBL030842_D1	ClinGen	SJC-DS-1007	https://platform.stjude.cloud/data/cohorts/pediatric-cancer
SJNBL030875_D1	ClinGen	SJC-DS-1007	https://platform.stjude.cloud/data/cohorts/pediatric-cancer
SJNBL030882_D1	ClinGen	SJC-DS-1007	https://platform.stjude.cloud/data/cohorts/pediatric-cancer
SJNBL030917_D1	ClinGen	SJC-DS-1007	https://platform.stjude.cloud/data/cohorts/pediatric-cancer
SJNBL030925_D1	ClinGen	SJC-DS-1007	https://platform.stjude.cloud/data/cohorts/pediatric-cancer
SJNBL030955_D1	ClinGen	SJC-DS-1007	https://platform.stjude.cloud/data/cohorts/pediatric-cancer
SJNBL030995_D1	ClinGen	SJC-DS-1007	https://platform.stjude.cloud/data/cohorts/pediatric-cancer
SJNBL031046_D2	ClinGen	SJC-DS-1007	https://platform.stjude.cloud/data/cohorts/pediatric-cancer
SJNBL031053_D1	ClinGen	SJC-DS-1007	https://platform.stjude.cloud/data/cohorts/pediatric-cancer
SJNBL031070_D1	ClinGen	SJC-DS-1007	https://platform.stjude.cloud/data/cohorts/pediatric-cancer
SJNBL031145_D1	ClinGen	SJC-DS-1007	https://platform.stjude.cloud/data/cohorts/pediatric-cancer
SJNBL031159_D2	ClinGen	SJC-DS-1007	https://platform.stjude.cloud/data/cohorts/pediatric-cancer
SJNBL031159_D3	ClinGen	SJC-DS-1007	https://platform.stjude.cloud/data/cohorts/pediatric-cancer
SJNBL031228_D1	ClinGen	SJC-DS-1007	https://platform.stjude.cloud/data/cohorts/pediatric-cancer
SJHGG030336_D1	ClinGen	SJC-DS-1004	https://platform.stjude.cloud/data/cohorts/pediatric-cancer
SJACT030812_D1	ClinGen	SJC-DS-1007	https://platform.stjude.cloud/data/cohorts/pediatric-cancer
SJNBL031246_D1	ClinGen	SJC-DS-1007	https://platform.stjude.cloud/data/cohorts/pediatric-cancer
SJNBL031261_D1	ClinGen	SJC-DS-1007	https://platform.stjude.cloud/data/cohorts/pediatric-cancer
SJNBL031277_D1	ClinGen	SJC-DS-1007	https://platform.stjude.cloud/data/cohorts/pediatric-cancer
SJNBL031338_D1	ClinGen	SJC-DS-1007	https://platform.stjude.cloud/data/cohorts/pediatric-cancer
SJNBL031497_D1	ClinGen	SJC-DS-1007	https://platform.stjude.cloud/data/cohorts/pediatric-cancer
SJNBL101_D	ClinGen	SJC-DS-1003	https://platform.stjude.cloud/data/cohorts/pediatric-cancer
SJNBL105_D	ClinGen	SJC-DS-1003	https://platform.stjude.cloud/data/cohorts/pediatric-cancer
SJNBL107_D	ClinGen	SJC-DS-1003	https://platform.stjude.cloud/data/cohorts/pediatric-cancer
SJNBL110_D	ClinGen	SJC-DS-1003	https://platform.stjude.cloud/data/cohorts/pediatric-cancer
SJNBL117_D	ClinGen	SJC-DS-1003	https://platform.stjude.cloud/data/cohorts/pediatric-cancer
SJOS013_D	ClinGen	SJC-DS-1003	https://platform.stjude.cloud/data/cohorts/pediatric-cancer
SJDSRCT030490_D1	ClinGen	SJC-DS-1007	https://platform.stjude.cloud/data/cohorts/pediatric-cancer
SJOS030129_D1	ClinGen	SJC-DS-1004	https://platform.stjude.cloud/data/cohorts/pediatric-cancer
SJOS030129_D2	ClinGen	SJC-DS-1004	https://platform.stjude.cloud/data/cohorts/pediatric-cancer
SJDSRCT030490_D2	ClinGen	SJC-DS-1007	https://platform.stjude.cloud/data/cohorts/pediatric-cancer
SJDSRCT030722_D1	ClinGen	SJC-DS-1007	https://platform.stjude.cloud/data/cohorts/pediatric-cancer
SJOS030371_D1	ClinGen	SJC-DS-1007	https://platform.stjude.cloud/data/cohorts/pediatric-cancer
SJOS030386_D1	ClinGen	SJC-DS-1007	https://platform.stjude.cloud/data/cohorts/pediatric-cancer
SJEWS030393_D1	ClinGen	SJC-DS-1007	https://platform.stjude.cloud/data/cohorts/pediatric-cancer
SJEWS030565_D1	ClinGen	SJC-DS-1007	https://platform.stjude.cloud/data/cohorts/pediatric-cancer
SJOS030444_D1	ClinGen	SJC-DS-1007	https://platform.stjude.cloud/data/cohorts/pediatric-cancer
SJOS030528_D1	ClinGen	SJC-DS-1007	https://platform.stjude.cloud/data/cohorts/pediatric-cancer
SJGIST030657_D1	ClinGen	SJC-DS-1007	https://platform.stjude.cloud/data/cohorts/pediatric-cancer
SJOS030579_D1	ClinGen	SJC-DS-1007	https://platform.stjude.cloud/data/cohorts/pediatric-cancer
SJGIST030657_D2	ClinGen	SJC-DS-1007	https://platform.stjude.cloud/data/cohorts/pediatric-cancer
SJOS030591_D1	ClinGen	SJC-DS-1007	https://platform.stjude.cloud/data/cohorts/pediatric-cancer
SJOS030591_D2	ClinGen	SJC-DS-1007	https://platform.stjude.cloud/data/cohorts/pediatric-cancer
SJMEL030604_D1	ClinGen	SJC-DS-1007	https://platform.stjude.cloud/data/cohorts/pediatric-cancer
SJMEL031086_D1	ClinGen	SJC-DS-1007	https://platform.stjude.cloud/data/cohorts/pediatric-cancer
SJMEL031086_D3	ClinGen	SJC-DS-1007	https://platform.stjude.cloud/data/cohorts/pediatric-cancer
SJNBL030513_D1	ClinGen	SJC-DS-1007	https://platform.stjude.cloud/data/cohorts/pediatric-cancer
SJNBL030513_D2	ClinGen	SJC-DS-1007	https://platform.stjude.cloud/data/cohorts/pediatric-cancer
SJOS030752_D1	ClinGen	SJC-DS-1007	https://platform.stjude.cloud/data/cohorts/pediatric-cancer
SJNBL030721_D1	ClinGen	SJC-DS-1007	https://platform.stjude.cloud/data/cohorts/pediatric-cancer
SJOS030815_D1	ClinGen	SJC-DS-1007	https://platform.stjude.cloud/data/cohorts/pediatric-cancer
SJNBL030824_D1	ClinGen	SJC-DS-1007	https://platform.stjude.cloud/data/cohorts/pediatric-cancer
SJNBL031232_D1	ClinGen	SJC-DS-1007	https://platform.stjude.cloud/data/cohorts/pediatric-cancer
SJOS030969_D1	ClinGen	SJC-DS-1007	https://platform.stjude.cloud/data/cohorts/pediatric-cancer
SJOS031017_D1	ClinGen	SJC-DS-1007	https://platform.stjude.cloud/data/cohorts/pediatric-cancer
SJOS031071_D1	ClinGen	SJC-DS-1007	https://platform.stjude.cloud/data/cohorts/pediatric-cancer
SJNBL031239_D1	ClinGen	SJC-DS-1007	https://platform.stjude.cloud/data/cohorts/pediatric-cancer
SJOS030422_D1	ClinGen	SJC-DS-1007	https://platform.stjude.cloud/data/cohorts/pediatric-cancer
SJOS031273_D1	ClinGen	SJC-DS-1007	https://platform.stjude.cloud/data/cohorts/pediatric-cancer
SJOS030441_D1	ClinGen	SJC-DS-1007	https://platform.stjude.cloud/data/cohorts/pediatric-cancer
SJOS030566_D1	ClinGen	SJC-DS-1007	https://platform.stjude.cloud/data/cohorts/pediatric-cancer
SJRB002_D	ClinGen	SJC-DS-1003	https://platform.stjude.cloud/data/cohorts/pediatric-cancer
SJRB030050_D1	ClinGen	SJC-DS-1004	https://platform.stjude.cloud/data/cohorts/pediatric-cancer
SJRB030065_D1	ClinGen	SJC-DS-1004	https://platform.stjude.cloud/data/cohorts/pediatric-cancer
SJRB030141_D1	ClinGen	SJC-DS-1004	https://platform.stjude.cloud/data/cohorts/pediatric-cancer
SJOS030589_D1	ClinGen	SJC-DS-1007	https://platform.stjude.cloud/data/cohorts/pediatric-cancer
SJRB030178_D1	ClinGen	SJC-DS-1004	https://platform.stjude.cloud/data/cohorts/pediatric-cancer
SJOS030597_D1	ClinGen	SJC-DS-1007	https://platform.stjude.cloud/data/cohorts/pediatric-cancer
SJOS030605_D1	ClinGen	SJC-DS-1007	https://platform.stjude.cloud/data/cohorts/pediatric-cancer
SJOS030645_D1	ClinGen	SJC-DS-1007	https://platform.stjude.cloud/data/cohorts/pediatric-cancer
SJOS030645_D2	ClinGen	SJC-DS-1007	https://platform.stjude.cloud/data/cohorts/pediatric-cancer
SJOS030648_D1	ClinGen	SJC-DS-1007	https://platform.stjude.cloud/data/cohorts/pediatric-cancer
SJOS030759_D1	ClinGen	SJC-DS-1007	https://platform.stjude.cloud/data/cohorts/pediatric-cancer
SJOS030876_D1	ClinGen	SJC-DS-1007	https://platform.stjude.cloud/data/cohorts/pediatric-cancer
SJOS030876_D2	ClinGen	SJC-DS-1007	https://platform.stjude.cloud/data/cohorts/pediatric-cancer
SJOS031125_D1	ClinGen	SJC-DS-1007	https://platform.stjude.cloud/data/cohorts/pediatric-cancer
SJOS031130_D1	ClinGen	SJC-DS-1007	https://platform.stjude.cloud/data/cohorts/pediatric-cancer
SJRB030408_D1	ClinGen	SJC-DS-1007	https://platform.stjude.cloud/data/cohorts/pediatric-cancer
SJOS031478_D1	ClinGen	SJC-DS-1007	https://platform.stjude.cloud/data/cohorts/pediatric-cancer
SJOS031478_D2	ClinGen	SJC-DS-1007	https://platform.stjude.cloud/data/cohorts/pediatric-cancer
SJRB030626_D1	ClinGen	SJC-DS-1007	https://platform.stjude.cloud/data/cohorts/pediatric-cancer
SJRB031_D	ClinGen	SJC-DS-1003	https://platform.stjude.cloud/data/cohorts/pediatric-cancer
SJRB051_D	ClinGen	SJC-DS-1003	https://platform.stjude.cloud/data/cohorts/pediatric-cancer
SJRHB007_D	ClinGen	SJC-DS-1003	https://platform.stjude.cloud/data/cohorts/pediatric-cancer
SJRHB010_D	ClinGen	SJC-DS-1003	https://platform.stjude.cloud/data/cohorts/pediatric-cancer
SJRB030402_D1	ClinGen	SJC-DS-1007	https://platform.stjude.cloud/data/cohorts/pediatric-cancer
SJRB030403_D1	ClinGen	SJC-DS-1007	https://platform.stjude.cloud/data/cohorts/pediatric-cancer
SJRB030485_D1	ClinGen	SJC-DS-1007	https://platform.stjude.cloud/data/cohorts/pediatric-cancer
SJRHB013_D	ClinGen	SJC-DS-1003	https://platform.stjude.cloud/data/cohorts/pediatric-cancer
SJRHB030115_D1	ClinGen	SJC-DS-1004	https://platform.stjude.cloud/data/cohorts/pediatric-cancer
SJRHB030142_D1	ClinGen	SJC-DS-1004	https://platform.stjude.cloud/data/cohorts/pediatric-cancer
SJRHB030264_D1	ClinGen	SJC-DS-1004	https://platform.stjude.cloud/data/cohorts/pediatric-cancer
SJRHB030348_D1	ClinGen	SJC-DS-1004	https://platform.stjude.cloud/data/cohorts/pediatric-cancer
SJRHB030411_D1	ClinGen	SJC-DS-1007	https://platform.stjude.cloud/data/cohorts/pediatric-cancer
SJRHB030421_D1	ClinGen	SJC-DS-1007	https://platform.stjude.cloud/data/cohorts/pediatric-cancer
SJRHB030445_D1	ClinGen	SJC-DS-1007	https://platform.stjude.cloud/data/cohorts/pediatric-cancer
SJRB030518_D1	ClinGen	SJC-DS-1007	https://platform.stjude.cloud/data/cohorts/pediatric-cancer
SJRHB030451_D1	ClinGen	SJC-DS-1007	https://platform.stjude.cloud/data/cohorts/pediatric-cancer
SJRHB030480_D1	ClinGen	SJC-DS-1007	https://platform.stjude.cloud/data/cohorts/pediatric-cancer
SJRHB030495_D1	ClinGen	SJC-DS-1007	https://platform.stjude.cloud/data/cohorts/pediatric-cancer
SJRHB030538_D1	ClinGen	SJC-DS-1007	https://platform.stjude.cloud/data/cohorts/pediatric-cancer
SJRHB030476_D1	ClinGen	SJC-DS-1007	https://platform.stjude.cloud/data/cohorts/pediatric-cancer
SJRHB030549_D1	ClinGen	SJC-DS-1007	https://platform.stjude.cloud/data/cohorts/pediatric-cancer
SJRHB030549_D2	ClinGen	SJC-DS-1007	https://platform.stjude.cloud/data/cohorts/pediatric-cancer
SJRHB030552_D1	ClinGen	SJC-DS-1007	https://platform.stjude.cloud/data/cohorts/pediatric-cancer
SJRHB030646_D1	ClinGen	SJC-DS-1007	https://platform.stjude.cloud/data/cohorts/pediatric-cancer
SJRHB030550_D1	ClinGen	SJC-DS-1007	https://platform.stjude.cloud/data/cohorts/pediatric-cancer
SJRHB030681_D1	ClinGen	SJC-DS-1007	https://platform.stjude.cloud/data/cohorts/pediatric-cancer
SJRHB030680_D1	ClinGen	SJC-DS-1007	https://platform.stjude.cloud/data/cohorts/pediatric-cancer
SJRHB030765_D1	ClinGen	SJC-DS-1007	https://platform.stjude.cloud/data/cohorts/pediatric-cancer
SJRHB030814_D1	ClinGen	SJC-DS-1007	https://platform.stjude.cloud/data/cohorts/pediatric-cancer
SJRHB030819_D1	ClinGen	SJC-DS-1007	https://platform.stjude.cloud/data/cohorts/pediatric-cancer
SJRHB030858_D1	ClinGen	SJC-DS-1007	https://platform.stjude.cloud/data/cohorts/pediatric-cancer
SJRHB030898_D1	ClinGen	SJC-DS-1007	https://platform.stjude.cloud/data/cohorts/pediatric-cancer
SJRHB030944_D1	ClinGen	SJC-DS-1007	https://platform.stjude.cloud/data/cohorts/pediatric-cancer
SJRHB031003_D1	ClinGen	SJC-DS-1007	https://platform.stjude.cloud/data/cohorts/pediatric-cancer
SJRHB031059_D1	ClinGen	SJC-DS-1007	https://platform.stjude.cloud/data/cohorts/pediatric-cancer
SJRHB031084_D1	ClinGen	SJC-DS-1007	https://platform.stjude.cloud/data/cohorts/pediatric-cancer
SJRHB030787_D1	ClinGen	SJC-DS-1007	https://platform.stjude.cloud/data/cohorts/pediatric-cancer
SJRHB031147_D1	ClinGen	SJC-DS-1007	https://platform.stjude.cloud/data/cohorts/pediatric-cancer
SJRHB031210_D1	ClinGen	SJC-DS-1007	https://platform.stjude.cloud/data/cohorts/pediatric-cancer
SJRHB031225_D1	ClinGen	SJC-DS-1007	https://platform.stjude.cloud/data/cohorts/pediatric-cancer
SJRHB031243_D1	ClinGen	SJC-DS-1007	https://platform.stjude.cloud/data/cohorts/pediatric-cancer
SJRHB031244_D1	ClinGen	SJC-DS-1007	https://platform.stjude.cloud/data/cohorts/pediatric-cancer
SJRHB031244_D2	ClinGen	SJC-DS-1007	https://platform.stjude.cloud/data/cohorts/pediatric-cancer
SJRHB031245_D1	ClinGen	SJC-DS-1007	https://platform.stjude.cloud/data/cohorts/pediatric-cancer
SJRHB031257_D1	ClinGen	SJC-DS-1007	https://platform.stjude.cloud/data/cohorts/pediatric-cancer
SJRHB031117_D1	ClinGen	SJC-DS-1007	https://platform.stjude.cloud/data/cohorts/pediatric-cancer
SJRHB031381_D1	ClinGen	SJC-DS-1007	https://platform.stjude.cloud/data/cohorts/pediatric-cancer
SJRHB031320_D1	ClinGen	SJC-DS-1007	https://platform.stjude.cloud/data/cohorts/pediatric-cancer
SJRHB031412_D1	ClinGen	SJC-DS-1007	https://platform.stjude.cloud/data/cohorts/pediatric-cancer
SJRHB031519_D1	ClinGen	SJC-DS-1007	https://platform.stjude.cloud/data/cohorts/pediatric-cancer
SJRHB031412_D2	ClinGen	SJC-DS-1007	https://platform.stjude.cloud/data/cohorts/pediatric-cancer
SJST030372_D1	ClinGen	SJC-DS-1007	https://platform.stjude.cloud/data/cohorts/pediatric-cancer
SJST030043_D1	ClinGen	SJC-DS-1004	https://platform.stjude.cloud/data/cohorts/pediatric-cancer
SJST030043_D2	ClinGen	SJC-DS-1004	https://platform.stjude.cloud/data/cohorts/pediatric-cancer
SJST030049_D1	ClinGen	SJC-DS-1004	https://platform.stjude.cloud/data/cohorts/pediatric-cancer
SJST030084_D1	ClinGen	SJC-DS-1004	https://platform.stjude.cloud/data/cohorts/pediatric-cancer
SJST030105_D1	ClinGen	SJC-DS-1004	https://platform.stjude.cloud/data/cohorts/pediatric-cancer
SJST030121_D1	ClinGen	SJC-DS-1004	https://platform.stjude.cloud/data/cohorts/pediatric-cancer
SJST030122_D1	ClinGen	SJC-DS-1004	https://platform.stjude.cloud/data/cohorts/pediatric-cancer
SJST030381_D1	ClinGen	SJC-DS-1007	https://platform.stjude.cloud/data/cohorts/pediatric-cancer
SJST030381_D2	ClinGen	SJC-DS-1007	https://platform.stjude.cloud/data/cohorts/pediatric-cancer
SJST030137_D1	ClinGen	SJC-DS-1004	https://platform.stjude.cloud/data/cohorts/pediatric-cancer
SJST030157_D1	ClinGen	SJC-DS-1004	https://platform.stjude.cloud/data/cohorts/pediatric-cancer
SJST030167_D1	ClinGen	SJC-DS-1004	https://platform.stjude.cloud/data/cohorts/pediatric-cancer
SJST030211_D1	ClinGen	SJC-DS-1004	https://platform.stjude.cloud/data/cohorts/pediatric-cancer
SJST030222_D1	ClinGen	SJC-DS-1004	https://platform.stjude.cloud/data/cohorts/pediatric-cancer
SJST030226_D1	ClinGen	SJC-DS-1004	https://platform.stjude.cloud/data/cohorts/pediatric-cancer
SJST030246_D1	ClinGen	SJC-DS-1004	https://platform.stjude.cloud/data/cohorts/pediatric-cancer
SJST030303_D1	ClinGen	SJC-DS-1004	https://platform.stjude.cloud/data/cohorts/pediatric-cancer
SJST030308_D1	ClinGen	SJC-DS-1004	https://platform.stjude.cloud/data/cohorts/pediatric-cancer
SJST030310_D1	ClinGen	SJC-DS-1004	https://platform.stjude.cloud/data/cohorts/pediatric-cancer
SJST030329_D1	ClinGen	SJC-DS-1004	https://platform.stjude.cloud/data/cohorts/pediatric-cancer
SJST030383_D1	ClinGen	SJC-DS-1007	https://platform.stjude.cloud/data/cohorts/pediatric-cancer
SJST030380_D1	ClinGen	SJC-DS-1007	https://platform.stjude.cloud/data/cohorts/pediatric-cancer
SJST030383_D2	ClinGen	SJC-DS-1007	https://platform.stjude.cloud/data/cohorts/pediatric-cancer
SJST030705_D1	ClinGen	SJC-DS-1007	https://platform.stjude.cloud/data/cohorts/pediatric-cancer
SJST030730_D1	ClinGen	SJC-DS-1007	https://platform.stjude.cloud/data/cohorts/pediatric-cancer
SJST030732_D1	ClinGen	SJC-DS-1007	https://platform.stjude.cloud/data/cohorts/pediatric-cancer
SJST030389_D1	ClinGen	SJC-DS-1007	https://platform.stjude.cloud/data/cohorts/pediatric-cancer
SJST030418_D1	ClinGen	SJC-DS-1007	https://platform.stjude.cloud/data/cohorts/pediatric-cancer
SJST030420_D1	ClinGen	SJC-DS-1007	https://platform.stjude.cloud/data/cohorts/pediatric-cancer
SJST030425_D1	ClinGen	SJC-DS-1007	https://platform.stjude.cloud/data/cohorts/pediatric-cancer
SJST030428_D1	ClinGen	SJC-DS-1007	https://platform.stjude.cloud/data/cohorts/pediatric-cancer
SJST030433_D1	ClinGen	SJC-DS-1007	https://platform.stjude.cloud/data/cohorts/pediatric-cancer
SJST030447_D1	ClinGen	SJC-DS-1007	https://platform.stjude.cloud/data/cohorts/pediatric-cancer
SJST030457_D1	ClinGen	SJC-DS-1007	https://platform.stjude.cloud/data/cohorts/pediatric-cancer
SJST030479_D1	ClinGen	SJC-DS-1007	https://platform.stjude.cloud/data/cohorts/pediatric-cancer
SJST030483_D1	ClinGen	SJC-DS-1007	https://platform.stjude.cloud/data/cohorts/pediatric-cancer
SJST030503_D1	ClinGen	SJC-DS-1007	https://platform.stjude.cloud/data/cohorts/pediatric-cancer
SJST030526_D1	ClinGen	SJC-DS-1007	https://platform.stjude.cloud/data/cohorts/pediatric-cancer
SJST030529_D1	ClinGen	SJC-DS-1007	https://platform.stjude.cloud/data/cohorts/pediatric-cancer
SJST030531_D1	ClinGen	SJC-DS-1007	https://platform.stjude.cloud/data/cohorts/pediatric-cancer
SJST030531_D2	ClinGen	SJC-DS-1007	https://platform.stjude.cloud/data/cohorts/pediatric-cancer
SJST030531_D3	ClinGen	SJC-DS-1007	https://platform.stjude.cloud/data/cohorts/pediatric-cancer
SJST030564_D1	ClinGen	SJC-DS-1007	https://platform.stjude.cloud/data/cohorts/pediatric-cancer
SJST030567_D1	ClinGen	SJC-DS-1007	https://platform.stjude.cloud/data/cohorts/pediatric-cancer
SJST030573_D1	ClinGen	SJC-DS-1007	https://platform.stjude.cloud/data/cohorts/pediatric-cancer
SJST030602_D1	ClinGen	SJC-DS-1007	https://platform.stjude.cloud/data/cohorts/pediatric-cancer
SJST030609_D1	ClinGen	SJC-DS-1007	https://platform.stjude.cloud/data/cohorts/pediatric-cancer
SJST030619_D1	ClinGen	SJC-DS-1007	https://platform.stjude.cloud/data/cohorts/pediatric-cancer
SJST030633_D1	ClinGen	SJC-DS-1007	https://platform.stjude.cloud/data/cohorts/pediatric-cancer
SJST030633_D2	ClinGen	SJC-DS-1007	https://platform.stjude.cloud/data/cohorts/pediatric-cancer
SJST030634_D1	ClinGen	SJC-DS-1007	https://platform.stjude.cloud/data/cohorts/pediatric-cancer
SJST030636_D1	ClinGen	SJC-DS-1007	https://platform.stjude.cloud/data/cohorts/pediatric-cancer
SJST030638_D1	ClinGen	SJC-DS-1007	https://platform.stjude.cloud/data/cohorts/pediatric-cancer
SJST030642_D1	ClinGen	SJC-DS-1007	https://platform.stjude.cloud/data/cohorts/pediatric-cancer
SJST030676_D1	ClinGen	SJC-DS-1007	https://platform.stjude.cloud/data/cohorts/pediatric-cancer
SJST030678_D1	ClinGen	SJC-DS-1007	https://platform.stjude.cloud/data/cohorts/pediatric-cancer
SJST030732_D2	ClinGen	SJC-DS-1007	https://platform.stjude.cloud/data/cohorts/pediatric-cancer
SJST030873_D1	ClinGen	SJC-DS-1007	https://platform.stjude.cloud/data/cohorts/pediatric-cancer
SJST030731_D1	ClinGen	SJC-DS-1007	https://platform.stjude.cloud/data/cohorts/pediatric-cancer
SJST031055_D1	ClinGen	SJC-DS-1007	https://platform.stjude.cloud/data/cohorts/pediatric-cancer
SJST031109_D1	ClinGen	SJC-DS-1007	https://platform.stjude.cloud/data/cohorts/pediatric-cancer
SJST030768_D1	ClinGen	SJC-DS-1007	https://platform.stjude.cloud/data/cohorts/pediatric-cancer
SJST030768_D2	ClinGen	SJC-DS-1007	https://platform.stjude.cloud/data/cohorts/pediatric-cancer
SJST030783_D1	ClinGen	SJC-DS-1007	https://platform.stjude.cloud/data/cohorts/pediatric-cancer
SJST030835_D1	ClinGen	SJC-DS-1007	https://platform.stjude.cloud/data/cohorts/pediatric-cancer
SJST030868_D1	ClinGen	SJC-DS-1007	https://platform.stjude.cloud/data/cohorts/pediatric-cancer
SJST030870_D1	ClinGen	SJC-DS-1007	https://platform.stjude.cloud/data/cohorts/pediatric-cancer
SJWLM030467_D1	ClinGen	SJC-DS-1007	https://platform.stjude.cloud/data/cohorts/pediatric-cancer
SJST030890_D1	ClinGen	SJC-DS-1007	https://platform.stjude.cloud/data/cohorts/pediatric-cancer
SJST030890_D2	ClinGen	SJC-DS-1007	https://platform.stjude.cloud/data/cohorts/pediatric-cancer
SJST030890_D3	ClinGen	SJC-DS-1007	https://platform.stjude.cloud/data/cohorts/pediatric-cancer
SJST030909_D1	ClinGen	SJC-DS-1007	https://platform.stjude.cloud/data/cohorts/pediatric-cancer
SJST030918_D1	ClinGen	SJC-DS-1007	https://platform.stjude.cloud/data/cohorts/pediatric-cancer
SJST030929_D1	ClinGen	SJC-DS-1007	https://platform.stjude.cloud/data/cohorts/pediatric-cancer
SJST030929_D2	ClinGen	SJC-DS-1007	https://platform.stjude.cloud/data/cohorts/pediatric-cancer
SJST030941_D1	ClinGen	SJC-DS-1007	https://platform.stjude.cloud/data/cohorts/pediatric-cancer
SJST030945_D1	ClinGen	SJC-DS-1007	https://platform.stjude.cloud/data/cohorts/pediatric-cancer
SJST030953_D1	ClinGen	SJC-DS-1007	https://platform.stjude.cloud/data/cohorts/pediatric-cancer
SJST030954_D1	ClinGen	SJC-DS-1007	https://platform.stjude.cloud/data/cohorts/pediatric-cancer
SJST030965_D1	ClinGen	SJC-DS-1007	https://platform.stjude.cloud/data/cohorts/pediatric-cancer
SJST030970_D1	ClinGen	SJC-DS-1007	https://platform.stjude.cloud/data/cohorts/pediatric-cancer
SJST030985_D1	ClinGen	SJC-DS-1007	https://platform.stjude.cloud/data/cohorts/pediatric-cancer
SJST031011_D1	ClinGen	SJC-DS-1007	https://platform.stjude.cloud/data/cohorts/pediatric-cancer
SJST031013_D1	ClinGen	SJC-DS-1007	https://platform.stjude.cloud/data/cohorts/pediatric-cancer
SJST031027_D1	ClinGen	SJC-DS-1007	https://platform.stjude.cloud/data/cohorts/pediatric-cancer
SJST031031_D1	ClinGen	SJC-DS-1007	https://platform.stjude.cloud/data/cohorts/pediatric-cancer
SJST031049_D1	ClinGen	SJC-DS-1007	https://platform.stjude.cloud/data/cohorts/pediatric-cancer
SJST031054_D1	ClinGen	SJC-DS-1007	https://platform.stjude.cloud/data/cohorts/pediatric-cancer
SJWLM030548_D1	ClinGen	SJC-DS-1007	https://platform.stjude.cloud/data/cohorts/pediatric-cancer
SJST031101_D1	ClinGen	SJC-DS-1007	https://platform.stjude.cloud/data/cohorts/pediatric-cancer
SJST031103_D1	ClinGen	SJC-DS-1007	https://platform.stjude.cloud/data/cohorts/pediatric-cancer
SJST031108_D1	ClinGen	SJC-DS-1007	https://platform.stjude.cloud/data/cohorts/pediatric-cancer
SJWLM030704_D1	ClinGen	SJC-DS-1007	https://platform.stjude.cloud/data/cohorts/pediatric-cancer
SJST031143_D1	ClinGen	SJC-DS-1007	https://platform.stjude.cloud/data/cohorts/pediatric-cancer
SJST031146_D1	ClinGen	SJC-DS-1007	https://platform.stjude.cloud/data/cohorts/pediatric-cancer
SJST031148_D1	ClinGen	SJC-DS-1007	https://platform.stjude.cloud/data/cohorts/pediatric-cancer
SJST031181_D1	ClinGen	SJC-DS-1007	https://platform.stjude.cloud/data/cohorts/pediatric-cancer
SJST031189_D1	ClinGen	SJC-DS-1007	https://platform.stjude.cloud/data/cohorts/pediatric-cancer
SJST031207_D1	ClinGen	SJC-DS-1007	https://platform.stjude.cloud/data/cohorts/pediatric-cancer
SJST031262_D1	ClinGen	SJC-DS-1007	https://platform.stjude.cloud/data/cohorts/pediatric-cancer
SJST031270_D1	ClinGen	SJC-DS-1007	https://platform.stjude.cloud/data/cohorts/pediatric-cancer
SJST031286_D1	ClinGen	SJC-DS-1007	https://platform.stjude.cloud/data/cohorts/pediatric-cancer
SJST031286_D2	ClinGen	SJC-DS-1007	https://platform.stjude.cloud/data/cohorts/pediatric-cancer
SJST031291_D1	ClinGen	SJC-DS-1007	https://platform.stjude.cloud/data/cohorts/pediatric-cancer
SJST031314_D1	ClinGen	SJC-DS-1007	https://platform.stjude.cloud/data/cohorts/pediatric-cancer
SJST031323_D1	ClinGen	SJC-DS-1007	https://platform.stjude.cloud/data/cohorts/pediatric-cancer
SJST031339_D1	ClinGen	SJC-DS-1007	https://platform.stjude.cloud/data/cohorts/pediatric-cancer
SJST031341_D1	ClinGen	SJC-DS-1007	https://platform.stjude.cloud/data/cohorts/pediatric-cancer
SJST031345_D1	ClinGen	SJC-DS-1007	https://platform.stjude.cloud/data/cohorts/pediatric-cancer
SJST031353_D1	ClinGen	SJC-DS-1007	https://platform.stjude.cloud/data/cohorts/pediatric-cancer
SJST031355_D1	ClinGen	SJC-DS-1007	https://platform.stjude.cloud/data/cohorts/pediatric-cancer
SJST031362_D1	ClinGen	SJC-DS-1007	https://platform.stjude.cloud/data/cohorts/pediatric-cancer
SJST031373_D1	ClinGen	SJC-DS-1007	https://platform.stjude.cloud/data/cohorts/pediatric-cancer
SJST031379_D1	ClinGen	SJC-DS-1007	https://platform.stjude.cloud/data/cohorts/pediatric-cancer
SJST031379_D2	ClinGen	SJC-DS-1007	https://platform.stjude.cloud/data/cohorts/pediatric-cancer
SJST031394_D1	ClinGen	SJC-DS-1007	https://platform.stjude.cloud/data/cohorts/pediatric-cancer
SJST031395_D1	ClinGen	SJC-DS-1007	https://platform.stjude.cloud/data/cohorts/pediatric-cancer
SJST031435_D1	ClinGen	SJC-DS-1007	https://platform.stjude.cloud/data/cohorts/pediatric-cancer
SJST031468_D1	ClinGen	SJC-DS-1007	https://platform.stjude.cloud/data/cohorts/pediatric-cancer
SJST031499_D1	ClinGen	SJC-DS-1007	https://platform.stjude.cloud/data/cohorts/pediatric-cancer
SJST031504_D2	ClinGen	SJC-DS-1007	https://platform.stjude.cloud/data/cohorts/pediatric-cancer
SJST031506_D2	ClinGen	SJC-DS-1007	https://platform.stjude.cloud/data/cohorts/pediatric-cancer
SJST031514_D1	ClinGen	SJC-DS-1007	https://platform.stjude.cloud/data/cohorts/pediatric-cancer
SJST031515_D1	ClinGen	SJC-DS-1007	https://platform.stjude.cloud/data/cohorts/pediatric-cancer
SJST031516_D1	ClinGen	SJC-DS-1007	https://platform.stjude.cloud/data/cohorts/pediatric-cancer
SJWLM030062_D1	ClinGen	SJC-DS-1004	https://platform.stjude.cloud/data/cohorts/pediatric-cancer
SJWLM030106_D1	ClinGen	SJC-DS-1004	https://platform.stjude.cloud/data/cohorts/pediatric-cancer
SJWLM030138_D1	ClinGen	SJC-DS-1004	https://platform.stjude.cloud/data/cohorts/pediatric-cancer
SJWLM030180_D1	ClinGen	SJC-DS-1004	https://platform.stjude.cloud/data/cohorts/pediatric-cancer
SJWLM030180_D2	ClinGen	SJC-DS-1004	https://platform.stjude.cloud/data/cohorts/pediatric-cancer
SJWLM030223_D1	ClinGen	SJC-DS-1004	https://platform.stjude.cloud/data/cohorts/pediatric-cancer
SJWLM030234_D1	ClinGen	SJC-DS-1004	https://platform.stjude.cloud/data/cohorts/pediatric-cancer
SJWLM030261_D1	ClinGen	SJC-DS-1004	https://platform.stjude.cloud/data/cohorts/pediatric-cancer
SJWLM030261_D2	ClinGen	SJC-DS-1004	https://platform.stjude.cloud/data/cohorts/pediatric-cancer
SJWLM030423_D1	ClinGen	SJC-DS-1007	https://platform.stjude.cloud/data/cohorts/pediatric-cancer
SJWLM030429_D1	ClinGen	SJC-DS-1007	https://platform.stjude.cloud/data/cohorts/pediatric-cancer
SJWLM030435_D1	ClinGen	SJC-DS-1007	https://platform.stjude.cloud/data/cohorts/pediatric-cancer
SJWLM030739_D1	ClinGen	SJC-DS-1007	https://platform.stjude.cloud/data/cohorts/pediatric-cancer
SJWLM030521_D1	ClinGen	SJC-DS-1007	https://platform.stjude.cloud/data/cohorts/pediatric-cancer
SJWLM030792_D1	ClinGen	SJC-DS-1007	https://platform.stjude.cloud/data/cohorts/pediatric-cancer
SJWLM030577_D1	ClinGen	SJC-DS-1007	https://platform.stjude.cloud/data/cohorts/pediatric-cancer
SJWLM030691_D1	ClinGen	SJC-DS-1007	https://platform.stjude.cloud/data/cohorts/pediatric-cancer
SJWLM030897_D1	ClinGen	SJC-DS-1007	https://platform.stjude.cloud/data/cohorts/pediatric-cancer
SJWLM030720_D1	ClinGen	SJC-DS-1007	https://platform.stjude.cloud/data/cohorts/pediatric-cancer
SJWLM030737_D1	ClinGen	SJC-DS-1007	https://platform.stjude.cloud/data/cohorts/pediatric-cancer
SJWLM030737_D2	ClinGen	SJC-DS-1007	https://platform.stjude.cloud/data/cohorts/pediatric-cancer
SJWLM030924_D1	ClinGen	SJC-DS-1007	https://platform.stjude.cloud/data/cohorts/pediatric-cancer
SJWLM030774_D1	ClinGen	SJC-DS-1007	https://platform.stjude.cloud/data/cohorts/pediatric-cancer
SJWLM030951_D1	ClinGen	SJC-DS-1007	https://platform.stjude.cloud/data/cohorts/pediatric-cancer
SJWLM031124_D1	ClinGen	SJC-DS-1007	https://platform.stjude.cloud/data/cohorts/pediatric-cancer
SJWLM031308_D1	ClinGen	SJC-DS-1007	https://platform.stjude.cloud/data/cohorts/pediatric-cancer
SJWLM031333_D1	ClinGen	SJC-DS-1007	https://platform.stjude.cloud/data/cohorts/pediatric-cancer
SJWLM031009_D1	ClinGen	SJC-DS-1007	https://platform.stjude.cloud/data/cohorts/pediatric-cancer
SJHGG030670_D1	ClinGen	SJC-DS-1007	https://platform.stjude.cloud/data/cohorts/pediatric-cancer
SJWLM031171_D1	ClinGen	SJC-DS-1007	https://platform.stjude.cloud/data/cohorts/pediatric-cancer
SJWLM031295_D1	ClinGen	SJC-DS-1007	https://platform.stjude.cloud/data/cohorts/pediatric-cancer
SJHGG031038_D1	ClinGen	SJC-DS-1007	https://platform.stjude.cloud/data/cohorts/pediatric-cancer
SJHGG031040_D1	ClinGen	SJC-DS-1007	https://platform.stjude.cloud/data/cohorts/pediatric-cancer
SJWLM031458_D1	ClinGen	SJC-DS-1007	https://platform.stjude.cloud/data/cohorts/pediatric-cancer
SJWLM031494_D1	ClinGen	SJC-DS-1007	https://platform.stjude.cloud/data/cohorts/pediatric-cancer
