# Supplementary material for: Discovery of immunotherapy targets for pediatric solid and brain tumors by exon-level expression
Source: Nat Commun. 2024 May 3;15:3732. doi: 10.1038/s41467-024-47649-y (PMC11068777; doi:10.1038/s41467-024-47649-y)
Supplement: Supplementary file 9 — Source Data [file 41467_2024_47649_MOESM9_ESM.xlsx]

## Sheet: Figure 1B
	PCGP	TARGET	ClinGen
other BT	0	0	111
MB	8	0	118
LGG	76	0	64
HGG	80	0	75
EPD	69	0	70
CPC	21	0	0
other ST	0	0	136
WT	0	123	35
RMS	43	0	43
RB	1	0	22
OS	15	87	34
NBL	0	160	59
MEL	9	0	22
EWS	0	0	20
DSRCT	0	0	9
ACC	18	0	4

## Sheet: Figure 2
Gene	Origin	Exon	Oncofetal	Class	Localization	Quality	BM_present_ratio	ACC	DSRCT	EWS	MEL	NBL	OS	RB	RMS	WT	Other ST	CPC	EPN	HGG	LGG	MB	Other BT	Adipose Tissue	Adrenal Gland	Bladder	Blood Vessel	Blood	Brain	Breast	Cervix Uteri	Colon	Esophagus	Fallopian Tube	Heart	Kidney	Liver	Lung	Muscle	Nerve	Ovary	Pancreas	Pituitary	Prostate	Salivary Gland	Skin	Small Intestine	Spleen	Stomach
CDH4	Cell Adhesion	CDH4_chr20_61929609_61929842_+	FALSE	Gene	SURFACEOME	Tier1	0.285494	0.223506	0.66054	0.180793	0	0	0	0	0	0	0	0	0.208812	0.0990501	0.0305468	0	0	0	0	0	0	0	0.134928	0	0	0	0	0	0	0	0	0	0	0	0.543498	0	0	0	0	0	0	0	0
CDH8	Cell Adhesion	CDH8_chr16_61713841_61713958_-	FALSE	Gene	MATRISOME_SURFACEOME	Tier1	0.155864	0	0	0.551591	0	0	0	0	0	0	0	0	0	0	0	0	0	0	0	0	0	0	0	0	0	0	0	0	0	0	0	0	0	0	0	0	0	0	0	0	0	0	0
IBSP	Cell Adhesion	IBSP_chr4_87810606_87810764_+	FALSE	Gene	MATRISOME	Tier1	0.058642	0	0	0	0	0	0.918784	0	0	0	0	0	0	0	0	0	0	0	0	0	0	0	0	0	0	0	0	0	0	0	0	0	0	0	0	0	0	0	0	0	0	0	0
COL11A1	Collagen	COL11A1_chr1_103025521_103025613_-	FALSE	Gene	MATRISOME_SURFACEOME	Tier1	0.0169753	0.404078	0.200036	0.0392961	0.477437	0	0.814686	0.028172	0.12462	0	0.0418625	0.630848	0.0542177	0.40402	0.402595	0.203067	0.440406	0	0	0	0	0	0	0	0	0	0	0	0	0	0	0	0	0	0	0	0	0	0	0	0	0	0
COL20A1	Collagen	COL20A1_chr20_63328079_63328127_+	FALSE	Gene	MATRISOME	Tier1	0.0540123	0	0.920905	0	0	0	0	0	0	0	0	0	0	0.577428	0.828949	0	0	0	0	0	0	0	0.366274	0	0	0	0	0	0	0	0	0	0	0	0	0	0.0983192	0	0	0	0	0	0
COL26A1	Collagen	COL26A1_chr7_101545338_101545490_+	FALSE	Gene	MATRISOME_SURFACEOME	Tier1	NA	0	0	0	0	0	0	0	0.30799	0.582426	0	0.1153	0	0	0	0	0	0	0	0	0	0	0	0	0	0	0	0	0	0	0	0	0	0	0	0	0	0	0	0	0	0	0
COL6A3	Collagen	COL6A3_chr2_237378636_237379235_-	FALSE	AS	MATRISOME	Tier1	NA	0	0.868858	0.394418	0.551418	0	0.596778	0	0.60414	0.112398	0.595123	0	0	0	0	0	0.0530246	0	0	0	0	0	0	0	0.0505746	0	0	0	0	0	0	0	0	0	0.270954	0	0	0	0	0	0	0	0
COL9A1	Collagen	COL9A1_chr6_70281004_70281039_-	FALSE	Gene	MATRISOME	Tier1	0	0	0	0	0	0	0	0.492494	0	0.0801322	0	0.436575	0	0.170189	0.649433	0	0	0	0	0	0	0	0.132495	0	0	0	0	0	0	0	0	0	0	0	0	0	0.0247385	0	0	0	0	0	0
FN1	ECM Glycoprotein	FN1_chr2_215392931_215393203_-	TRUE	AS	MATRISOME	Tier1	NA	0.123263	0.518507	0.942176	0.553319	0.342608	0.851301	0.213849	0.802001	0.731251	0.847731	0.40665	0.392653	0.594055	0.176089	0.600985	0.716009	0	0	0.77028	0.801379	0	0	0	0.137293	0.625973	0.489794	0.5962	0.222398	0	0	0.416317	0	0	0.420496	0	0	0.277521	0	0	0	0	0.08128
FRAS1	ECM Glycoprotein	FRAS1_chr4_78363513_78363665_+	FALSE	Gene	MATRISOME_SURFACEOME	Tier1	0.0740741	0	0.547578	0	0	0	0	0	0	0	0.0147727	0.042668	0	0	0	0.0599935	0.376333	0	0	0	0	0	0	0	0	0	0	0	0	0	0	0	0	0	0	0	0	0	0	0	0	0	0
LAMA1	ECM Glycoprotein	LAMA1_chr18_6961586_6961759_-	FALSE	Gene	MATRISOME	Tier1	0.0154321	0	0	0	0	0	0	0.429073	0.1619	0	0	0	0.626076	0.184822	0	0	0	0	0	0	0	0	0	0	0	0	0	0	0	0.0872131	0	0	0	0	0	0	0.0134602	0	0	0	0	0	0
POSTN	ECM Glycoprotein	POSTN_chr13_37574572_37574652_-	FALSE	AS	MATRISOME	Tier1	NA	0	0.235137	0.186291	0.630263	0	0.168022	0	0.696986	0.581148	0.404467	0	0	0	0.163438	0	0.371197	0.134636	0	0.185766	0.366608	0	0	0.143788	0.0241858	0	0	0.466121	0.188532	0	0	0	0	0.10374	0	0	0	0	0	0.123243	0	0	0.0390942
TNC	ECM Glycoprotein	TNC_chr9_115048260_115048532_-	TRUE	AS	MATRISOME_SURFACEOME	Tier1	NA	0	0	0	0.383494	0	0.603104	0	0	0.34973	0.0192946	0	0.776187	0.814068	0.515466	0	0.28323	0	0	0	0	0	0	0	0	0.050837	0	0	0	0	0	0	0	0	0	0	0	0	0	0	0	0	0
TNFAIP6	ECM Glycoprotein	TNFAIP6_chr2_151373549_151373589_+	FALSE	Gene	MATRISOME	Tier1	NA	0	0.0998077	0.826834	0	0	0.254199	0	0.186198	0	0	0	0	0	0	0	0	0.116897	0	0	0.116336	0.279812	0	0.150199	0.0501569	0.0052809	0	0	0.232482	0	0	0.237578	0	0.328965	0	0	0	0	0	0.03704	0	0	0
MMP13	ECM Regulators	MMP13_chr11_102945646_102945749_-	FALSE	Gene	MATRISOME	Tier1	0.0324074	0	0	0	0	0	0.887691	0	0	0	0	0	0	0	0	0	0	0	0	0	0	0	0	0	0	0	0	0	0	0	0	0	0	0	0	0	0	0	0	0	0	0	0
MMP16	ECM Regulators	MMP16_chr8_88186476_88186598_-	FALSE	Gene	MATRISOME_SURFACEOME	Tier1	0.117284	0	0.196192	0	0.225783	0	0	0.279488	0	0	0.16737	0	0.115954	0.505563	0.52188	0.518577	0.40471	0	0	0	0	0	0	0	0	0	0	0	0	0	0	0	0	0	0	0	0	0	0	0	0	0	0
BTC	Growth Factor	BTC_chr4_74770058_74770156_-	FALSE	Gene	SURFACEOME	Tier1	0.0493827	0	0	0	0	0	0	0	0	0	0	0.507071	0	0	0	0	0	0	0	0.13405	0.0922037	0	0	0	0	0.337706	0.148034	0.118988	0	0	0	0	0	0	0	0	0	0	0.00479801	0.103078	0	0	0
IMPG2	Proteoglycan	IMPG2_chr3_101267511_101267531_-	FALSE	Gene	MATRISOME_SURFACEOME	Tier1	0.0262346	0	0	0	0	0	0	0.962877	0	0	0	0	0	0	0	0.421415	0	0	0	0	0	0	0	0	0	0	0	0	0	0	0	0	0	0	0	0	0	0	0	0	0	0	0
VCAN	Proteoglycan	VCAN_chr5_83519349_83522309_+	FALSE	AS	MATRISOME	Tier1	NA	0	0.709991	0	0.0810546	0	0	0	0.148099	0	0.409824	0	0.205167	0.497562	0.720156	0.354656	0.432014	0	0	0	0	0	0	0	0	0	0	0	0	0	0	0	0	0	0	0	0	0	0	0	0	0	0
LRRC15	Receptor	LRRC15_chr3_194355247_194361046_-	FALSE	Gene	MATRISOME_SURFACEOME	Tier1	0.0756173	0	0	0	0	0	0.605963	0	0	0	0	0	0	0	0	0	0	0	0	0	0	0	0	0	0	0	0	0	0	0	0	0	0	0	0	0	0	0	0	0	0	0	0
MET	Receptor	MET_chr7_116759391_116759490_+	FALSE	Gene	MATRISOME_SURFACEOME	Tier1	NA	0	0	0	0.547794	0	0	0	0.425429	0	0.379557	0.146007	0	0	0	0	0.181164	0.101236	0	0.079578	0	0	0	0.111793	0	0	0	0	0	0.173599	0	0	0.0244536	0.118275	0	0	0	0	0.140963	0.00127231	0	0	0
FGF8	Secreted Factors	FGF8_chr10_101774732_101774912_-	FALSE	Gene	MATRISOME	Tier1	0	0	0	0	0	0	0	0	0	0.55434	0	0	0	0	0	0	0	0	0	0	0	0	0	0	0	0	0	0	0	0	0	0	0	0	0	0	0	0	0	0	0	0	0
NRG1	Secreted Factors	NRG1_chr8_32754372_32754474_+	FALSE	Gene	MATRISOME_SURFACEOME	Tier1	0.0601852	0	0.509427	0	0	0.0360142	0	0	0	0	0	0	0	0	0	0.0390808	0	0	0	0	0	0	0	0	0	0	0	0	0	0	0	0	0	0	0	0	0	0	0	0	0	0	0
TGFB2	Secreted Factors	TGFB2_chr1_218405169_218405332_+	FALSE	Gene	MATRISOME_SURFACEOME	Tier1	NA	0	0.00109588	0	0	0	0.104386	0.00663374	0.321749	0	0.162138	0.180995	0.604418	0.524336	0.378171	0	0.583891	0	0	0	0	0	0	0	0.186464	0	0	0	0	0	0	0.0172998	0	0	0	0	0	0.110562	0.283821	0	0	0	0
WNT5A	Secreted Factors	WNT5A_chr3_55480785_55480918_-	TRUE	Gene	MATRISOME_SURFACEOME	Tier1	NA	0	0	0.869769	0	0	0.0247116	0	0.0254784	0	0.0322118	0	0.510573	0.130935	0.030849	0	0.312719	0	0	0.142993	0	0	0	0	0	0	0	0	0	0	0	0	0	0	0.0437623	0	0	0	0.0198104	0	0	0	0
AMOT	Signaling	AMOT_chrX_112791832_112791981_-	FALSE	Gene	SURFACEOME	Tier1	0.0354938	0	0.252345	0	0	0	0.0997252	0	0.0111213	0.113639	0.22482	0.140209	0.341186	0.281205	0.50881	0.0548845	0.325362	0	0	0	0	0	0.196066	0	0	0	0	0	0	0	0	0	0.250719	0	0	0	0	0	0	0	0	0	0
ENPP3	Signaling	ENPP3_chr6_131737355_131737432_+	FALSE	Gene	MATRISOME_SURFACEOME	Tier1	0.259259	0.646028	0	0.805879	0	0	0	0	0	0	0	0	0	0	0	0	0	0	0.336016	0	0	0	0	0	0	0	0	0	0	0	0	0	0	0	0	0	0	0	0.403197	0	0.0930812	0	0
EPHA3	Signaling	EPHA3_ECM_chr3_89210047_89210216_+	FALSE	Gene	SURFACEOME	Tier1	0.123457	0	0	0.489112	0.00193353	0	0.0976696	0.09364	0.0632163	0	0.222562	0	0	0	0	0.533498	0.157732	0	0	0.0297844	0	0	0	0	0	0	0	0	0	0	0	0	0	0	0	0	0	0	0	0	0	0	0
SEMA3A	Signaling	SEMA3A_chr7_83977132_83977196_-	FALSE	Gene	SURFACEOME	Tier1	NA	0	0	0	0.00669059	0.0236594	0.306536	0	0.0218024	0.200741	0	0.173875	0	0	0	0.522539	0.093172	0	0	0.317913	0	0	0	0	0	0.303695	0.241874	0	0	0	0	0	0	0	0	0	0	0	0	0	0	0.033897	0
SEMA4F	Signaling	SEMA4F_chr2_74674923_74675035_+	FALSE	Gene	SURFACEOME	Tier1	NA	0	0.414483	0.0386516	0.155368	0.470692	0	0.49693	0.00642619	0.132972	0.0709155	0.501302	0.223776	0.285291	0.206749	0.312675	0.275581	0	0	0.00489044	0.0384539	0	0.176713	0.0562207	0.0387911	0	0	0	0	0	0	0	0	0.056463	0.186331	0	0.335914	0.0271991	0.0225732	0	0	0	0
SEMA6D	Signaling	SEMA6D_chr15_47768581_47768615_+	FALSE	Gene	MATRISOME_SURFACEOME	Tier1	NA	0	0.279992	0	0.0297185	0	0	0.649254	0	0	0	0.0621035	0.243782	0.412825	0.165298	0.430108	0.284198	0	0	0	0	0	0	0	0	0	0	0	0	0	0	0	0	0.288009	0.164894	0	0	0	0	0	0.00635985	0	0
TREM2	Signaling	TREM2_chr6_41161263_41161613_-	FALSE	Gene	SURFACEOME	Tier1	NA	0.0116684	0	0	0	0	0.102526	0	0.0139815	0	0	0.10397	0.155731	0.421908	0.542	0	0.113906	0	0.0350905	0	0	0	0	0	0	0	0	0	0	0	0	0.110103	0	0.0407367	0	0	0	0	0	0	0	0	0
GRP	Signaling Factor	GRP_chr18_59225667_59225715_+	FALSE	Gene	SURFACEOME	Tier1	NA	0	0	0.740916	0	0	0	0	0	0	0	0.0791358	0	0	0	0	0	0	0	0	0	0	0	0	0	0	0	0	0	0	0	0	0	0	0	0	0	0	0	0	0	0	0
KITLG	Signaling Factor	KITLG_chr12_88545752_88545865_-	FALSE	Gene	SURFACEOME	Tier1	0.166667	0	0.274203	0.140372	0.0826807	0	0.027345	0	0	0	0.363548	0	0.444542	0.0988578	0.0672737	0.529103	0.343985	0.0791168	0	0.256309	0	0	0	0.0337264	0	0.234398	0.139024	0	0	0.0782755	0	0.232217	0	0	0	0	0	0	0.172849	0	0	0	0.0887921
CHRNA7	Synapsis Vesicle	CHRNA7_chr15_32159569_32159655_+	FALSE	Gene	SURFACEOME	Tier1	NA	0.412638	0.40359	0	0	0.554392	0	0	0	0	0	0.32532	0	0	0	0	0	0	0	0	0	0	0	0	0	0	0	0	0	0	0	0	0	0	0	0	0	0	0	0	0	0	0
TEX14	Testis Antigen Secreted Factors	TEX14_chr17_58574187_58574249_-	FALSE	Gene	SURFACEOME	Tier1	NA	0	0	0	0	0	0	0.505308	0	0	0	0	0	0	0	0.0457469	0	0	0	0	0	0	0	0	0	0	0	0	0	0	0	0	0	0	0	0	0	0	0	0	0	0	0
LUZP2	Unclassified	LUZP2_chr11_24905991_24906053_+	FALSE	Gene	SURFACEOME	Tier1	0.00462963	0	0	0	0	0	0	0	0	0	0	0	0	0.172018	0.548513	0	0	0	0	0	0	0	0	0	0	0	0	0	0	0	0	0	0	0	0	0	0	0	0	0	0	0	0
[truncated: 4 more columns]

## Sheet: Figure 3
3d
		SJOS030605	SJOS001105	SJOS030597	SJOS016016	SJOS030272	SJEWS063834	SJEWS049193	SJEWS063826	SJEWS046144	SJEWS063829	SJRHB0101928	SJRHB015721	SJRHB000026	SJRHB011	SJRHB013758	neg	pos
	Variable exon of VCAN	89.5	50.3	88.6	52.3	91.8	0.35	2.06	97.4	97.4	23.7	93.6	88.2	15.1	17.1	1.45	11.8	71.4
	EDB (FN1)	95.6	99.8	81.4	14.7	79.3	55.1	33.5	71.4	30.7	21.6	51.9	55	55.1	48.7	31.9	2.4	87.3
	COL11A1	81	72.3	67.6	25.1	51	0.19	10.8	85	57.1	46.3	66.2	57.1	43.2	7.74	30.7	6.1	67.9
3e	EDB
		SJOS030605	SJOS001105	SJOS030597	SJOS030272	SJEWS063834	SJEWS049193	SJEWS063826	SJEWS063829	SJRHB015721	SJRHB000026	SJRHB011	SJRHB013758
	OS	3.38667	7.326	-5.10267	3.43167
	EWS					-4.69767	0.248667	1.59933	1.762
	RMS									3.94567	-0.07367	3.766	0.306333
	Col11A1
		SJOS030605	SJOS001105	SJOS030597	SJOS030272	SJEWS063834	SJEWS049193	SJEWS063826	SJEWS063829	SJRHB015721	SJRHB000026	SJRHB011	SJRHB013758
	OS	3.446	7.73433	-2.52367	2.913
	EWS					7.787	7.78033	12.5857	3.054
	RMS									9.43567	4.21133	7.64967	6.72533
3f
	NT	COL11A1-CAR	EDB-CAR
	5.1	45.3	36.2
	2	36.2	49.8
	0.9	31.7	51.2
	0	49.8	41.6
	6.2	48.2	36.7
	1.3	39.1	39.6
	4.1	51.6	44.4
3g
	LM7			143B			A673			CRL-2061			CCL-136			Fib 1			Fib 2
	3.11167	0.820333	2.68933	15.1923	14.628	14.0607	16.2765	15.667	16.1343	11.0762	11.1323	10.933	3.68067	2.72767	2.78667	20			20
3h
	COL11A1-CAR				NT				Media				EDB-CAR
LM7	13400	24500	6210	37300	17.6	946	425	831	27.8482	33.4981	95.0685	75.1253	1670	31600	8460	15600
143B	27000	9440	9640	27900	317	634	162	327	37.5789	16.6361	47.71	58.9875	15100	8940	6210	11400
CRL- 2061	24200	8000	5260	20700	9.54	368	376	9.84	43.7204	15.1536	69.2227	56.7454	20400	6580	6720	21100
CCL- 136	26400	10300	1490	14700	1420	816	104	1460	10.1866	16.6361	27.8482	82.8762	17900	7000	1160	10100
A673	7750	7680	5600	1380	90.6768	54.4629	-75.9887	24.6	55.8762	86.4761	-55.4648	8.91122	13500	11100	16200	19800
Fib 1	167	26.1	280		235	52.0728	2.28		87.95	95.6276	95.6276		348	13.4	117
Fib 4	332	256	127.623		43.6	241	4.06424		21.1299	32.2179	107.435		119	163	143.2
Fib 7	227	108	15		163	56.5604	162		184.97	107.543	94.9608		89.6	98.2	5.3
-	140	13	150	0	0	0	105	37	41	117	0	105	25	30	8	0
3i (left)
	COL11A1-CAR				NT				EDB-CAR
LM7	3.99114	4.37978	16.4119	15.6711	73.3416	86.7011	85.955	96.3605	24.184	37.2482	53.3723	32.336
143B	47.77	23.568	29.15		95.43	106.7	98.723		50.39	46.37	53.29	49.84
CCL- 136	39.82	35.98	42.93		101.8	95.17	88.37		5.9	20.55	21.367	18.32
CRL- 2061	24.332	36.0989	20.2881		110.99	105.65	94.37		72.97	55.24	81.45	69.3
A673	63.1911	71.8194	75.5958	77.6138	97.2676	90.0377	98.353	97.8826	23.8906	26.9828	43.0712	41.96
3i (right)
	COL11A1-CAR				NT				EDB-CAR
Fib 1	106.337	102.176	102.251		90.2999	88.4338	104.75		93.3458	98.2144	101.354
Fib 4	114.988	121.011	99.4488		87.8554	103.535	93.8876		89.375	88.7554	98.321
Fib 7	111.376	102.454	98.7447		107.078	97.6203	102.445		115.345	102.456	108.354

## Sheet: Figure 4
4c
Days Post CAR	NT										COL11A1-CAR
-1	88700000	2350000000	1280000000	1050000000	1370000000	505000000	2790000000	3160000000	1850000000	2400000000	577000000	323000000	1200000000	687000000	702000000	657000000	607000000	122000000	929000000	375000000
6	1700000000	2660000000	903000000	917000000	1600000000	953000000	3260000000	2340000000	2360000000	2200000000	3400000	7050000	1610000	1890000	3620000	1860000	1980000	1830000	657000	968000
13	1440000000	3180000000	2800000000	2310000000	1880000000	1060000000	5310000000	3600000000	2630000000	2980000000	3090000	1480000	858000	1340000	1040000	1070000	1380000	2370000	2120000	1790000
20	4370000000	10800000000	4500000000	3300000000	9700000000	1560000000	13500000000	9510000000	8770000000	6590000000	5360000	1580000	1250000	4530000	1940000	1490000	1110000	3060000	2690000	2180000
27	11000000000		13200000000	5310000000	13100000000	5970000000		14300000000	25400000000	20100000000	3530000	1490000	1030000	7200000	1440000	567000	1260000	2400000	3340000	2310000
34	22000000000			11800000000		14100000000					3940000	2390000	1160000	1360000	1260000	962000	3180000	10300000	4440000	912000
41				26100000000							2760000	3910000	1340000	30900000	1420000	2910000	1500000	23700000	3810000	15000000
48											3480000	9280000	2440000	199000000	1230000	1410000	6900000	43200000	12100000	27800000
55											3970000	66000000	4440000	479000000	3660000	1350000	39800000	15400000	11600000	5970000
62											6670000	51200000	5780000	1230000000	9290000	5220000	345000000	439000000	13400000	60900000
69											16100000	820000000	13400000	2210000000	9150000	6670000	1320000000	42300000	13800000	188000000
76											28700000	4930000000	36300000	3260000000	22000000	59600000	17900000000	759000000	107000000	419000000
83											14000000	9320000000	36000000	6950000000	30800000	145000000	42500000000	318000000	142000000	1230000000
90											127000000	19300000000	121000000	10800000000	66300000	369000000		1480000000	93000000	787000000
97											141000000	29300000000	2780000000	20300000000	223000000	601000000		2150000000	36300000	474000000
104											240000000		3880000000		437000000	816000000		1910000000	651000000	1770000000
4d	Days elapsed	NT	COL11A1-CAR
	20	1
	20	1
	27	1
	27	1
	27	1
	27	1
	27	1
	34	1
	36	1
	41	1
	83		1
	97		1
	97		1
	100		0
	100		0
	100		0
	100		0
	100		0
	100		0
	100		0
4e (left)
Days Post CAR	NT
-1	25.1	24.2	23.2	22.9	22.9	23.5	23.4	23.8	24.2	22.2
6	25.4	24.6	23.9	23.6	23.8	23.8	23.9	24.4	24.6	23.9
13	25.6	23.7	23.9	25	24.2	23.6	24.5	25.2	24.9	24.8
21	24.3	23.2	23	25	25.7	24	25	26	26.7	23.6
27	25.8		23.7	23.5	26.1	23.9		26.4	26.9	24.6
34	26.6			25.4		22.7
41				26
48
55
4e (right)
Days Post CAR	Col11A1 CAR
-1	24.5	21.7	24.9	26.5	23.5	20.3	21	21.5	20.7	21.8
6	24.8	21.8	24.4	25.4	23.9	20.6	21.4	21.2	21.5	21.4
13	21.6	21.2	24.9	27.2	24.2	21.2	22.5	21.8	21.7	22.5
21	24.9	22.8	25.1	28.3	25.6	21.9	21.9	22.7	21.5	22.3
27	25.7	24.9	26.2	28.4	25.3	22.2	22.7	23.9	22.7	25.2
34	25.7	24.9	26.2	28.4	25.3	22.2	22.7	23.9	22.7	25.2
41	26.2	24.2	27	29	25.3	23.8	23.8	24.7	23.6	24.5
48	26.5	24.6	26.6	28.8	27.1	23.6	24.4	23.7	23.6	23.8
55	26.9	24.7	27	29.5	26.3	23.2	23.3	24.4	22.7	24.1
4g (left)
Days Post CAR	NT
0	106.17	74.44	0	138.63	70.23
7	323.7	1843.98	0	294.65	628.5
14	886.3	4364.06	964.24	734.68	1616.41
16					3187.27
21	3980.46		2643.94	3306.72
23			3015.58
4g (right)
Days Post CAR	Col11A1 CAR
0	174.38	102.6	370.88	145.12	116.06
7	0	141.08	967.45	187.18	135.89
14	0	89.54	2631.54	326.56	601.51
21	885.06	237.92	3537.19	1600.85	1883.8
27				2372.76
28	1885.42	1053.44			2264.19
33
35	2821.76	1259.13			3187.27
39	3017.57
42		1268.52
45		2898.94
4h
Day post CAR	NT	COL11A1-CAR
14	1
16	1
21	1	1
21	1
23	1
27		1
35		1
39		1
45		1
4i (left)
Days Post CAR	NT
0	22.1	23.4	20.5	21.6	19.8
7	22.5	23.9	21.2	21.7	20.8
14	22.8	23.2	22.4	22.6	21.2
21	23.4		22.9	23.2
23			23.2
4i (right)
Days Post CAR	Col11A1 CAR
0	22.2	22.9	19.8	21.4	20.8
7	23.4	23.1	20.2	22.3	21.7
14	23.6	23.5	20.3	22.9	21.7
21	24	23.7	21.4	23.6	22.6
28	24.2	24.1			23.4
35	25.1	24.3			23.9
42		24.9

## Sheet: Sup Figure 1
Brain	1022
Skin	802
Esophagus	717
Blood Vessel	571
Adipose Tissue	481
Heart	354
Colon	349
Blood	345
Muscle	312
Thyroid	237
Lung	233
Nerve	230
Stomach	190
Breast	188
Testis	177
Pancreas	166
Adrenal Gland	141
Liver	125
Spleen	112
Pituitary	108
Prostate	107
Ovary	100
Small Intestine	99
Vagina	88
Uterus	79
Salivary Gland	68
Kidney	33
Cervix Uteri	11
Bladder	10
Fallopian Tube	5

## Sheet: Sup Figure 2
Gene	Origin	Exon	Oncofetal	Class	Localization	Quality	BM_present_ratio	ACC	DSRCT	EWS	MEL	NBL	OS	RB	RMS	WT	Other ST	CPC	EPN	HGG	LGG	MB	Other BT	Adipose Tissue	Adrenal Gland	Bladder	Blood Vessel	Blood	Brain	Breast	Cervix Uteri	Colon	Esophagus	Fallopian Tube	Heart	Kidney	Liver	Lung	Muscle	Nerve	Ovary	Pancreas	Pituitary	Prostate	Salivary Gland	Skin	Small Intestine	Spleen	Stomach
CDH4	Cell Adhesion	CDH4_chr20_61929609_61929842_+	FALSE	Gene	SURFACEOME	Tier1	0.285494	0.0909091	0	0	0.0322581	0	0	0	0	0	0	0	0.00719424	0.00645161	0	0	0.018018	0	0.035461	0	0	0	0	0	0	0	0	0	0	0	0	0	0	0	0.14	0	0	0	0	0	0	0	0
CDH8	Cell Adhesion	CDH8_chr16_61713841_61713958_-	FALSE	Gene	MATRISOME_SURFACEOME	Tier1	0.155864	0	0	0.25	0	0	0	0	0	0	0.00735294	0	0	0	0	0.00793651	0	0	0	0	0	0	0	0	0	0	0	0	0	0	0	0	0	0	0	0	0	0	0	0	0	0	0
IBSP	Cell Adhesion	IBSP_chr4_87810606_87810764_+	FALSE	Gene	MATRISOME	Tier1	0.058642	0	0	0	0	0.00913242	0.808824	0	0	0.00632911	0.0294118	0	0.00719424	0.00645161	0.00714286	0.015873	0.00900901	0	0	0	0.00175131	0	0	0	0	0	0	0	0	0	0	0	0	0	0	0	0.00925926	0	0	0	0	0	0
COL11A1	Collagen	COL11A1_chr1_103025521_103025613_-	FALSE	Gene	MATRISOME_SURFACEOME	Tier1	0.0169753	0.136364	0.111111	0.05	0.193548	0.0182648	0.580882	0	0.104651	0.00632911	0.183824	0.380952	0.0431655	0.167742	0.171429	0.0555556	0.297297	0	0	0	0	0	0	0	0	0	0	0	0	0	0	0	0	0	0	0	0.00925926	0	0	0.0561097	0	0	0
COL20A1	Collagen	COL20A1_chr20_63328079_63328127_+	FALSE	Gene	MATRISOME	Tier1	0.0540123	0	1	0	0	0.0136986	0.00735294	0.0434783	0	0	0	0	0.057554	0.374194	0.585714	0	0.0810811	0	0	0	0	0	0.0283757	0	0	0	0	0	0	0	0	0	0	0	0	0	0	0	0	0	0	0	0
COL26A1	Collagen	COL26A1_chr7_101545338_101545490_+	FALSE	Gene	MATRISOME_SURFACEOME	Tier1	NA	0	0	0	0	0	0	0	0.151163	0.183544	0.0147059	0.0952381	0	0.00645161	0.00714286	0	0.0540541	0	0	0	0	0	0	0	0	0	0	0	0	0	0	0	0	0	0	0	0	0	0	0	0	0	0
COL6A3	Collagen	COL6A3_chr2_237378636_237379235_-	FALSE	AS	MATRISOME	Tier1	NA	0	0.777778	0.2	0.354839	0.0319635	0.338235	0	0.360465	0.113924	0.375	0	0.028777	0.00645161	0.00714286	0.0873016	0.0630631	0	0	0	0	0	0	0	0	0	0	0	0	0	0	0	0	0	0	0	0	0	0	0.315461	0	0	0
COL9A1	Collagen	COL9A1_chr6_70281004_70281039_-	FALSE	Gene	MATRISOME	Tier1	0	0	0	0	0	0	0.0367647	0.0434783	0	0	0.0220588	0.190476	0.0143885	0.129032	0.392857	0	0.0630631	0	0	0	0	0	0	0	0	0	0	0	0	0	0	0	0	0	0	0	0	0.0280374	0	0	0	0	0
FN1	ECM Glycoprotein	FN1_chr2_215392931_215393203_-	TRUE	AS	MATRISOME	Tier1	NA	0.181818	0.222222	0.85	0.419355	0.100457	0.830882	0	0.55814	0.487342	0.654412	0.142857	0.23741	0.341935	0.1	0.349206	0.477477	0.004158	0	0.6	0.69352	0	0	0	0	0.320917	0.329149	0.2	0.0423729	0	0	0.0515021	0	0	0.02	0	0	0.0186916	0.0294118	0.340399	0.111111	0	0.105263
FRAS1	ECM Glycoprotein	FRAS1_chr4_78363513_78363665_+	FALSE	Gene	MATRISOME_SURFACEOME	Tier1	0.0740741	0	0	0.1	0	0	0.0220588	0	0.0232558	0.0253165	0.0882353	0	0	0.0258065	0.00714286	0.015873	0.216216	0	0	0	0	0	0	0	0	0	0	0	0	0	0	0	0	0	0	0	0	0	0	0	0	0	0
LAMA1	ECM Glycoprotein	LAMA1_chr18_6961586_6961759_-	FALSE	Gene	MATRISOME	Tier1	0.0154321	0	0	0	0.0645161	0	0.00735294	0	0.0348837	0	0.0220588	0	0.330935	0.0129032	0	0.015873	0.018018	0	0	0	0	0	0	0	0	0	0	0	0	0	0	0	0	0	0	0	0	0	0	0	0	0	0
POSTN	ECM Glycoprotein	POSTN_chr13_37574572_37574652_-	FALSE	AS	MATRISOME	Tier1	NA	0	0.111111	0.15	0.354839	0.0319635	0.125	0	0.476744	0.272152	0.301471	0	0.00719424	0.167742	0.307143	0.00793651	0.351351	0.004158	0	0	0.00875657	0	0	0.00531915	0	0.00286533	0.0013947	0	0.0169492	0	0	0	0	0.00434783	0	0	0	0	0	0.00249377	0	0	0
TNC	ECM Glycoprotein	TNC_chr9_115048260_115048532_-	TRUE	AS	MATRISOME_SURFACEOME	Tier1	NA	0	0	0	0.258065	0	0.294118	0	0.0697674	0.101266	0.161765	0	0.52518	0.6	0.228571	0.111111	0.144144	0.00623701	0	0	0.0105079	0	0	0	0	0.0229226	0	0	0	0	0	0.0300429	0	0	0	0	0	0	0	0	0.020202	0	0.00526316
TNFAIP6	ECM Glycoprotein	TNFAIP6_chr2_151373549_151373589_+	FALSE	Gene	MATRISOME	Tier1	NA	0	0	0.55	0	0.00456621	0.0294118	0	0.0697674	0.00632911	0.0514706	0	0	0.00645161	0	0	0.00900901	0.0540541	0	0	0.0157618	0.127536	0.000978474	0.0319149	0	0.017192	0.0097629	0	0.059322	0	0	0.103004	0	0.00869565	0	0	0.00925926	0.0280374	0	0.0249377	0.010101	0	0.00526316
MMP13	ECM Regulators	MMP13_chr11_102945646_102945749_-	FALSE	Gene	MATRISOME	Tier1	0.0324074	0	0	0	0.0645161	0.0136986	0.757353	0	0.0581395	0	0.0661765	0	0	0	0	0.00793651	0.0540541	0	0	0	0	0	0	0	0	0	0	0	0	0	0	0	0	0	0	0	0	0	0	0	0	0	0
MMP16	ECM Regulators	MMP16_chr8_88186476_88186598_-	FALSE	Gene	MATRISOME_SURFACEOME	Tier1	0.117284	0	0	0	0.193548	0.0821918	0.0735294	0	0.0465116	0.0443038	0.125	0	0.0791367	0.335484	0.4	0.142857	0.162162	0	0	0	0	0	0	0	0	0	0	0	0	0	0	0	0	0	0	0	0	0	0	0	0	0	0
BTC	Growth Factor	BTC_chr4_74770058_74770156_-	FALSE	Gene	SURFACEOME	Tier1	0.0493827	0	0	0	0	0	0	0	0	0	0.00735294	0.047619	0	0	0	0	0.018018	0	0	0	0	0	0	0	0	0.017192	0	0	0	0	0	0	0	0	0	0	0	0	0	0.00374065	0	0	0
IMPG2	Proteoglycan	IMPG2_chr3_101267511_101267531_-	FALSE	Gene	MATRISOME_SURFACEOME	Tier1	0.0262346	0	0	0	0	0	0	0.913043	0	0	0	0	0	0	0	0.412698	0.0540541	0	0	0	0	0	0	0	0	0	0	0	0	0	0	0	0	0	0	0	0	0	0	0	0	0	0
VCAN	Proteoglycan	VCAN_chr5_83519349_83522309_+	FALSE	AS	MATRISOME	Tier1	NA	0.0454545	0.444444	0	0.0322581	0.0319635	0.0294118	0	0.0930233	0.0379747	0.235294	0	0.18705	0.251613	0.464286	0.15873	0.27027	0	0	0	0	0	0	0	0	0	0	0	0	0	0	0	0	0	0	0	0	0	0	0	0	0	0
LRRC15	Receptor	LRRC15_chr3_194355247_194361046_-	FALSE	Gene	MATRISOME_SURFACEOME	Tier1	0.0756173	0	0	0	0	0	0.227941	0	0	0	0.0808824	0	0.00719424	0	0	0	0	0	0	0	0	0	0	0	0	0	0	0	0	0	0	0	0	0	0	0	0	0	0	0.00124688	0	0	0
MET	Receptor	MET_chr7_116759391_116759490_+	FALSE	Gene	MATRISOME_SURFACEOME	Tier1	NA	0	0	0	0.354839	0.0136986	0	0.0434783	0.22093	0.0443038	0.279412	0	0	0.0258065	0.00714286	0.0238095	0.153153	0	0	0	0	0	0	0	0	0	0	0	0	0	0	0	0	0	0	0	0	0	0	0	0	0	0
FGF8	Secreted Factors	FGF8_chr10_101774732_101774912_-	FALSE	Gene	MATRISOME	Tier1	0	0	0	0	0	0	0	0	0.104651	0.0949367	0.00735294	0	0	0	0	0.0238095	0.00900901	0	0	0	0	0	0	0	0	0	0	0	0	0	0	0	0	0	0	0	0	0	0	0	0	0	0
NRG1	Secreted Factors	NRG1_chr8_32754372_32754474_+	FALSE	Gene	MATRISOME_SURFACEOME	Tier1	0.0601852	0	0	0	0	0	0	0	0	0	0.0220588	0	0.0143885	0.00645161	0	0.031746	0.0990991	0	0	0	0	0	0	0	0	0	0	0	0	0	0	0	0	0	0	0	0	0	0	0	0	0	0
TGFB2	Secreted Factors	TGFB2_chr1_218405169_218405332_+	FALSE	Gene	MATRISOME_SURFACEOME	Tier1	NA	0.0454545	0	0.05	0	0.00456621	0.00735294	0.0869565	0.0581395	0.0949367	0.0661765	0.047619	0.338129	0.23871	0.0857143	0.0873016	0.342342	0	0	0	0	0	0	0	0	0	0	0	0	0	0	0	0	0	0	0	0	0	0.0147059	0	0	0	0
WNT5A	Secreted Factors	WNT5A_chr3_55480785_55480918_-	TRUE	Gene	MATRISOME_SURFACEOME	Tier1	NA	0.136364	0	0.7	0	0	0	0	0.0232558	0	0.0882353	0	0.23741	0.0322581	0	0.0238095	0.198198	0	0	0.1	0	0	0	0	0	0	0	0	0	0	0	0	0	0	0	0	0	0.00934579	0	0.215711	0	0	0
AMOT	Signaling	AMOT_chrX_112791832_112791981_-	FALSE	Gene	SURFACEOME	Tier1	0.0354938	0	0	0	0	0	0.00735294	0	0.0116279	0.00632911	0.0441176	0	0.057554	0.0967742	0.178571	0.00793651	0.0810811	0	0	0	0	0	0	0	0	0	0	0	0	0	0	0	0.00641026	0	0	0	0	0	0	0	0	0	0
ENPP3	Signaling	ENPP3_chr6_131737355_131737432_+	FALSE	Gene	MATRISOME_SURFACEOME	Tier1	0.259259	0.227273	0	0.6	0	0	0	0	0	0	0.0294118	0	0.0143885	0	0	0	0	0	0	0	0	0	0	0	0	0	0	0	0	0	0	0	0	0	0	0	0	0.0373832	0	0	0.010101	0	0
EPHA3	Signaling	EPHA3_ECM_chr3_89210047_89210216_+	FALSE	Gene	SURFACEOME	Tier1	0.123457	0	0.111111	0.15	0.0322581	0.00456621	0.161765	0	0.0697674	0.056962	0.147059	0	0.0791367	0.0580645	0.0357143	0.380952	0.117117	0	0	0	0	0	0	0	0	0	0	0	0	0	0	0	0	0	0	0	0	0	0	0	0	0	0
SEMA3A	Signaling	SEMA3A_chr7_83977132_83977196_-	FALSE	Gene	SURFACEOME	Tier1	NA	0	0.111111	0.1	0	0.00913242	0.0441176	0	0.0116279	0.0316456	0.0367647	0	0.0143885	0.0129032	0	0.309524	0.045045	0	0	0	0	0	0	0	0	0	0	0	0	0	0	0	0	0	0	0	0	0	0	0	0	0	0
SEMA4F	Signaling	SEMA4F_chr2_74674923_74675035_+	FALSE	Gene	SURFACEOME	Tier1	NA	0	0	0	0	0.0136986	0	0.0434783	0	0	0	0.047619	0.00719424	0.00645161	0.0142857	0.00793651	0.00900901	0	0	0	0	0	0	0	0	0	0	0	0	0	0	0	0	0	0	0	0	0	0	0	0	0	0
SEMA6D	Signaling	SEMA6D_chr15_47768581_47768615_+	FALSE	Gene	MATRISOME_SURFACEOME	Tier1	NA	0	0	0	0	0	0.0294118	0.173913	0	0	0.0220588	0	0.0503597	0.103226	0.00714286	0.103175	0.0810811	0	0	0	0	0	0	0	0	0	0	0	0	0	0	0	0	0	0	0	0	0	0	0	0	0	0
TREM2	Signaling	TREM2_chr6_41161263_41161613_-	FALSE	Gene	SURFACEOME	Tier1	NA	0	0	0	0	0.00913242	0.00735294	0	0.0116279	0	0.00735294	0	0	0.109677	0.1	0	0.0720721	0.016632	0	0	0.00175131	0	0.00782779	0	0	0	0	0	0	0	0	0	0.00320513	0	0	0	0	0	0	0	0	0	0
GRP	Signaling Factor	GRP_chr18_59225667_59225715_+	FALSE	Gene	SURFACEOME	Tier1	NA	0	0	0.5	0	0.00456621	0.00735294	0	0	0.00632911	0.0147059	0.047619	0	0	0	0	0.00900901	0	0	0	0	0	0.00782779	0.00531915	0	0	0.0027894	0	0	0	0	0.00429185	0	0	0	0	0.0277778	0.0186916	0	0	0	0	0.0684211
KITLG	Signaling Factor	KITLG_chr12_88545752_88545865_-	FALSE	Gene	SURFACEOME	Tier1	0.166667	0	0	0.05	0	0	0	0	0.0116279	0.0126582	0.125	0	0.244604	0.0645161	0.00714286	0.261905	0.0900901	0	0	0	0	0	0	0	0	0	0.0041841	0	0	0	0	0	0	0	0	0	0	0	0	0.0162095	0	0	0
CHRNA7	Synapsis Vesicle	CHRNA7_chr15_32159569_32159655_+	FALSE	Gene	SURFACEOME	Tier1	NA	0.318182	0	0	0	0.146119	0	0	0	0	0	0.047619	0	0	0	0	0	0	0	0	0	0	0	0	0	0	0	0	0	0	0	0	0	0	0	0	0	0	0	0	0	0	0
TEX14	Testis Antigen Secreted Factors	TEX14_chr17_58574187_58574249_-	FALSE	Gene	SURFACEOME	Tier1	NA	0	0	0	0	0	0.00735294	0.173913	0.0697674	0	0	0	0	0	0	0.00793651	0.018018	0	0	0	0	0	0	0	0	0	0	0	0	0	0	0	0	0	0	0	0	0	0	0	0	0	0
LUZP2	Unclassified	LUZP2_chr11_24905991_24906053_+	FALSE	Gene	SURFACEOME	Tier1	0.00462963	0	0	0	0	0	0	0	0	0	0.0147059	0	0.0215827	0.16129	0.228571	0.031746	0.0810811	0	0	0	0	0	0	0	0	0	0	0	0	0	0	0	0	0	0	0	0	0	0	0	0	0	0
[truncated: 4 more columns]

## Sheet: Sup Figure 3a
Gene	Origin	Exon	Oncofetal	Class	Localization	Quality	BM_present_ratio	ACC	DSRCT	EWS	MEL	NBL	OS	RB	RMS	WT	Other ST	CPC	EPN	HGG	LGG	MB	Other BT	Adipose Tissue	Adrenal Gland	Bladder	Blood Vessel	Blood	Brain	Breast	Cervix Uteri	Colon	Esophagus	Fallopian Tube	Heart	Kidney	Liver	Lung	Muscle	Nerve	Ovary	Pancreas	Pituitary	Prostate	Salivary Gland	Skin	Small Intestine	Spleen	Stomach
ASTN1	Cell Adhesion	ASTN1_chr1_176884339_176884490_-	FALSE	Gene	SURFACEOME	Tier2	0.0246914	0.244134	0.855997	0	0	0.366699	0	0.323439	0	0	0	0	0.423286	0.693618	0.792572	0.319441	0	0	0.547607	0	0	0	0.476243	0	0	0	0	0	0	0	0	0	0	0	0	0	0.419458	0	0	0	0	0	0
BTN2A2	Cell Adhesion	BTN2A2_chr6_26390005_26390137_+	FALSE	Gene	SURFACEOME	Tier2	0.921296	0.321405	0.346801	0.247798	0.501705	0	0	0	0.100864	0.0679604	0.194524	0.430189	0.268343	0.21647	0.211751	0.138707	0.301346	0.0933445	0.321724	0	0.100759	0	0	0.143482	0.144634	0.0705764	0.0340608	0.219285	0	0.117908	0	0.262531	0	0.146396	0.209529	0	0.0499662	0.184271	0.172653	0.0692574	0.159478	0.322541	0
CCL25	Cell Adhesion	CCL25_chr19_8057804_8057920_+	FALSE	Gene	SURFACEOME	Tier2	0.029321	0	0.92081	0	0	0	0	0	0	0	0	0	0	0	0	0	0	0	0	0	0	0	0	0	0	0	0	0	0	0	0	0	0	0	0	0	0	0	0	0	0.723973	0	0
CDH10	Cell Adhesion	CDH10_chr5_24492817_24492925_-	FALSE	Gene	SURFACEOME	Tier2	0.578704	0.131904	0	0	0	0	0	0	0	0	0	0	0.109971	0.280164	0.522601	0.0423453	0	0	0	0	0	0	0.340662	0	0	0	0	0	0	0	0	0	0	0	0	0	0	0	0	0	0	0	0
CDH11	Cell Adhesion	CDH11_chr16_64988157_64988344_-	FALSE	Gene	SURFACEOME	Tier2	0.270062	0.135626	0.601706	0.933687	0.464301	0.227376	0.815268	0.551825	0.76727	0.746291	0.760892	0.443982	0.547559	0.571769	0.594626	0.590891	0.694974	0.248966	0.0368593	0.498976	0.51225	0	0.103822	0.228991	0.462577	0.085299	0.026543	0.2522	0	0.0863889	0	0.606443	0	0.51156	0.805854	0	0.15923	0.252936	0.184607	0.319491	0	0.432031	0
CDH15	Cell Adhesion	CDH15_chr16_89191655_89191894_+	FALSE	Gene	SURFACEOME	Tier2	0.0108025	0	0	0	0	0	0.511468	0	0.718727	0	0	0	0	0	0	0	0	0	0	0	0	0	0	0	0	0	0	0	0	0	0	0	0.649337	0.0265149	0	0	0	0	0	0	0	0	0
CDH19	Cell Adhesion	CDH19_chr18_66511568_66511685_-	FALSE	Gene	SURFACEOME	Tier2	0.154321	0	0	0	0.823919	0	0	0	0	0	0	0	0	0	0.307772	0	0	0	0	0	0	0	0	0	0.186102	0.385946	0.250378	0.0648805	0.536362	0	0	0	0	0.863439	0	0	0	0.0230047	0.0219353	0	0	0	0
CHL1	Cell Adhesion	CHL1_chr3_383816_383886_+	FALSE	Gene	SURFACEOME	Tier2	NA	0	0	0	0.40814	0	0	0.0217237	0	0	0	0	0.0985024	0.57617	0.783021	0.187924	0.463633	0.0315237	0	0	0	0	0.171467	0.103017	0	0.153075	0.0375732	0	0	0	0	0	0	0.612123	0.18436	0	0	0	0.0163388	0.0742209	0	0	0
CLSTN1	Cell Adhesion	CLSTN1_chr1_9756481_9756510_-	FALSE	AS	MATRISOME_SURFACEOME	Tier2	NA	0	0.308821	0.273229	0.299026	0	0.204673	0	0.225952	0.134487	0.273295	0.0326128	0.237711	0.568077	0.681485	0.264946	0.410112	0.128847	0	0.369469	0.388775	0	0.325325	0.14709	0.429964	0.198907	0.123226	0.377731	0.277776	0	0	0.105305	0.0920687	0.359928	0.445893	0	0	0.0395928	0	0.124593	0	0	0
CXADR	Cell Adhesion	CXADR_chr21_17547027_17547193_+	FALSE	Gene	SURFACEOME	Tier2	0.37963	0	0.754318	0	0.045391	0	0	0.742405	0	0.164042	0.258807	0.238381	0.146349	0.165648	0.240157	0.764046	0.692849	0	0	0.144753	0	0	0	0	0	0	0	0	0	0	0	0	0	0	0	0	0	0	0.0813946	0.0910628	0.115963	0	0.0578825
FAP	Cell Adhesion	FAP_chr2_162174867_162174966_-	FALSE	Gene	MATRISOME_SURFACEOME	Tier2	0	0.030076	0.296505	0	0.50611	0.168811	0.573012	0	0.467212	0	0.270108	0.194668	0.224698	0	0	0.0418297	0	0.356008	0	0	0.549886	0	0	0.476914	0.497744	0.118989	0.180914	0.152825	0	0	0	0.24014	0	0.0950033	0	0	0	0.00473928	0.365423	0.389774	0	0	0
LYN	Cell Adhesion	LYN_chr8_55966715_55966897_+	FALSE	Gene	SURFACEOME	Tier2	1	0.162867	0.177414	0.0989501	0.355787	0.138714	0.190927	0.271996	0.134608	0	0.381956	0.621565	0.168954	0.317729	0.405637	0.0283845	0.343197	0.257232	0.230977	0.231047	0.0565981	0.826982	0	0.248479	0.0802215	0.120105	0.0307606	0.262396	0	0.127419	0.04429	0.549911	0	0	0	0.146203	0.0866736	0.0807781	0.384599	0	0.458948	0.740141	0.163319
MELTF	Cell Adhesion	MELTF_chr3_197008657_197008724_-	FALSE	Gene	SURFACEOME	Tier2	NA	0	0	0	0.591285	0.27986	0.551264	0.147532	0	0	0	0	0	0	0	0	0	0.147841	0	0.0320753	0	0	0	0.26439	0.231787	0	0	0.287292	0.0404362	0	0	0	0	0	0	0	0	0.0643229	0.346425	0.279047	0.35928	0	0
NRCAM	Cell Adhesion	NRCAM_chr7_108191254_108191283_-	FALSE	AS	MATRISOME_SURFACEOME	Tier2	NA	0	0	0	0	0.573223	0	0.312548	0	0	0	0	0	0.115204	0.322907	0.686621	0	0	0	0	0	0	0.0272536	0	0	0	0	0	0	0	0	0	0	0	0	0	0.0189732	0	0	0	0	0	0
OLR1	Cell Adhesion	OLR1_chr12_10160402_10160462_-	FALSE	Gene	SURFACEOME	Tier2	0.0277778	0	0	0	0	0	0	0	0	0	0	0	0.0925803	0.370778	0.578288	0	0.0984117	0	0	0	0	0	0	0	0	0	0	0	0	0	0	0.644761	0	0	0	0	0	0	0	0	0	0	0
PCDH15	Cell Adhesion	PCDH15_ECM_chr10_54236823_54236927_-	FALSE	Gene	SURFACEOME	Tier2	0.375	0	0	0	0	0	0	0	0	0.178314	0	0	0	0.160672	0.505423	0	0.0292151	0	0	0	0	0	0	0	0	0	0	0	0	0	0	0	0	0	0	0	0	0	0	0	0	0	0
PTPN11	Cell Adhesion	PTPN11_PanCan_chr12_112450321_112450512_+	FALSE	Gene	SURFACEOME	Tier2	0.234568	0.5092	0.796694	0.849105	0.791332	0.431638	0.42041	0.814155	0.678884	0.355166	0.751321	0.513689	0.782962	0.786392	0.842936	0.869258	0.849128	0.360874	0.369891	0.505886	0.446435	0	0.611688	0.356851	0.33901	0.30667	0.296107	0.379687	0.257024	0.128112	0	0.256727	0.554973	0.368581	0.156228	0.0255092	0.0848089	0.220215	0.330042	0.346503	0.213645	0	0.221934
COL11A2	Collagen	COL11A2_chr6_33170326_33170379_-	FALSE	Gene	MATRISOME_SURFACEOME	Tier2	0.708333	0	0	0	0	0.0997621	0.669966	0.263297	0	0	0	0.304498	0.129563	0.104105	0.199553	0	0	0	0	0	0	0	0.245348	0	0	0	0	0	0	0	0	0	0	0.0028821	0	0	0.689654	0	0	0	0	0	0
COL13A1	Collagen	COL13A1_chr10_69937635_69937715_+	FALSE	Gene	MATRISOME	Tier2	0.128086	0	0.609932	0	0	0	0.435999	0	0.112505	0.67282	0	0	0	0	0	0	0	0	0	0.0626824	0.510445	0	0	0	0.227995	0.135465	0	0	0	0	0	0.384791	0	0	0	0	0.128518	0.415494	0	0.0435953	0.117506	0.331994	0.0906581
COL23A1	Collagen	COL23A1_chr5_178256866_178256928_-	FALSE	Gene	MATRISOME	Tier2	0.376543	0	0.871265	0	0	0	0	0	0	0	0	0.119426	0	0	0	0	0	0	0	0	0	0	0	0	0	0	0	0	0.11254	0	0	0	0	0.145554	0	0	0	0.270119	0	0.0909187	0.0989859	0	0
COL2A1	Collagen	COL2A1_chr12_47997606_47997707_-	FALSE	Gene	MATRISOME	Tier2	0.157407	0	0	0	0	0	0	0.292245	0.343788	0.839493	0	0.35683	0	0	0	0	0	0	0	0	0	0	0	0	0	0	0	0	0	0	0	0	0	0	0	0	0.240938	0	0	0	0	0	0.0475491
AGRN	ECM Glycoprotein	AGRN_chr1_1022201_1022462_+	FALSE	Gene	MATRISOME_SURFACEOME	Tier2	0.483025	0.0741641	0.733001	0.42636	0.552146	0.263152	0.421971	0.335864	0.403077	0.413375	0.583553	0.743939	0.665278	0.715039	0.550925	0.343607	0.675205	0.00345202	0	0.156141	0.0409512	0	0.049717	0.109148	0.102615	0.0523538	0.059372	0.14846	0	0.445712	0	0.203088	0	0	0	0.232828	0	0.130931	0.298237	0.163586	0.0872142	0	0.0993116
FBN1	ECM Glycoprotein	FBN1_chr15_48596283_48596378_-	FALSE	Gene	MATRISOME	Tier2	0.520062	0.0780762	0.61694	0.605072	0.669423	0	0.350385	0	0.549505	0	0.796382	0.187368	0.119124	0.222929	0.108397	0.394289	0.592463	0.219097	0	0	0.217293	0	0	0.0581822	0.0695018	0	0.0712022	0.162226	0.0851019	0	0	0	0	0.230391	0.23125	0	0	0	0	0	0	0	0
FBN2	ECM Glycoprotein	FBN2_chr5_128271999_128272118_-	FALSE	Gene	MATRISOME_SURFACEOME	Tier2	0.712963	0.752448	0	0	0	0	0.400837	0	0.279088	0.499903	0	0.26903	0.104781	0.182294	0	0.180763	0.461772	0	0.20454	0	0	0	0	0	0	0	0	0	0	0	0	0	0	0	0	0	0	0	0	0	0	0	0
HMCN1	ECM Glycoprotein	HMCN1_chr1_186171387_186171450_+	FALSE	Gene	MATRISOME	Tier2	0.029321	0	0.232979	0.932773	0.648899	0	0.414822	0	0.108922	0.742577	0.135307	0.0962469	0	0	0	0	0	0.248692	0	0	0.590943	0	0	0.281725	0	0.169288	0.3615	0	0.237692	0	0.0357614	0.577694	0	0	0	0	0	0.119544	0.285001	0.0134226	0	0.143203	0
LAMA3	ECM Glycoprotein	LAMA3_chr18_23819841_23819997_+	FALSE	Gene	MATRISOME	Tier2	NA	0	0	0.186734	0	0	0	0.58671	0	0	0	0	0	0	0	0	0	0	0	0	0	0	0	0	0	0	0	0	0	0	0	0.0222612	0	0.0767691	0	0	0	0	0	0	0	0	0
NID2	ECM Glycoprotein	NID2_chr14_52054020_52054321_-	FALSE	Gene	MATRISOME	Tier2	1	0.108211	0	0.0351087	0.208907	0	0.375098	0	0.270882	0.168463	0.495179	0.587332	0.0900954	0.0518635	0	0.345934	0.220742	0.142694	0	0.0473693	0	0	0	0.0701594	0	0.0219305	0.0143844	0	0.100835	0	0	0	0	0.322356	0.252501	0	0	0.0084768	0	0	0	0	0
NTN3	ECM Glycoprotein	NTN3_chr16_2472985_2473134_+	FALSE	Gene	SURFACEOME	Tier2	0.625	0	0	0.224316	0	0	0	0.516027	0	0	0	0	0	0	0	0.198615	0	0	0	0	0	0	0	0	0	0	0	0	0	0	0	0	0	0	0	0	0	0	0	0	0	0	0
RELN	ECM Glycoprotein	RELN_chr7_103486197_103486257_-	FALSE	Gene	MATRISOME	Tier2	0.169753	0.054086	0	0	0	0.115476	0	0	0	0	0	0	0.63896	0	0	0.851785	0	0	0	0	0	0	0.391762	0.00811123	0	0	0	0.101824	0	0	0.367127	0	0	0.760841	0	0	0	0	0	0	0	0	0
SMOC1	ECM Glycoprotein	SMOC1_chr14_69952137_69952303_+	FALSE	Gene	MATRISOME	Tier2	NA	0	0.92035	0	0	0	0	0.103727	0	0	0	0	0.839795	0.757791	0.856812	0.432468	0.0771059	0.0310241	0	0	0.29656	0	0.300876	0	0.122307	0	0	0	0	0	0.424381	0	0.0400542	0.0756881	0	0	0	0.306234	0	0	0	0.248922	0
THSD4	ECM Glycoprotein	THSD4_chr15_71765020_71765199_+	FALSE	Gene	MATRISOME_SURFACEOME	Tier2	NA	0.0833617	0.626073	0	0	0	0	0	0.00816157	0	0.0678105	0	0	0	0	0	0	0	0	0.0940359	0.0716653	0	0	0	0.195411	0	0	0.229497	0.085603	0	0	0	0	0.0152938	0	0	0	0.249927	0.0229184	0	0	0	0
TNR	ECM Glycoprotein	TNR_chr1_175363708_175363827_-	FALSE	Gene	MATRISOME	Tier2	NA	0	0	0	0	0	0	0.25834	0	0	0	0	0	0.54136	0.901383	0	0	0	0	0	0	0	0.122859	0	0	0	0	0	0	0	0	0	0	0	0	0	0	0	0	0	0	0	0
ADAM10	ECM Regulators	ADAM10_chr15_58682196_58682314_-	FALSE	Gene	MATRISOME_SURFACEOME	Tier2	1	0.441488	0.71881	0.795758	0.828009	0.291383	0.500817	0.78385	0.602429	0.53339	0.750457	0.481574	0.553727	0.562384	0.5643	0.778001	0.783047	0.179695	0.135527	0.388037	0.116007	0.102322	0.0952204	0.172047	0.204442	0.119817	0.132836	0.2043	0.0606898	0.0366442	0	0.183942	0	0.267775	0.0979189	0	0.00783965	0.0920712	0.138641	0.119282	0.160441	0.0326558	0.0907737
ADAM17	ECM Regulators	ADAM17_chr2_9526111_9526244_-	FALSE	Gene	MATRISOME_SURFACEOME	Tier2	1	0.331117	0.783057	0.743703	0.717187	0.31403	0.341798	0.821539	0.613593	0.274086	0.700864	0.513619	0.595019	0.620741	0.480285	0.783617	0.794197	0.203382	0.091189	0.133969	0.0963905	0	0.0318862	0.190831	0.101004	0.0582813	0.106791	0.138705	0.0692131	0	0	0.322766	0	0.244488	0.192239	0	0	0.00840675	0.161795	0.275657	0.120562	0.0562004	0
ADAM19	ECM Regulators	ADAM19_chr5_157502803_157502822_-	FALSE	Gene	MATRISOME_SURFACEOME	Tier2	0.83642	0	0	0	0	0.132291	0.17347	0.520827	0.33703	0	0.127888	0	0	0.0590976	0	0.0765065	0.00951622	0	0	0.162614	0	0	0	0	0	0.178877	0.0556941	0.0136466	0.0794792	0	0	0.0678223	0	0	0	0	0	0	0	0	0.23335	0.152642	0
ADAMTS7	ECM Regulators	ADAMTS7_chr15_78768133_78768259_-	FALSE	Gene	MATRISOME	Tier2	0.0185185	0.5148	0	0	0.0976686	0.225736	0.313141	0	0.298281	0.377546	0.00184451	0.17015	0	0.145633	0	0.383604	0	0.226553	0.200338	0.00668007	0.29934	0	0	0.0719461	0.181129	0.0147778	0	0.0359532	0.5185	0	0	0.178107	0	0.285945	0.189899	0	0	0	0	0	0	0.126147	0
CD109	ECM Regulators	CD109_chr6_73812205_73812270_+	FALSE	Gene	MATRISOME	Tier2	0.731481	0	0	0.129003	0.480393	0	0.556007	0	0	0	0	0	0.157724	0	0	0	0.0508849	0.254544	0	0.00695947	0.141261	0	0	0.186509	0.131906	0.0992352	0.159366	0	0.137012	0	0	0.212779	0	0.0562723	0	0	0	0	0.116716	0.500079	0	0	0
CP	ECM Regulators	CP_ECM_chr3_149176250_149176407_-	FALSE	Gene	SURFACEOME	Tier2	0.402778	0	0.605131	0	0	0	0	0.362818	0	0	0	0.601926	0.747576	0.333542	0.508957	0.0579565	0.179632	0.303857	0	0.164804	0.620013	0	0.165398	0.175365	0	0.247349	0.0322162	0.0101039	0.273317	0.114681	0.972225	0.0870672	0	0.461966	0	0	0.324052	0.236361	0.758091	0.169884	0.504907	0.595409	0
FAM20B	ECM Regulators	FAM20B_chr1_179066800_179066859_+	FALSE	Gene	SURFACEOME	Tier2	0.987654	0.566003	0.406261	0.471317	0.528141	0.475065	0.403549	0.784497	0.42678	0.549616	0.44667	0.40233	0.360991	0.388929	0.35625	0.578711	0.462473	0.376116	0.391492	0.526119	0.46078	0	0.329966	0.342136	0.438778	0.41538	0.35784	0.404618	0.37379	0.226739	0	0.281546	0.348051	0.455344	0.378486	0.0605294	0.347763	0.285619	0.254179	0.283636	0.241396	0.0346129	0.203607
ITIH2	ECM Regulators	ITIH2_chr10_7746593_7746704_+	FALSE	Gene	MATRISOME	Tier2	0.0462963	0	0.96582	0	0	0	0	0	0	0	0	0	0	0	0.0617684	0.213024	0	0	0	0	0	0	0.0404161	0	0	0	0	0	0	0	0.970764	0	0	0	0	0	0.144173	0	0	0	0	0	0
LOX	ECM Regulators	LOX_chr5_122077355_122077472_-	FALSE	Gene	MATRISOME	Tier2	0.155864	0.0116187	0.0478523	0	0.0192622	0	0.76258	0	0.336834	0.304413	0.0965871	0.190674	0.389443	0	0	0	0	0.453925	0	0	0.459491	0	0	0.43066	0.160416	0	0	0.184063	0.13472	0	0	0.283405	0	0.257701	0.0249187	0	0	0	0	0.42834	0	0	0
LOXL2	ECM Regulators	LOXL2_chr8_23298836_23298947_-	FALSE	Gene	MATRISOME	Tier2	0.322531	0.252313	0.319266	0.331284	0.279019	0.485344	0.738628	0.0153598	0.790698	0.712638	0.40076	0.413283	0.159365	0.382225	0.280186	0.17643	0.332043	0.610184	0.0830177	0.333738	0.348136	0	0	0.587556	0.468603	0.617534	0.527415	0.230857	0.225817	0.206742	0	0.273038	0	0.351315	0.451404	0.116536	0.0922167	0.423486	0.153235	0.359475	0.417033	0.21257	0.303432
LOXL4	ECM Regulators	LOXL4_chr10_98251566_98251702_-	FALSE	Gene	MATRISOME	Tier2	0.612654	0	0.0257841	0	0.553837	0	0.0570859	0.676669	0.110264	0	0.0537543	0.0844417	0	0	0	0.146637	0.0597692	0.100371	0	0.0829141	0.185111	0	0	0.166387	0.329925	0.204031	0.0857948	0.288979	0	0.143763	0	0.0531213	0	0.247255	0.22556	0.0514422	0	0.210698	0.526413	0.125704	0	0	0
MMP11	ECM Regulators	MMP11_chr22_23782226_23782315_+	FALSE	Gene	MATRISOME	Tier2	0.513889	0.17953	0.0873699	0.0885487	0.399889	0.436715	0.624285	0	0.565302	0.615468	0.303846	0.187911	0	0	0	0.151948	0	0	0	0.0113731	0	0	0	0	0.411332	0.0996235	0	0.244476	0.171399	0.00653587	0	0	0	0.0774089	0.374525	0	0	0	0	0	0.168166	0	0
MMP9	ECM Regulators	MMP9_chr20_46013255_46013534_+	FALSE	Gene	MATRISOME	Tier2	0.367284	0	0	0.0113282	0.187528	0.315594	0.947438	0	0	0	0	0	0	0	0	0	0	0.0882206	0	0	0	0.833828	0	0	0	0	0	0	0	0	0	0.280583	0	0	0	0	0	0	0	0	0	0.801754	0
PAPPA	ECM Regulators	PAPPA_chr9_116235139_116235637_+	FALSE	Gene	MATRISOME	Tier2	0.987654	0	0	0.895161	0	0	0	0	0	0	0	0	0	0	0	0	0	0	0	0	0	0	0	0	0	0	0	0	0	0	0	0	0	0	0	0	0	0	0	0	0	0	0
PCSK6	ECM Regulators	PCSK6_chr15_101366196_101366332_-	FALSE	Gene	MATRISOME	Tier2	0.182099	0.757837	0.510644	0.143741	0.0836195	0	0	0.195326	0	0	0.0971541	0.634351	0	0.288237	0.266594	0	0.163382	0	0	0	0	0	0.276084	0	0	0	0.0590834	0	0.404471	0	0.796052	0	0.118861	0	0.00620807	0	0.130217	0	0	0.176036	0.00679492	0.722462	0.0912248
SULF1	ECM Regulators	SULF1_chr8_69640808_69640841_+	FALSE	Gene	MATRISOME	Tier2	NA	0	0.709551	0.357079	0.447438	0.481005	0.699583	0.194685	0.729062	0.393659	0.57243	0.966154	0.187868	0.41179	0.562039	0.0364962	0.625744	0.407272	0	0.130701	0.795857	0	0	0.34088	0.281171	0.686151	0.326834	0.494859	0.261998	0.346756	0	0.222668	0	0.405996	0.254369	0	0.47545	0.676747	0.0951848	0.0977189	0.248361	0	0
FREM2	ECM-affiliated proteins	FREM2_chr13_38784557_38784808_+	FALSE	Gene	MATRISOME_SURFACEOME	Tier2	0.0540123	0	0	0	0	0	0	0	0	0	0	0.241136	0	0	0	0.048332	0.520822	0	0	0	0	0	0	0	0	0	0	0	0	0	0	0	0	0	0	0	0	0	0	0	0	0	0
GPC2	ECM-affiliated proteins	GPC2_chr7_100171539_100171678_-	FALSE	Gene	MATRISOME	Tier2	0.450617	0	0	0	0	0.639673	0	0	0	0	0	0.199215	0	0.0716104	0	0.0735605	0	0	0	0	0	0	0	0	0	0	0	0	0	0	0	0	0	0	0	0	0	0	0	0.0671804	0	0	0
GPC3	ECM-affiliated proteins	GPC3_chrX_133953050_133953211_-	TRUE	Gene	MATRISOME	Tier2	0.058642	0	0	0	0	0	0	0	0.73081	0.881362	0.0152668	0.525542	0	0	0	0	0	0.652936	0.0729725	0.273343	0.0908717	0	0	0.639352	0.0393502	0	0	0.174966	0.0346197	0.360231	0	0.744752	0	0.64209	0.162397	0	0.510251	0	0.0972422	0.0746595	0	0	0.0819543
GPC4	ECM-affiliated proteins	GPC4_chrX_133324145_133324536_-	FALSE	Gene	MATRISOME	Tier2	0.29321	0.0413174	0.154208	0	0	0	0.632948	0	0.139739	0	0.0610647	0.130083	0.514659	0.184942	0.0511649	0	0.433571	0.117962	0.0577859	0.30089	0.414838	0	0	0	0.0393502	0.268	0.220377	0.136824	0	0.20904	0	0.285798	0.0460967	0.254038	0.17981	0.0299988	0.222019	0	0.0171519	0	0.101573	0	0.0572658
GPC6	ECM-affiliated proteins	GPC6_chr13_93545263_93545421_+	FALSE	Gene	MATRISOME	Tier2	0.117284	0	0.00601299	0.392504	0	0	0	0.881633	0.192433	0	0.385632	0.00291282	0	0	0	0.665449	0.433094	0	0	0	0	0	0	0	0	0	0	0	0	0	0	0	0	0	0	0	0	0	0	0	0	0	0
CPD	Enzyme	CPD_chr17_30456462_30456526_+	FALSE	Gene	SURFACEOME	Tier2	NA	0.393623	0.500266	0.54026	0.535267	0.420422	0.4186	0.69619	0.415851	0.641981	0.633597	0.496015	0.417433	0.51093	0.48112	0.638748	0.662611	0.479395	0.258924	0.372709	0.316685	0.465841	0.126058	0.447147	0.298975	0.275929	0.33862	0.361105	0.244009	0.349398	0.169211	0.515914	0.19778	0.272006	0.175842	0.339352	0.149011	0.283229	0.709054	0.322797	0.37249	0.0742079	0.403319
DPP4	Enzyme	DPP4_chr2_162024804_162024939_-	FALSE	Gene	MATRISOME_SURFACEOME	Tier2	0.234568	0.411742	0	0	0.00186387	0	0.24599	0.880286	0	0	0.301068	0	0	0	0	0	0	0.223532	0	0	0	0	0	0.103353	0	0.0208933	0	0	0	0.420343	0	0.0962071	0	0.0536256	0	0	0	0.388756	0.0814336	0.113584	0.641435	0.0195457	0
ENTPD2	Enzyme	ENTPD2_chr9_137052231_137052348_-	FALSE	Gene	MATRISOME_SURFACEOME	Tier2	0	0	0	0	0	0	0	0	0	0	0	0.0733773	0.502402	0	0.213195	0	0	0	0	0	0	0	0.194775	0.0724741	0	0.198041	0	0	0	0.094207	0	0	0	0.616876	0	0	0.119237	0.13307	0.192779	0.177227	0.270181	0	0.00895224
KLK6	Enzyme	KLK6_chr19_50963302_50963549_-	FALSE	Gene	SURFACEOME	Tier2	0.0154321	0	0.802923	0	0	0	0	0	0	0.763465	0	0	0	0	0.0176275	0	0	0	0	0	0	0	0.468048	0	0	0	0	0	0	0.202784	0	0	0	0	0	0	0	0	0.203954	0	0	0	0
NAV2	Enzyme	NAV2_chr11_20107664_20107782_+	FALSE	Gene	MATRISOME	Tier2	0.992284	0.0398149	0	0	0.639363	0.150381	0.0160434	0	0.465813	0.484954	0.313952	0.464036	0.780724	0.719797	0.676574	0.179269	0.571592	0.269799	0	0.306656	0.652557	0	0.341536	0.457201	0.376538	0.533625	0.431609	0.25062	0.252227	0.33743	0.444719	0.426241	0	0.481591	0.0384694	0.269294	0.350838	0.390846	0.291975	0.429281	0.139438	0	0.209673
PHOSPHO1	Enzyme	PHOSPHO1_chr17_49226647_49226754_-	FALSE	Gene	MATRISOME	Tier2	0.066358	0	0	0.543196	0	0	0.720176	0.176505	0	0	0	0	0	0	0	0	0	0	0	0	0	0.769601	0	0	0	0	0	0	0	0	0	0	0	0	0	0	0	0	0	0	0	0.255611	0
QSOX2	Enzyme	QSOX2_chr9_136223763_136223853_-	FALSE	Gene	SURFACEOME	Tier2	0.998457	0.662698	0.165809	0.392833	0.160467	0.210542	0.268403	0.780951	0.330268	0.326607	0.222338	0.28919	0.360091	0.396483	0.139968	0.582186	0.35384	0.0973848	0.168643	0.138461	0.0419265	0	0.0707406	0.119857	0.115675	0.135011	0.0774025	0.249575	0.0764482	0.103176	0	0.120859	0	0.157355	0.260175	0.366189	0.592467	0.111008	0.154026	0.243818	0.232565	0.240847	0.120349
RTBDN	Enzyme	RTBDN_chr19_12828869_12828953_-	FALSE	Gene	MATRISOME	Tier2	NA	0	0	0	0	0.0846341	0	0.771313	0	0	0	0	0	0	0	0	0	0	0	0	0	0	0.130167	0	0	0	0	0	0	0	0	0	0	0	0	0	0.731883	0	0	0	0	0	0
SMPDL3B	Enzyme	SMPDL3B_chr1_27953215_27953358_+	FALSE	Gene	SURFACEOME	Tier2	NA	0	0.863605	0	0	0	0	0	0	0.150591	0	0.358011	0	0	0	0	0	0	0	0	0	0	0	0	0	0	0	0	0	0.0243131	0	0.0273025	0	0	0	0.585279	0	0	0.257277	0	0.295705	0	0.425161
[truncated: 4 more columns]

## Sheet: Sup Figure 3b
Gene	Origin	Exon	Oncofetal	Class	Localization	Quality	BM_present_ratio	ACC	DSRCT	EWS	MEL	NBL	OS	RB	RMS	WT	Other ST	CPC	EPN	HGG	LGG	MB	Other BT	Adipose Tissue	Adrenal Gland	Bladder	Blood Vessel	Blood	Brain	Breast	Cervix Uteri	Colon	Esophagus	Fallopian Tube	Heart	Kidney	Liver	Lung	Muscle	Nerve	Ovary	Pancreas	Pituitary	Prostate	Salivary Gland	Skin	Small Intestine	Spleen	Stomach
GNAQ	G protein	GNAQ_chr9_77728514_77728667_-	FALSE	Gene	SURFACEOME	Tier2	0.978395	0.59745	0.614307	0.670116	0.71765	0.486178	0.386793	0.59606	0.420431	0.450184	0.687875	0.250291	0.504217	0.667146	0.736143	0.759054	0.735951	0.413285	0.359534	0.534651	0.415994	0	0.448264	0.395063	0.379342	0.41139	0.362295	0.376106	0.0460795	0.261666	0	0.464546	0.0493976	0.408482	0.323204	0.0796145	0.258363	0.317671	0.382363	0.216815	0.332938	0.085202	0.332531
MAN2A1	Golgi Protein	MAN2A1_chr5_109855140_109855334_+	FALSE	Gene	SURFACEOME	Tier2	1	0.526061	0.635054	0.772957	0.522562	0.0642477	0.371275	0.15712	0.4503	0.31141	0.637254	0.34447	0.414629	0.486013	0.491322	0.343622	0.638674	0.26568	0.514879	0.411201	0.372707	0	0.100839	0.303094	0.331355	0.332684	0.199768	0.225942	0	0.30842	0.409163	0.346395	0.0986555	0.334443	0.237612	0.455141	0.0426876	0.118077	0.340331	0.376774	0.476944	0.265852	0.316949
MSR1	Immune Regulator	MSR1_chr8_16150231_16150311_-	FALSE	Gene	SURFACEOME	Tier2	0.78858	0.082657	0.381021	0.377907	0.372024	0.0483703	0.349758	0.207854	0.340828	0	0.381882	0.125349	0.140247	0.384369	0.258799	0.168492	0.510863	0.373414	0.306845	0.0761921	0.160243	0	0	0.0793861	0	0	0	0	0	0	0	0.645477	0	0.164045	0	0	0	0	0.0245828	0	0	0.257093	0
PDCD1	Immune Regulator	PDCD1_chr2_241852857_241852980_-	FALSE	Gene	SURFACEOME	Tier2	0.884259	0	0.519241	0.408186	0	0	0	0	0	0	0	0	0	0	0	0	0	0	0	0	0	0	0	0	0	0	0	0	0	0	0	0	0	0	0	0	0	0	0	0	0	0.0676007	0
ITGA4	Integrin	ITGA4_chr2_181524171_181524250_+	FALSE	Gene	MATRISOME_SURFACEOME	Tier2	0.987654	0	0.183768	0.197989	0.285091	0.0911729	0.533872	0.307421	0.334681	0	0.158842	0	0	0	0	0.144996	0.0767025	0	0	0	0	0.236587	0	0	0.0345645	0	0	0	0	0	0	0.308151	0	0	0	0	0	0	0	0	0.31834	0.601442	0
ITGA6	Integrin	ITGA6_chr2_172470974_172471105_+	FALSE	Gene	MATRISOME_SURFACEOME	Tier2	0.851852	0.0597951	0.864098	0.204492	0.654434	0.0858434	0.213277	0	0.340873	0.212254	0.595548	0.443713	0.491523	0.485212	0.370847	0.212776	0.753159	0.415891	0	0.358879	0	0	0	0.439792	0.298619	0.164242	0.143854	0.288641	0.0994265	0.125976	0	0.174917	0	0.71159	0	0.370122	0	0.130769	0.600107	0.254308	0.382811	0.0271503	0.326907
ITGAV	Integrin	ITGAV_chr2_186646686_186646877_+	FALSE	Gene	MATRISOME_SURFACEOME	Tier2	0.683642	0.352092	0.741203	0.727159	0.78688	0.0667087	0.449984	0.68481	0.457101	0	0.796071	0.415213	0.425366	0.678531	0.762858	0.646309	0.838093	0.190843	0.33441	0.344432	0.382132	0	0	0.158119	0.240404	0.0804588	0.0942189	0.181827	0.221074	0.0433321	0	0.187816	0	0.210809	0.291755	0.00459347	0	0	0.209895	0.251955	0.0371434	0	0.0807924
ACAN	Proteoglycan	ACAN_chr15_88872003_88872085_+	FALSE	Gene	MATRISOME	Tier2	0.0848765	0.277987	0	0	0	0	0.732811	0	0	0.189846	0	0	0	0.205067	0.39837	0	0	0	0	0	0.701238	0	0	0	0	0	0	0	0	0	0	0	0	0	0	0	0	0	0	0	0	0	0
ASPN	Proteoglycan	ASPN_chr9_92466502_92466571_-	FALSE	Gene	MATRISOME	Tier2	0.00617284	0	0.45887	0.628297	0.368027	0.341761	0.477252	0.316099	0.67008	0.365302	0.610578	0.0527952	0	0	0	0.420465	0.277746	0.462509	0	0.00440486	0.808404	0	0	0.199999	0.528338	0.341939	0.130965	0.550986	0.439959	0	0.241004	0.305907	0	0.342361	0.0950994	0	0	0	0	0.0520111	0.185001	0	0
IL1RAP	Receptor	IL1RAP_chr3_190644248_190644397_+	FALSE	Gene	SURFACEOME	Tier2	0.87963	0.0251476	0.501318	0.817688	0.346979	0	0	0.0785305	0	0	0.0833123	0.0267921	0	0.243776	0.59411	0	0.243452	0	0	0	0	0	0	0	0	0	0	0.0536746	0	0	0.354327	0.0780788	0	0	0	0	0	0	0.0397569	0.116438	0	0	0
IL2RB	Receptor	IL2RB_chr22_37128522_37128848_-	FALSE	Gene	SURFACEOME	Tier2	0.876543	0	0.52017	0	0	0	0	0	0	0	0	0	0	0	0	0	0	0	0	0	0	0.543043	0	0	0	0	0	0	0	0	0	0	0	0	0	0	0	0	0	0	0	0.41483	0
IL6ST	Receptor	IL6ST_chr5_55964209_55964312_-	FALSE	Gene	MATRISOME_SURFACEOME	Tier2	1	0.472601	0.931928	0.81623	0.848389	0.150502	0.417742	0.851619	0.655554	0.344021	0.88028	0.354647	0.665763	0.717636	0.760767	0.809979	0.883455	0.589454	0.534666	0.437148	0.49986	0	0.203109	0.534768	0.529411	0.321955	0.34846	0.477656	0.322535	0.250183	0.0572687	0.496196	0.376214	0.49607	0.402107	0.123563	0.181539	0.318495	0.483986	0.271464	0.336909	0	0.229055
LDLR	Receptor	LDLR_chr19_11100223_11100345_+	FALSE	Gene	MATRISOME_SURFACEOME	Tier2	0.973765	0.930418	0.0998077	0.472885	0.271153	0.0529609	0.170453	0.25833	0.158865	0	0.453421	0.208389	0.182312	0.359061	0.256052	0.171194	0.452915	0.21465	0.662134	0.201374	0.039168	0	0	0.180376	0.297308	0.109282	0.314473	0.377034	0.067611	0.00869159	0.221512	0.453957	0	0.0981115	0.431935	0.0744779	0	0.114791	0.254503	0.391811	0.267584	0	0.267065
LIFR	Receptor	LIFR_chr5_38528726_38528840_-	FALSE	Gene	MATRISOME_SURFACEOME	Tier2	0.137346	0	0.399346	0.861986	0.254984	0	0.138909	0.383647	0.0597142	0.28915	0.492636	0	0.521341	0.501244	0.524767	0.615536	0.623221	0.237121	0	0.0954143	0	0	0	0.266732	0.199786	0	0	0.267202	0	0	0	0.0357938	0.0472691	0.156567	0	0	0	0.00162196	0	0	0	0	0.050086
NPTX1	Receptor	NPTX1_chr17_80471732_80471911_-	FALSE	Gene	SURFACEOME	Tier2	0.0123457	0.579245	0	0	0	0	0	0.815276	0	0	0	0	0	0.138161	0.0708961	0.533511	0	0	0	0	0	0	0.234943	0	0	0.204942	0	0	0	0	0	0	0	0	0	0	0	0	0	0	0	0	0
NPTX2	Receptor	NPTX2_chr7_98624922_98625166_+	FALSE	Gene	SURFACEOME	Tier2	0.00771605	0.905071	0	0	0	0.106724	0.155994	0.280175	0.0890086	0.327699	0	0.372976	0	0.228394	0.593078	0.579838	0.0925254	0	0.575185	0.0382326	0.237792	0	0.0152523	0	0.0812425	0.22734	0.110335	0	0	0	0	0	0	0.24602	0	0.205014	0.851175	0.0804714	0	0	0	0.189036	0
PTPRG	Receptor	PTPRG_chr3_62201505_62201554_+	FALSE	Gene	SURFACEOME	Tier2	0.964506	0.038625	0.541129	0.664484	0.348182	0.0184227	0.222932	0.0636798	0.320432	0.653222	0.558416	0.276785	0.423414	0.368537	0.459942	0.564497	0.537819	0.263929	0.246836	0.154395	0.310568	0	0	0.19637	0.0719544	0.00490761	0	0.181293	0.0191762	0	0	0.119339	0	0.0898962	0.155524	0	0	0	0	0	0	0	0
TFRC	Receptor	TFRC_chr3_196073930_196074125_-	FALSE	Gene	MATRISOME_SURFACEOME	Tier2	NA	0.603968	0.859315	0.762748	0.622516	0.368557	0.467935	0.87393	0.62152	0.163378	0.646788	0.297252	0.453616	0.523622	0.416727	0.754866	0.823803	0.18809	0.28445	0.213092	0.183584	0	0.113344	0.0926814	0.0275237	0.277157	0.213586	0.425487	0.16734	0	0	0.397504	0.164195	0.00603881	0.402883	0	0	0	0.196663	0.24423	0.337624	0	0.117891
TNFRSF11B	Receptor	TNFRSF11B_chr8_118926494_118926718_-	FALSE	Gene	MATRISOME	Tier2	NA	0	0.263661	0	0	0	0.0113604	0	0	0	0	0	0.764067	0	0	0	0.027566	0	0	0	0.795143	0	0	0	0	0	0	0	0	0.50895	0.0885986	0.246557	0	0	0	0	0	0	0	0	0	0	0
DBH	Secreted Factors	DBH_chr9_133656523_133656650_+	FALSE	Gene	SURFACEOME	Tier2	0.00308642	0	0	0.0395706	0	0.954258	0	0	0	0	0	0.000483472	0	0	0	0	0	0	0.0323622	0	0	0	0	0	0	0	0	0	0	0.0856361	0.754905	0	0	0	0	0.0590359	0.189818	0	0	0	0	0	0
FGF2	Secreted Factors	FGF2_chr4_122876321_122876424_+	FALSE	Gene	MATRISOME	Tier2	NA	0	0	0	0.207882	0	0	0.24466	0.211965	0.0518865	0.115761	0.623126	0.469097	0.420797	0.470213	0.261559	0.628735	0.44843	0	0.365522	0.380833	0	0.166032	0.423079	0.340511	0.40927	0.272089	0.277913	0.0745517	0	0	0.206632	0	0.419092	0.316942	0	0	0.20207	0	0.0407441	0	0	0
FNDC5	Secreted Factors	FNDC5_chr1_32868190_32868355_-	FALSE	Gene	SURFACEOME	Tier2	0.0709877	0	0	0.019298	0	0.376782	0	0.724517	0.880029	0	0	0.401742	0	0.199376	0.258897	0.771552	0	0	0.382623	0	0	0	0.406234	0	0	0	0	0	0.512778	0	0	0	0.741788	0	0.0521785	0	0.165407	0	0.0677948	0	0	0	0.0771985
IGF2	Secreted Factors	IGF2_chr11_2133517_2133674_-	TRUE	Gene	MATRISOME	Tier2	NA	0.997303	0.96583	0	0	0.343996	0.566211	0	0.978093	0.988976	0.666272	0.499146	0.976913	0.103633	0.147114	0.226623	0.466133	0.503729	0.276939	0.140412	0.0874338	0	0	0.352671	0.350485	0.060555	0	0.594729	0.418709	0.00395232	0.603767	0	0.277782	0.446596	0.306511	0	0.163077	0	0	0	0	0	0
PDGFC	Secreted Factors	PDGFC_chr4_156767773_156767876_-	FALSE	Gene	MATRISOME	Tier2	0.106481	0.289681	0.543293	0.198958	0.267411	0	0.662403	0.214352	0.628654	0.758367	0.50131	0.634882	0.192905	0.424627	0.537151	0.456937	0.527747	0.341238	0.573721	0.483499	0.569274	0	0.0407521	0.387725	0.43344	0.373194	0.246051	0.583876	0.100441	0.350841	0.204972	0.258492	0	0.203108	0.496693	0.346121	0.0593534	0.463805	0.594777	0.369728	0.228343	0.0750275	0.284156
SCUBE3	Secreted Factors	SCUBE3_chr6_35244650_35244811_+	FALSE	Gene	SURFACEOME	Tier2	NA	0	0.555872	0.00430397	0.103701	0	0	0.186924	0	0.307498	0	0.224277	0	0	0	0.24981	0.311142	0	0	0.104351	0.510836	0	0	0	0	0	0	0	0	0	0	0	0	0	0	0	0	0	0	0	0	0	0
TGFB3	Secreted Factors	TGFB3_chr14_75971126_75971255_-	TRUE	Gene	MATRISOME_SURFACEOME	Tier2	NA	0.0163408	0.785387	0.487212	0.196286	0.0364454	0.5896	0	0.590098	0.0815141	0.496594	0.415015	0.340699	0.359295	0.319487	0.750719	0.500852	0.356195	0.319486	0.336175	0.468832	0	0.369146	0.388398	0.684938	0.185546	0.144254	0.463612	0.471132	0.264898	0.0524205	0.385475	0.446694	0.119494	0.139366	0.440222	0.256676	0.665955	0.256086	0	0.10726	0	0.345266
CD276	Signaling	CD276_chr15_73704197_73704472_+	FALSE	Gene	SURFACEOME	Tier2	0.489198	0.797487	0.471126	0.36187	0.631088	0.66193	0.764433	0.491195	0.601526	0.771273	0.535986	0.799837	0.402044	0.669851	0.340819	0.519708	0.502583	0.474374	0.583222	0.43399	0.478304	0	0.0456517	0.471942	0.581972	0.355378	0.25269	0.333772	0.403127	0.233947	0.267216	0.35864	0	0.353761	0.404957	0.249623	0.28486	0.462123	0.473908	0.517597	0.231535	0.146394	0.316959
CD83	Signaling	CD83_chr6_14133649_14133755_+	FALSE	Gene	SURFACEOME	Tier2	1	0.883383	0.264847	0.581301	0.418932	0.312906	0.303777	0.328397	0.229382	0.259227	0.26707	0.473679	0.354303	0.423637	0.539258	0.148577	0.413023	0.209005	0.296271	0	0	0.0816049	0.432587	0.063217	0.625479	0	0	0.0370834	0	0.301423	0	0.54071	0	0.112505	0.405212	0	0.272337	0.265366	0.286422	0.0289857	0.112242	0.406898	0
DAG1	Signaling	DAG1_chr3_49530797_49531211_+	FALSE	Gene	MATRISOME_SURFACEOME	Tier2	0.652778	0.517149	0.575324	0.463362	0.589548	0.224306	0.200141	0.469579	0.55321	0.538194	0.457069	0.49188	0.589982	0.621203	0.607995	0.448948	0.595235	0.213735	0.328709	0.441706	0.401367	0	0.132885	0.240195	0.371205	0.366902	0.360371	0.274069	0.416974	0.222135	0	0.226975	0.601045	0.479449	0.271477	0.410733	0.141426	0.128956	0.377257	0.331343	0.294821	0	0.321062
DLK1	Signaling	DLK1_ECM_chr14_100728397_100728459_+	FALSE	Gene	MATRISOME_SURFACEOME	Tier2	0.157407	0.996944	0	0	0	0.521265	0	0	0.799459	0.180711	0	0	0	0	0	0	0	0	0.984634	0	0	0	0	0	0	0	0	0.101824	0	0	0	0	0	0	0.92175	0.344242	0.976451	0	0.0647061	0	0	0	0
ENPP1	Signaling	ENPP1_chr6_131851142_131851267_+	FALSE	Gene	MATRISOME_SURFACEOME	Tier2	0.0308642	0	0.0567539	0.65845	0.0351257	0	0.231538	0.027095	0.0149324	0	0.322616	0	0	0	0	0	0.0547721	0	0	0	0	0	0	0.0508228	0	0	0	0.0940681	0	0	0.151953	0	0	0	0.0189955	0.0365286	0	0	0	0	0	0	0
FYN	Signaling	FYN_chr6_111699515_111699670_-	FALSE	AS	SURFACEOME	Tier2	NA	0	0.381099	0.225542	0.472587	0.116072	0.204453	0.280121	0.0942167	0	0.300078	0.0580358	0.360039	0.527857	0.53642	0.559567	0.520816	0.331963	0	0.141906	0	0.437531	0.16307	0.174187	0.0416721	0.00724423	0	0.15318	0.0106925	0	0	0.477942	0	0.235033	0	0	0	0	0	0.128749	0.41759	0.661164	0.131507
GFRA1	Signaling	GFRA1_chr10_116269503_116269586_-	FALSE	Gene	MATRISOME	Tier2	0.0987654	0	0	0	0	0	0	0.129774	0.314777	0.595462	0	0	0	0.059871	0.321648	0.230102	0.201098	0.226774	0	0.107027	0	0	0	0.300537	0.14718	0.210405	0.0181791	0.29988	0	0	0.275947	0	0	0.257353	0	0	0	0	0	0.0544711	0	0	0
GFRA2	Signaling	GFRA2_ECM_chr8_21694464_21694511_-	FALSE	Gene	SURFACEOME	Tier2	0.0246914	0	0	0.206671	0	0.727545	0	0	0	0	0	0	0.299743	0	0	0	0	0	0	0	0	0	0	0	0	0	0	0	0	0	0	0	0	0.0265652	0	0	0	0	0	0	0	0.475949	0
INSR	Signaling	INSR_chr19_7128852_7128954_-	FALSE	Gene	SURFACEOME	Tier2	0.837963	0.643404	0.0478523	0.576781	0.256274	0.249492	0.355011	0.620423	0.124106	0.173558	0.44833	0.169235	0.270548	0.33582	0.319522	0.481756	0.470123	0.230563	0.332593	0.311852	0.243128	0	0	0.271912	0.283346	0.245318	0.0952099	0.328865	0.307925	0.124154	0.247119	0.0617351	0.270049	0.311767	0.605922	0.63355	0.23575	0.297832	0.327638	0.114489	0.219259	0.402698	0.164313
KDR	Signaling	KDR_chr4_55125227_55125293_-	FALSE	Gene	MATRISOME_SURFACEOME	Tier2	0.148148	0	0.859726	0	0.0404368	0	0.00318849	0	0.027076	0	0.213625	0	0	0	0	0	0	0.385149	0.0412841	0.0803134	0	0	0	0.315535	0.142754	0	0	0.235906	0.0630946	0	0	0.245143	0	0.17098	0	0	0	0.0216275	0	0	0	0	0
KIT	Signaling	KIT_chr4_54723584_54723698_+	FALSE	Gene	MATRISOME_SURFACEOME	Tier2	0.518519	0	0	0.547337	0.196568	0	0	0	0	0	0.0500919	0.0520612	0	0	0	0.0995142	0	0	0	0.245197	0	0	0	0.204637	0	0.0946429	0.122452	0	0	0	0	0.0953426	0	0	0.220887	0	0	0	0.207235	0.0435285	0.0973631	0	0.186818
LRP2	Signaling	LRP2_chr2_169256106_169256236_-	FALSE	Gene	MATRISOME_SURFACEOME	Tier2	0.271605	0	0	0	0	0	0	0.551329	0	0	0	0	0	0	0	0	0	0	0	0	0	0	0	0	0	0	0	0	0	0	0	0	0	0	0	0	0	0	0	0	0	0	0
LRP8	Signaling	LRP8_chr1_53257240_53257291_-	FALSE	Gene	SURFACEOME	Tier2	0.967593	0.105871	0	0	0.108768	0.31789	0	0.35245	0	0	0	0.348821	0.125765	0.390817	0.273924	0.762297	0.0863168	0	0	0	0	0	0.430291	0	0	0	0	0	0	0	0	0.0580603	0	0	0	0	0.237399	0	0	0	0	0.051654	0
PDGFRA	Signaling	PDGFRA_chr4_54273537_54273730_+	FALSE	Gene	SURFACEOME	Tier2	0.00771605	0	0.691677	0	0.093073	0	0.548697	0	0.152736	0	0.589165	0.132389	0	0.726642	0.769712	0.0498904	0.639573	0.461361	0.218628	0.642157	0.412498	0	0	0.394944	0.435749	0.43367	0.284245	0.575971	0.236617	0.0114662	0	0.544661	0	0.339182	0.79028	0	0	0.0777764	0.26488	0.293014	0.403408	0.284523	0.285334
SEMA3C	Signaling	SEMA3C_chr7_80748898_80749028_-	FALSE	Gene	MATRISOME	Tier2	NA	0	0.839734	0.180327	0.771361	0.115932	0	0.522999	0.40265	0	0.472051	0.48652	0.33256	0.0738576	0.152022	0.511101	0.447426	0.464079	0	0.655015	0.385835	0	0	0.42279	0.613361	0.637869	0.461326	0.30427	0.374588	0.0418411	0	0.383575	0.0672784	0.479383	0.574577	0	0	0.498518	0.397511	0.464375	0.282554	0	0.295855
SEMA6A	Signaling	SEMA6A_chr5_116467583_116467747_-	FALSE	Gene	SURFACEOME	Tier2	NA	0.303963	0	0.0301304	0.432251	0.258821	0	0.252863	0.691935	0.564796	0.154221	0	0.461222	0.684897	0.648098	0.446669	0.686466	0.298446	0.747878	0.0334755	0	0	0.357133	0.338717	0.200287	0.410185	0.0328134	0.21038	0	0.192971	0	0.397216	0	0.346361	0.231801	0.174986	0.113925	0.0893008	0	0.00940633	0.437459	0.178752	0
SORL1	Signaling	SORL1_chr11_121627555_121627767_+	FALSE	Gene	SURFACEOME	Tier2	NA	0	0.693066	0	0.0690207	0.199221	0	0.528745	0.00120066	0.132394	0.0880592	0.176441	0.404243	0.516766	0.661228	0.108162	0.683295	0	0	0.28497	0	0.762166	0.38049	0	0.0372899	0	0	0.351812	0	0.195192	0.517717	0.360096	0	0	0.0451664	0	0.431334	0.291373	0.227382	0	0.386812	0.56577	0
HEG1	Signaling Factor	HEG1_chr3_124977859_124977946_-	FALSE	Gene	SURFACEOME	Tier2	0.205247	0.398142	0.099692	0.13965	0.289336	0.0683543	0.352359	0.78483	0.237016	0	0.390001	0.147252	0.354542	0.283884	0.291276	0.0802116	0.443963	0.486841	0.212025	0.246119	0.358165	0	0.0284908	0.39229	0.247108	0.242329	0.233764	0.407198	0.512785	0.192272	0	0.563523	0	0.274652	0.129572	0.124882	0	0.168444	0.187534	0.165102	0.193538	0.0435957	0.102631
PMEL	Signaling Factor	PMEL_chr12_55955796_55955863_-	FALSE	Gene	SURFACEOME	Tier2	0.998457	0	0	0	0.978799	0.0141494	0	0	0	0.109354	0	0	0	0	0	0	0	0	0	0	0	0	0	0	0.281171	0	0	0	0	0.0250823	0.138797	0	0	0	0.0270317	0	0	0	0	0.644689	0	0	0
PROM1	Signaling Factor	PROM1_chr4_15984263_15984303_-	FALSE	Gene	MATRISOME_SURFACEOME	Tier2	0	0	0	0	0	0	0	0.943595	0.391077	0.424784	0	0.602689	0.366096	0.269567	0.0727474	0	0.0376732	0	0	0.12174	0	0	0	0.12595	0	0.0671096	0	0	0	0.685753	0	0	0	0	0	0.407615	0	0	0.882739	0	0.569157	0	0.404834
AMPH	Synapsis Vesicle	AMPH_chr7_38391748_38392017_-	FALSE	Gene	SURFACEOME	Tier2	0.0416667	0	0	0	0	0.221852	0	0.639918	0	0.114808	0	0	0	0.191093	0.302707	0.311276	0	0.0108502	0	0	0	0	0.45739	0.00374973	0.075988	0	0	0.0600063	0	0	0	0	0	0	0	0	0.568712	0	0	0	0	0	0
CDH2	Synapsis Vesicle	CDH2_chr18_27985000_27985233_-	FALSE	Gene	SURFACEOME	Tier2	0.175926	0.327354	0.397289	0	0	0.726939	0.602828	0.906779	0	0.795678	0.17174	0.47214	0.747562	0.772551	0.730165	0.835049	0.611553	0	0.77416	0	0.288866	0	0.474713	0	0	0	0	0	0.769077	0.0786037	0.37292	0	0	0	0	0	0.240161	0	0	0	0	0.0394834	0.0802245
CHRNA4	Synapsis Vesicle	CHRNA4_chr20_63355975_63356084_-	FALSE	Gene	SURFACEOME	Tier2	0.00771605	0	0.532664	0	0	0	0	0	0	0	0	0.227856	0.0432632	0.0152195	0	0	0	0	0	0	0	0	0.0996244	0	0	0	0	0	0	0	0.732665	0	0	0	0	0	0	0	0	0	0	0	0
CLCN3	Synapsis Vesicle	CLCN3_chr4_169695631_169695692_+	FALSE	Gene	SURFACEOME	Tier2	0.99537	0.369304	0.577548	0.706462	0.690066	0.626231	0.343115	0.865978	0.333311	0.387624	0.53908	0.535946	0.60492	0.678588	0.751946	0.79571	0.67644	0.205368	0.513993	0.382991	0.0785533	0	0.493417	0.232156	0.299731	0.248666	0.214391	0.256288	0.32277	0.228454	0	0.164989	0.243148	0.306609	0.209402	0.383393	0.395457	0.188436	0.522458	0.426306	0.267364	0.00801737	0.296735
PICALM	Synapsis Vesicle	PICALM_chr11_85990250_85990378_-	FALSE	AS	SURFACEOME	Tier2	NA	0.203824	0.648275	0.799889	0.712342	0.542676	0.367094	0.86578	0.661768	0.394598	0.68984	0.633519	0.423567	0.444753	0.590548	0.855162	0.779693	0.471009	0.110372	0.474326	0.470942	0.473224	0.386742	0.435877	0.366715	0.484157	0.526861	0.42496	0.0160944	0.33154	0.12447	0.41727	0.476104	0.301453	0.121927	0.27239	0.326076	0.336212	0.549229	0.415494	0.536479	0.33479	0.456039
SYT4	Synapsis Vesicle	SYT4_chr18_43273580_43274394_-	FALSE	Gene	SURFACEOME	Tier2	NA	0	0	0.149554	0	0.436632	0	0.632348	0	0	0	0	0	0	0	0.776612	0	0	0	0	0	0	0.015486	0	0	0	0	0	0	0	0	0	0	0	0	0	0.24972	0	0	0	0	0	0
SPA17	Testis Antigen Secreted Factors	SPA17_chr11_124691696_124691782_+	FALSE	Gene	SURFACEOME	Tier2	NA	0	0.133645	0.186906	0	0.144032	0.172298	0.529015	0.0892124	0.596469	0.0608784	0.434172	0.785376	0.24406	0.207063	0.249962	0.212566	0.0637188	0.21856	0.137473	0.20791	0	0.489611	0.135646	0.124676	0.260182	0.19957	0.300455	0.151712	0.459179	0	0.269317	0	0.0976365	0	0.0450967	0.638019	0.240605	0.120933	0.121745	0.11975	0	0.14585
ABCA1	Transporter	ABCA1_chr9_104787920_104788054_-	FALSE	Gene	SURFACEOME	Tier2	0.984568	0.259506	0.872287	0.680488	0.781767	0.112668	0.277034	0.79113	0.326674	0	0.761746	0.391182	0.627133	0.71025	0.615083	0.660577	0.823132	0.465148	0.736083	0.505028	0.151518	0	0	0.424698	0.189035	0.396023	0.210134	0.37017	0.0647717	0.00976351	0.399297	0.358128	0.233255	0.466731	0.192158	0	0	0.0699919	0.194213	0.323561	0.268636	0.110103	0.0940809
SCNN1G	Transporter	SCNN1G_chr16_23212678_23212756_+	FALSE	Gene	SURFACEOME	Tier2	NA	0	0	0.785763	0	0	0	0	0	0	0	0	0	0	0	0	0	0	0	0	0	0	0	0	0	0	0	0	0	0.543031	0	0.184224	0	0	0	0	0	0.323168	0.236464	0	0	0	0.086249
CEP55	Unclassified	CEP55_chr10_93517207_93517248_+	FALSE	Gene	SURFACEOME	Tier2	0.640432	0.232418	0	0.24546	0.173751	0.253944	0.315032	0.715141	0.414061	0.483948	0	0.185701	0	0.0939214	0	0.208593	0	0	0	0	0	0	0	0	0	0	0	0	0	0	0	0	0	0	0	0	0	0	0	0	0	0	0
OLFML2B	Unclassified	OLFML2B_chr1_161984804_161984980_-	FALSE	Gene	SURFACEOME	Tier2	0.675926	0.278955	0.133703	0.155092	0.330667	0.468204	0.873205	0	0.763454	0.533249	0.334877	0.175537	0	0.149194	0.0610903	0	0.23896	0.426891	0.219857	0	0.602798	0	0	0.395063	0.284355	0.37957	0	0.385021	0	0	0	0.423727	0	0.541017	0	0	0	0.0919456	0.318023	0.24507	0.0488957	0.300196	0
THSD7A	Unclassified	THSD7A_chr7_11460662_11460765_-	FALSE	Gene	SURFACEOME	Tier2	NA	0	0	0	0	0	0	0.588931	0	0	0	0	0	0	0	0.466806	0	0	0	0	0	0	0	0	0	0	0	0	0	0	0	0	0	0	0	0	0	0	0	0	0	0	0
[truncated: 4 more columns]

## Sheet: Sup Figure 4a
Gene	Origin	Exon	Oncofetal	Class	Localization	Quality	BM_present_ratio	ACC	DSRCT	EWS	MEL	NBL	OS	RB	RMS	WT	Other ST	CPC	EPN	HGG	LGG	MB	Other BT	Adipose Tissue	Adrenal Gland	Bladder	Blood Vessel	Blood	Brain	Breast	Cervix Uteri	Colon	Esophagus	Fallopian Tube	Heart	Kidney	Liver	Lung	Muscle	Nerve	Ovary	Pancreas	Pituitary	Prostate	Salivary Gland	Skin	Small Intestine	Spleen	Stomach
ASTN1	Cell Adhesion	ASTN1_chr1_176884339_176884490_-	FALSE	Gene	SURFACEOME	Tier2	0.0246914	0.0909091	0.888889	0	0	0.0730594	0	0	0	0	0	0.0952381	0.122302	0.380645	0.592857	0.031746	0.144144	0	0.0070922	0	0	0	0.00978474	0	0	0	0	0	0	0	0	0	0	0	0	0	0	0	0	0	0	0	0
BTN2A2	Cell Adhesion	BTN2A2_chr6_26390005_26390137_+	FALSE	Gene	SURFACEOME	Tier2	0.921296	0	0	0	0.0322581	0	0	0	0	0	0.0147059	0	0	0	0	0.0238095	0	0	0	0	0	0	0	0	0	0	0	0	0	0	0	0	0	0	0	0	0	0	0	0	0	0	0
CCL25	Cell Adhesion	CCL25_chr19_8057804_8057920_+	FALSE	Gene	SURFACEOME	Tier2	0.029321	0	0.666667	0	0	0	0	0	0	0.00632911	0.0147059	0	0	0	0	0	0	0	0	0	0	0	0	0	0	0.00286533	0	0	0	0	0	0	0	0	0	0	0	0	0	0	0.454545	0	0
CDH10	Cell Adhesion	CDH10_chr5_24492817_24492925_-	FALSE	Gene	SURFACEOME	Tier2	0.578704	0	0	0	0	0.0228311	0.00735294	0.0434783	0	0.00632911	0	0.047619	0.00719424	0.0258065	0.0428571	0.00793651	0.0810811	0	0	0	0	0	0.00293542	0	0	0	0	0	0	0	0	0	0	0	0	0	0	0	0	0	0	0	0
CDH11	Cell Adhesion	CDH11_chr16_64988157_64988344_-	FALSE	Gene	SURFACEOME	Tier2	0.270062	0.136364	0.111111	0.95	0.258065	0.0502283	0.691176	0.173913	0.511628	0.474684	0.507353	0.0952381	0.23741	0.206452	0.257143	0.238095	0.36036	0.002079	0	0	0.0315236	0	0	0	0	0	0	0	0	0	0	0.0858369	0	0.0130435	0.68	0	0.00925926	0	0	0.21197	0	0.00892857	0
CDH15	Cell Adhesion	CDH15_chr16_89191655_89191894_+	FALSE	Gene	SURFACEOME	Tier2	0.0108025	0	0	0	0	0	0.213235	0	0.44186	0.00632911	0.0147059	0	0.00719424	0	0	0.00793651	0	0	0	0	0	0	0.184932	0	0	0	0	0	0	0	0	0	0.179487	0	0	0	0	0	0	0.00124688	0	0	0
CDH19	Cell Adhesion	CDH19_chr18_66511568_66511685_-	FALSE	Gene	SURFACEOME	Tier2	0.154321	0	0	0	0.677419	0.0958904	0.00735294	0	0.0116279	0	0.0441176	0	0	0.0193548	0.278571	0	0.0810811	0	0	0	0.00350263	0	0	0	0	0.0458453	0.0167364	0	0.115819	0	0	0	0	0.921739	0	0	0	0.00934579	0	0	0.020202	0	0
CHL1	Cell Adhesion	CHL1_chr3_383816_383886_+	FALSE	Gene	SURFACEOME	Tier2	NA	0.0454545	0	0	0.129032	0.0958904	0	0.0434783	0	0.00632911	0.0367647	0.047619	0.0791367	0.316129	0.535714	0.230159	0.324324	0	0	0	0	0	0.00782779	0	0	0	0	0	0	0	0	0	0	0.0956522	0	0	0	0	0	0	0	0	0
CLSTN1	Cell Adhesion	CLSTN1_chr1_9756481_9756510_-	FALSE	AS	MATRISOME_SURFACEOME	Tier2	NA	0	0	0	0	0	0	0	0.0116279	0	0.00735294	0	0	0.103226	0.35	0	0.0540541	0	0	0	0	0	0	0	0	0	0	0	0	0	0	0	0	0	0	0	0	0	0	0	0	0	0
CXADR	Cell Adhesion	CXADR_chr21_17547027_17547193_+	FALSE	Gene	SURFACEOME	Tier2	0.37963	0	0.555556	0	0.0322581	0.0365297	0.0220588	0.478261	0	0.0126582	0.132353	0	0.00719424	0.116129	0.0285714	0.515873	0.459459	0	0	0	0	0	0	0	0	0	0	0	0	0	0	0	0	0	0	0	0	0	0	0	0	0	0
FAP	Cell Adhesion	FAP_chr2_162174867_162174966_-	FALSE	Gene	MATRISOME_SURFACEOME	Tier2	0	0	0.111111	0	0.193548	0.0136986	0.286765	0.0434783	0.22093	0.0189873	0.125	0	0.0935252	0.0129032	0.0142857	0.18254	0.018018	0.022869	0	0	0.0542907	0	0	0.0478723	0.0909091	0.00573066	0	0	0.00282486	0.030303	0	0.00858369	0	0	0	0.0060241	0	0	0	0.315461	0	0	0
LYN	Cell Adhesion	LYN_chr8_55966715_55966897_+	FALSE	Gene	SURFACEOME	Tier2	1	0	0	0	0	0.0136986	0.00735294	0	0.0348837	0.0126582	0.0661765	0.190476	0.0143885	0.0129032	0.00714286	0	0.027027	0	0	0	0	0.791304	0.000978474	0	0	0.00286533	0	0	0	0	0	0.0429185	0	0	0	0	0	0	0.0441176	0	0.010101	0.4375	0
MELTF	Cell Adhesion	MELTF_chr3_197008657_197008724_-	FALSE	Gene	SURFACEOME	Tier2	NA	0	0	0	0.354839	0.0593607	0.352941	0	0.0116279	0.00632911	0.0220588	0	0	0.00645161	0	0	0.00900901	0.00623701	0	0	0	0.00289855	0	0.00531915	0	0	0	0	0	0.0909091	0	0	0	0	0	0	0	0	0	0.042394	0.040404	0	0
NRCAM	Cell Adhesion	NRCAM_chr7_108191254_108191283_-	FALSE	AS	MATRISOME_SURFACEOME	Tier2	NA	0	0	0	0	0.283105	0	0.0434783	0	0	0.0220588	0.047619	0	0.0580645	0.15	0.412698	0.0900901	0	0	0	0	0	0.0215264	0	0	0	0	0	0	0	0	0	0	0	0	0	0	0	0	0	0	0	0
OLR1	Cell Adhesion	OLR1_chr12_10160402_10160462_-	FALSE	Gene	SURFACEOME	Tier2	0.0277778	0	0	0	0	0	0	0	0.0116279	0	0.0147059	0	0	0.0774194	0.192857	0	0.0720721	0.00623701	0	0	0.00875657	0	0.018591	0	0	0	0	0	0	0	0	0.274678	0	0	0	0	0	0	0	0	0	0	0
PCDH15	Cell Adhesion	PCDH15_ECM_chr10_54236823_54236927_-	FALSE	Gene	SURFACEOME	Tier2	0.375	0	0	0	0	0.00913242	0	0.130435	0.0232558	0.126582	0.0220588	0	0.0215827	0.219355	0.357143	0.031746	0.135135	0	0	0	0	0	0	0	0	0	0	0	0	0	0	0	0	0	0	0	0	0	0	0	0	0	0
PTPN11	Cell Adhesion	PTPN11_PanCan_chr12_112450321_112450512_+	FALSE	Gene	SURFACEOME	Tier2	0.234568	0.272727	0.555556	0.9	0.645161	0.232877	0.0661765	0.826087	0.372093	0.177215	0.507353	0.333333	0.52518	0.554839	0.75	0.944444	0.90991	0	0	0	0	0	0.138943	0	0	0	0	0	0	0	0	0	0.0512821	0	0	0	0	0	0	0.00124688	0	0	0
COL11A2	Collagen	COL11A2_chr6_33170326_33170379_-	FALSE	Gene	MATRISOME_SURFACEOME	Tier2	0.708333	0	0	0	0.0645161	0.0136986	0.360294	0	0.0116279	0.00632911	0.0367647	0.142857	0.0143885	0.0645161	0.0214286	0	0	0	0	0	0	0	0.00489237	0	0	0	0	0	0	0	0	0	0	0	0	0	0.268519	0	0	0	0	0	0
COL13A1	Collagen	COL13A1_chr10_69937635_69937715_+	FALSE	Gene	MATRISOME	Tier2	0.128086	0	0	0	0.0322581	0	0.147059	0	0.0232558	0.360759	0.0367647	0	0	0.0129032	0.0214286	0.047619	0	0	0	0	0.0315236	0	0.182975	0	0	0	0	0	0	0	0	0.0128755	0	0	0	0	0	0.102804	0	0.00124688	0	0	0
COL23A1	Collagen	COL23A1_chr5_178256866_178256928_-	FALSE	Gene	MATRISOME	Tier2	0.376543	0	1	0.05	0	0	0	0	0	0.00632911	0.0147059	0.047619	0.0215827	0.0903226	0.00714286	0.015873	0.018018	0	0	0	0	0	0	0	0	0	0	0	0.00564972	0	0	0	0	0	0	0	0	0	0	0	0	0	0
COL2A1	Collagen	COL2A1_chr12_47997606_47997707_-	FALSE	Gene	MATRISOME	Tier2	0.157407	0.136364	0	0	0.0645161	0	0.161765	0.130435	0.162791	0.702532	0.191176	0.190476	0.0143885	0.0322581	0	0.0714286	0.0990991	0	0	0	0	0	0	0	0	0	0	0	0	0	0	0	0	0	0	0	0	0	0	0	0	0	0.00526316
AGRN	ECM Glycoprotein	AGRN_chr1_1022201_1022462_+	FALSE	Gene	MATRISOME_SURFACEOME	Tier2	0.483025	0.0454545	0.444444	0.1	0.0967742	0.00913242	0.0588235	0	0.116279	0.0759494	0.227941	0.47619	0.338129	0.412903	0.107143	0.047619	0.405405	0	0	0	0	0	0	0	0	0	0	0	0	0	0	0	0	0	0	0	0	0	0	0	0	0	0
FBN1	ECM Glycoprotein	FBN1_chr15_48596283_48596378_-	FALSE	Gene	MATRISOME	Tier2	0.520062	0.0909091	0.333333	0.25	0.354839	0.0684932	0.198529	0	0.290698	0.0886076	0.588235	0.047619	0.057554	0.0258065	0.0142857	0.134921	0.297297	0.002079	0	0	0	0	0	0	0	0	0	0	0	0	0	0	0	0.00434783	0	0	0	0	0	0.312968	0	0	0
FBN2	ECM Glycoprotein	FBN2_chr5_128271999_128272118_-	FALSE	Gene	MATRISOME_SURFACEOME	Tier2	0.712963	0.590909	0	0	0.0322581	0	0.0882353	0	0.232558	0.170886	0.176471	0.142857	0.0143885	0.0387097	0	0.031746	0.198198	0	0	0	0	0	0	0	0	0	0	0	0	0	0	0	0	0	0	0	0	0	0	0.238155	0	0	0
HMCN1	ECM Glycoprotein	HMCN1_chr1_186171387_186171450_+	FALSE	Gene	MATRISOME	Tier2	0.029321	0	0.111111	1	0.354839	0	0.0955882	0	0.0116279	0.481013	0.139706	0.047619	0.0143885	0	0	0	0.027027	0	0	0	0.283713	0	0	0	0	0.00573066	0.0683403	0	0	0	0	0.0944206	0	0	0	0	0.037037	0	0	0	0.010101	0	0
LAMA3	ECM Glycoprotein	LAMA3_chr18_23819841_23819997_+	FALSE	Gene	MATRISOME	Tier2	NA	0	0	0	0	0	0	0.217391	0	0	0	0	0	0	0	0	0	0	0	0	0	0	0	0	0	0	0	0	0	0	0	0	0	0	0	0	0	0	0	0	0	0	0
NID2	ECM Glycoprotein	NID2_chr14_52054020_52054321_-	FALSE	Gene	MATRISOME	Tier2	1	0	0	0	0	0.00913242	0.0735294	0	0.0465116	0.0316456	0.242647	0.333333	0.0215827	0.00645161	0.00714286	0.206349	0.0990991	0	0	0	0	0	0	0	0	0	0	0	0	0	0	0	0	0	0	0	0	0	0	0.0486284	0	0	0
NTN3	ECM Glycoprotein	NTN3_chr16_2472985_2473134_+	FALSE	Gene	SURFACEOME	Tier2	0.625	0	0	0	0	0	0	0.0869565	0	0.00632911	0	0	0	0	0	0.047619	0.018018	0	0	0	0	0	0	0	0	0	0	0	0	0	0	0	0	0	0	0	0	0	0	0	0	0	0
RELN	ECM Glycoprotein	RELN_chr7_103486197_103486257_-	FALSE	Gene	MATRISOME	Tier2	0.169753	0.0454545	0	0	0	0.13242	0.0147059	0	0.0232558	0	0.110294	0.047619	0.381295	0.00645161	0.05	0.619048	0.0540541	0	0.0070922	0	0.00175131	0	0.220157	0	0	0	0	0	0.00564972	0	0.016	0	0	0.534783	0	0	0	0	0	0.00124688	0	0	0
SMOC1	ECM Glycoprotein	SMOC1_chr14_69952137_69952303_+	FALSE	Gene	MATRISOME	Tier2	NA	0	1	0	0	0	0.00735294	0.0869565	0.0348837	0.00632911	0.0514706	0.047619	0.633094	0.503226	0.707143	0.230159	0.117117	0	0	0	0.0210158	0	0.0205479	0	0	0	0	0	0	0	0.016	0	0	0	0	0.0060241	0	0.0186916	0	0	0	0.0178571	0
THSD4	ECM Glycoprotein	THSD4_chr15_71765020_71765199_+	FALSE	Gene	MATRISOME_SURFACEOME	Tier2	NA	0	0	0	0	0	0	0	0.0697674	0.0316456	0.0367647	0	0.0143885	0	0.00714286	0	0.027027	0	0	0	0	0	0	0	0.0909091	0	0.0083682	0	0	0	0	0	0	0	0	0	0.00925926	0	0	0	0	0	0
TNR	ECM Glycoprotein	TNR_chr1_175363708_175363827_-	FALSE	Gene	MATRISOME	Tier2	NA	0	0	0	0	0.0136986	0.00735294	0	0	0	0.0147059	0	0.0791367	0.335484	0.671429	0.0396825	0.198198	0	0	0	0	0	0	0	0	0	0	0	0	0	0	0	0	0	0	0	0	0	0	0	0	0	0
ADAM10	ECM Regulators	ADAM10_chr15_58682196_58682314_-	FALSE	Gene	MATRISOME_SURFACEOME	Tier2	1	0.181818	0.333333	0.7	0.741935	0.150685	0.176471	0.652174	0.302326	0.183544	0.5	0.0952381	0.18705	0.354839	0.357143	0.603175	0.621622	0	0	0	0	0	0	0	0	0	0	0	0	0	0	0	0	0	0	0	0	0	0	0	0	0	0
ADAM17	ECM Regulators	ADAM17_chr2_9526111_9526244_-	FALSE	Gene	MATRISOME_SURFACEOME	Tier2	1	0.0909091	0.777778	0.5	0.322581	0.13242	0.125	0.782609	0.267442	0.0696203	0.323529	0.047619	0.366906	0.4	0.214286	0.626984	0.711712	0	0	0	0	0	0	0	0	0	0	0	0	0	0	0	0	0	0	0	0	0	0	0	0	0	0
ADAM19	ECM Regulators	ADAM19_chr5_157502803_157502822_-	FALSE	Gene	MATRISOME_SURFACEOME	Tier2	0.83642	0	0	0	0.0967742	0	0.0147059	0.0869565	0.0348837	0	0.0294118	0	0	0.0193548	0	0.0873016	0.036036	0	0	0	0	0	0	0	0	0	0	0	0	0	0	0	0	0	0	0	0	0	0	0	0	0	0
ADAMTS7	ECM Regulators	ADAMTS7_chr15_78768133_78768259_-	FALSE	Gene	MATRISOME	Tier2	0.0185185	0.0909091	0	0	0	0.00913242	0.0220588	0	0.0813953	0.0189873	0.0147059	0.0952381	0.00719424	0.00645161	0	0.15873	0.018018	0	0	0	0.00175131	0	0	0	0	0	0	0	0.101695	0	0	0	0	0	0	0	0	0	0	0	0	0	0
CD109	ECM Regulators	CD109_chr6_73812205_73812270_+	FALSE	Gene	MATRISOME	Tier2	0.731481	0	0	0	0.193548	0	0.102941	0	0	0	0.0441176	0	0	0	0	0	0	0	0	0	0	0	0	0	0	0	0	0	0	0	0	0	0	0	0	0	0	0	0	0.226933	0	0	0
CP	ECM Regulators	CP_ECM_chr3_149176250_149176407_-	FALSE	Gene	SURFACEOME	Tier2	0.402778	0	0.222222	0.05	0	0.0136986	0.00735294	0.26087	0.0465116	0.0126582	0.147059	0.380952	0.496403	0.187097	0.242857	0.047619	0.171171	0.00831601	0	0	0.187391	0	0.0772994	0.0265957	0.0909091	0.00859599	0.0055788	0	0.115819	0	1	0.0214592	0	0.0304348	0	0.0542169	0.240741	0.0841121	0.544118	0.00997506	0.0505051	0.0535714	0.0105263
FAM20B	ECM Regulators	FAM20B_chr1_179066800_179066859_+	FALSE	Gene	SURFACEOME	Tier2	0.987654	0	0	0.05	0	0.0228311	0.0294118	0.652174	0.0116279	0.0316456	0	0	0.0215827	0.0193548	0	0.031746	0.027027	0	0	0	0	0	0	0	0	0	0	0	0	0	0	0	0	0	0	0	0	0	0	0	0	0	0
ITIH2	ECM Regulators	ITIH2_chr10_7746593_7746704_+	FALSE	Gene	MATRISOME	Tier2	0.0462963	0	1	0	0	0.0319635	0	0	0	0	0.132353	0	0.00719424	0.0322581	0.0428571	0.142857	0.0630631	0	0	0	0	0	0.00195695	0	0	0	0	0	0.00282486	0	1	0	0	0	0	0	0.0185185	0	0	0	0	0.00892857	0
LOX	ECM Regulators	LOX_chr5_122077355_122077472_-	FALSE	Gene	MATRISOME	Tier2	0.155864	0	0	0	0.0322581	0.0136986	0.544118	0	0.0465116	0.0506329	0.0588235	0.142857	0.107914	0.0129032	0	0	0.117117	0.0519751	0	0	0.0140105	0	0	0.0106383	0	0	0	0	0.0225989	0	0	0.00429185	0	0	0	0	0	0	0	0.332918	0	0	0
LOXL2	ECM Regulators	LOXL2_chr8_23298836_23298947_-	FALSE	Gene	MATRISOME	Tier2	0.322531	0.0454545	0	0.05	0.0645161	0.127854	0.492647	0	0.604651	0.411392	0.205882	0.047619	0.0215827	0.0645161	0.0214286	0.00793651	0.0990991	0.135135	0	0	0.00350263	0	0	0.138298	0	0.13467	0.0446304	0	0.0282486	0	0.008	0	0	0	0.01	0	0	0	0	0.270574	0.020202	0	0.00526316
LOXL4	ECM Regulators	LOXL4_chr10_98251566_98251702_-	FALSE	Gene	MATRISOME	Tier2	0.612654	0	0	0	0.258065	0	0.0441176	0.347826	0.0348837	0	0.0661765	0	0.0143885	0.0129032	0	0.047619	0.00900901	0	0	0	0	0	0	0.0212766	0	0	0.0013947	0	0	0	0.008	0	0.0128205	0	0	0.0060241	0	0	0.0588235	0.0074813	0	0	0
MMP11	ECM Regulators	MMP11_chr22_23782226_23782315_+	FALSE	Gene	MATRISOME	Tier2	0.513889	0.0454545	0.111111	0	0.0967742	0.0821918	0.294118	0	0.255814	0.151899	0.183824	0.047619	0	0.0129032	0	0.0714286	0.018018	0.00623701	0	0	0.00175131	0	0	0	0.272727	0	0	0	0.00564972	0	0.008	0	0	0	0.03	0	0	0	0.0294118	0.00872818	0	0	0
MMP9	ECM Regulators	MMP9_chr20_46013255_46013534_+	FALSE	Gene	MATRISOME	Tier2	0.367284	0	0	0	0.0967742	0.210046	0.852941	0	0.0581395	0.0379747	0.132353	0.047619	0.0143885	0.0580645	0.0285714	0.0238095	0.135135	0.045738	0	0	0.00875657	0.608696	0	0.0159574	0	0.00286533	0	0	0.00282486	0	0	0.0729614	0.00320513	0	0	0	0	0	0.0147059	0	0.010101	0.660714	0
PAPPA	ECM Regulators	PAPPA_chr9_116235139_116235637_+	FALSE	Gene	MATRISOME	Tier2	0.987654	0	0	0.8	0	0.00456621	0	0	0	0	0.0441176	0	0	0.00645161	0	0.00793651	0.0810811	0	0	0	0	0	0	0	0	0	0	0	0	0	0	0	0	0	0	0	0	0	0	0.00374065	0	0	0
PCSK6	ECM Regulators	PCSK6_chr15_101366196_101366332_-	FALSE	Gene	MATRISOME	Tier2	0.182099	0.545455	0.222222	0.05	0	0.00456621	0.0147059	0.0434783	0.104651	0	0.139706	0.190476	0.0143885	0.0580645	0.0357143	0	0.153153	0	0	0	0	0	0.0870841	0	0	0	0	0	0.00282486	0	0.704	0	0	0	0	0	0	0	0	0	0	0.401786	0
SULF1	ECM Regulators	SULF1_chr8_69640808_69640841_+	FALSE	Gene	MATRISOME	Tier2	NA	0.136364	0.333333	0.1	0.193548	0.146119	0.404412	0.0869565	0.465116	0.14557	0.411765	0.809524	0.100719	0.109677	0.271429	0.0714286	0.441441	0.110187	0	0	0.705779	0	0	0.00531915	0	0.315186	0.0181311	0	0.00847458	0	0	0.0128755	0	0	0	0	0.0185185	0.242991	0.0147059	0.13217	0.010101	0	0
FREM2	ECM-affiliated proteins	FREM2_chr13_38784557_38784808_+	FALSE	Gene	MATRISOME_SURFACEOME	Tier2	0.0540123	0.0454545	0	0	0.0322581	0	0	0	0.0348837	0.0126582	0.0514706	0	0.0503597	0.122581	0.0142857	0.119048	0.288288	0	0	0	0	0	0	0	0	0	0	0	0	0	0	0	0	0	0	0	0	0	0	0	0	0	0
GPC2	ECM-affiliated proteins	GPC2_chr7_100171539_100171678_-	FALSE	Gene	MATRISOME	Tier2	0.450617	0	0	0	0	0.315068	0	0.0434783	0.0116279	0	0	0	0.0143885	0.0709677	0	0.047619	0	0	0	0	0	0	0	0	0	0	0	0	0	0	0	0	0	0	0	0	0	0	0	0	0	0	0
GPC3	ECM-affiliated proteins	GPC3_chrX_133953050_133953211_-	TRUE	Gene	MATRISOME	Tier2	0.058642	0	0	0	0	0.0273973	0.00735294	0	0.465116	0.765823	0.213235	0.333333	0.0359712	0.0709677	0	0	0.153153	0.224532	0	0	0.00700525	0	0	0.12234	0	0	0	0	0.00282486	0.030303	0	0.48927	0	0.113043	0	0	0.138889	0	0.0147059	0.0074813	0	0	0
GPC4	ECM-affiliated proteins	GPC4_chrX_133324145_133324536_-	FALSE	Gene	MATRISOME	Tier2	0.29321	0.0454545	0	0	0	0	0.198529	0	0.0232558	0	0.0294118	0.047619	0.107914	0.0193548	0.00714286	0	0.207207	0	0	0	0	0	0	0	0	0	0.0013947	0	0.00282486	0	0	0	0	0	0	0	0.0185185	0	0	0	0	0	0
GPC6	ECM-affiliated proteins	GPC6_chr13_93545263_93545421_+	FALSE	Gene	MATRISOME	Tier2	0.117284	0	0	0	0.0322581	0	0	0.608696	0.0465116	0.0316456	0.0955882	0.047619	0.0215827	0.0451613	0.00714286	0.396825	0.234234	0	0	0	0	0	0	0	0	0	0	0	0	0	0	0	0	0	0	0	0	0	0	0	0	0	0
CPD	Enzyme	CPD_chr17_30456462_30456526_+	FALSE	Gene	SURFACEOME	Tier2	NA	0	0	0.05	0.0645161	0.0182648	0.0220588	0.304348	0.0581395	0.28481	0.272059	0	0.0215827	0.0774194	0.0857143	0.222222	0.252252	0.002079	0	0	0	0.0608696	0	0	0	0.00286533	0.0320781	0	0	0	0.016	0.0257511	0	0	0	0	0	0	0.352941	0.0137157	0.040404	0	0
DPP4	Enzyme	DPP4_chr2_162024804_162024939_-	FALSE	Gene	MATRISOME_SURFACEOME	Tier2	0.234568	0	0	0	0.129032	0.00456621	0.0735294	0.652174	0	0.00632911	0.25	0	0	0.0258065	0	0	0.027027	0.00623701	0	0	0	0	0	0	0	0	0	0	0	0.0606061	0	0	0	0	0	0	0	0.121495	0	0.0922693	0.353535	0	0
ENTPD2	Enzyme	ENTPD2_chr9_137052231_137052348_-	FALSE	Gene	MATRISOME_SURFACEOME	Tier2	0	0	0	0	0	0.00913242	0	0	0	0	0.00735294	0	0.294964	0.0129032	0.0285714	0.015873	0.0540541	0	0	0	0	0	0.00391389	0	0	0	0	0	0	0	0	0	0	0.0869565	0	0	0	0	0	0	0	0	0
KLK6	Enzyme	KLK6_chr19_50963302_50963549_-	FALSE	Gene	SURFACEOME	Tier2	0.0154321	0	0.666667	0	0.0322581	0	0	0	0	0.518987	0.0220588	0	0	0.0516129	0.128571	0	0.018018	0	0	0	0	0	0.238748	0.00531915	0.0909091	0	0.152022	0	0	0	0	0	0	0	0.01	0	0.00925926	0	0.0294118	0.00623441	0	0	0
NAV2	Enzyme	NAV2_chr11_20107664_20107782_+	FALSE	Gene	MATRISOME	Tier2	0.992284	0	0	0	0.322581	0	0	0.0869565	0.139535	0.0886076	0.139706	0.047619	0.589928	0.419355	0.271429	0.119048	0.198198	0.002079	0	0	0.161121	0	0.000978474	0.0531915	0	0.034384	0.0027894	0	0	0	0.04	0	0	0.00434783	0	0	0	0	0	0.00249377	0	0	0.0210526
PHOSPHO1	Enzyme	PHOSPHO1_chr17_49226647_49226754_-	FALSE	Gene	MATRISOME	Tier2	0.066358	0	0	0.25	0	0.00913242	0.441176	0	0.0116279	0.00632911	0.00735294	0	0	0	0.00714286	0	0	0	0	0	0	0.550725	0	0	0	0	0	0	0	0	0	0	0	0	0	0	0	0	0	0	0	0	0
QSOX2	Enzyme	QSOX2_chr9_136223763_136223853_-	FALSE	Gene	SURFACEOME	Tier2	0.998457	0.181818	0	0	0	0	0.00735294	0.695652	0.0930233	0.0189873	0	0	0.0143885	0	0	0.126984	0.027027	0	0	0	0	0	0.00195695	0	0	0	0	0	0	0	0	0	0	0	0	0	0.00925926	0	0	0	0	0	0
RTBDN	Enzyme	RTBDN_chr19_12828869_12828953_-	FALSE	Gene	MATRISOME	Tier2	NA	0.0454545	0	0	0	0.00456621	0	0.521739	0	0.00632911	0	0.047619	0	0	0	0.0238095	0.045045	0	0	0	0	0	0.000978474	0	0	0	0	0	0	0	0	0	0	0	0	0	0.462963	0	0	0	0	0	0
SMPDL3B	Enzyme	SMPDL3B_chr1_27953215_27953358_+	FALSE	Gene	SURFACEOME	Tier2	NA	0	0.777778	0	0	0	0	0	0	0.00632911	0.00735294	0	0	0	0	0	0	0	0	0	0	0	0	0	0	0.00286533	0	0	0	0.030303	0	0	0	0	0	0.0060241	0	0	0	0	0	0	0
[truncated: 4 more columns]

## Sheet: Sup Figure 4b
Gene	Origin	Exon	Oncofetal	Class	Localization	Quality	BM_present_ratio	ACC	DSRCT	EWS	MEL	NBL	OS	RB	RMS	WT	Other ST	CPC	EPN	HGG	LGG	MB	Other BT	Adipose Tissue	Adrenal Gland	Bladder	Blood Vessel	Blood	Brain	Breast	Cervix Uteri	Colon	Esophagus	Fallopian Tube	Heart	Kidney	Liver	Lung	Muscle	Nerve	Ovary	Pancreas	Pituitary	Prostate	Salivary Gland	Skin	Small Intestine	Spleen	Stomach
GNAQ	G protein	GNAQ_chr9_77728514_77728667_-	FALSE	Gene	SURFACEOME	Tier2	0.978395	0.0909091	0.222222	0.3	0.354839	0.242009	0.0367647	0.0869565	0	0.056962	0.308824	0.047619	0.208633	0.387097	0.485714	0.531746	0.45045	0	0	0	0	0	0	0	0	0	0	0	0	0	0	0	0	0	0	0	0	0	0	0	0	0	0
MAN2A1	Golgi Protein	MAN2A1_chr5_109855140_109855334_+	FALSE	Gene	SURFACEOME	Tier2	1	0.181818	0.111111	0.55	0.0322581	0.00913242	0.0367647	0	0.0697674	0.00632911	0.220588	0.047619	0.0143885	0.0774194	0.0714286	0.0634921	0.27027	0	0	0	0	0	0.00782779	0	0	0	0	0	0	0	0.008	0	0	0	0	0	0	0	0	0	0	0	0
MSR1	Immune Regulator	MSR1_chr8_16150231_16150311_-	FALSE	Gene	SURFACEOME	Tier2	0.78858	0	0	0.05	0.0645161	0.0547945	0.0882353	0	0.0581395	0	0.139706	0	0.028777	0.0709677	0.0571429	0.0238095	0.171171	0.035343	0	0	0.0297723	0	0.00293542	0.0106383	0	0.00286533	0	0	0.00282486	0	0	0.321888	0.00320513	0	0	0	0	0	0	0	0	0	0
PDCD1	Immune Regulator	PDCD1_chr2_241852857_241852980_-	FALSE	Gene	SURFACEOME	Tier2	0.884259	0	0	0.2	0	0	0	0	0	0.0126582	0.00735294	0	0	0	0	0	0	0	0	0	0	0	0	0	0	0	0	0	0	0	0	0	0	0	0	0	0	0	0	0	0	0	0
ITGA4	Integrin	ITGA4_chr2_181524171_181524250_+	FALSE	Gene	MATRISOME_SURFACEOME	Tier2	0.987654	0	0.111111	0.05	0.0322581	0.0136986	0.183824	0	0.0348837	0	0.0514706	0	0	0	0	0.0634921	0.045045	0	0	0	0	0.205797	0	0	0	0	0	0	0	0	0	0.00429185	0	0	0	0	0	0	0	0.00124688	0.030303	0.0535714	0
ITGA6	Integrin	ITGA6_chr2_172470974_172471105_+	FALSE	Gene	MATRISOME_SURFACEOME	Tier2	0.851852	0	1	0	0.354839	0.0502283	0.00735294	0.0434783	0.116279	0.0189873	0.345588	0.142857	0.215827	0.122581	0.05	0.0952381	0.504505	0.002079	0	0	0	0	0	0	0	0.0114613	0.0013947	0	0	0	0	0	0	0.343478	0	0.0060241	0	0	0.0735294	0	0	0	0.0105263
ITGAV	Integrin	ITGAV_chr2_186646686_186646877_+	FALSE	Gene	MATRISOME_SURFACEOME	Tier2	0.683642	0.136364	0.333333	0.3	0.580645	0.141553	0.205882	0.434783	0.232558	0.056962	0.632353	0.047619	0.244604	0.464516	0.521429	0.246032	0.684685	0	0	0	0	0	0	0	0	0	0	0	0.00564972	0	0	0	0	0	0	0	0	0	0	0.00124688	0	0	0
ACAN	Proteoglycan	ACAN_chr15_88872003_88872085_+	FALSE	Gene	MATRISOME	Tier2	0.0848765	0.272727	0	0	0	0.0182648	0.477941	0	0.0465116	0.0379747	0.0294118	0	0.028777	0.187097	0.278571	0	0.018018	0.004158	0	0	0.399299	0	0	0	0	0	0	0	0	0	0	0	0	0	0	0	0	0	0.0147059	0.00124688	0	0	0
ASPN	Proteoglycan	ASPN_chr9_92466502_92466571_-	FALSE	Gene	MATRISOME	Tier2	0.00617284	0.0454545	0.111111	0.35	0.16129	0.0821918	0.316176	0	0.418605	0.227848	0.338235	0	0.00719424	0.0129032	0.00714286	0.103175	0.0720721	0.130977	0	0	0.683012	0	0	0	0.181818	0.0716332	0.0027894	0	0.152542	0	0.008	0.0257511	0.00641026	0.073913	0	0.0060241	0	0	0.0147059	0.00374065	0.040404	0	0.0631579
IL1RAP	Receptor	IL1RAP_chr3_190644248_190644397_+	FALSE	Gene	SURFACEOME	Tier2	0.87963	0	0.111111	0.65	0	0.00456621	0	0	0	0	0.0441176	0	0	0.135484	0.35	0	0.0720721	0	0	0	0	0	0	0	0	0	0	0	0	0	0	0	0	0	0	0	0	0	0	0	0	0	0
IL2RB	Receptor	IL2RB_chr22_37128522_37128848_-	FALSE	Gene	SURFACEOME	Tier2	0.876543	0	0	0	0	0	0	0	0	0	0.00735294	0	0	0	0	0	0	0	0	0	0	0.182609	0	0	0	0	0	0	0	0	0	0	0	0	0	0	0	0	0	0	0	0.0178571	0
IL6ST	Receptor	IL6ST_chr5_55964209_55964312_-	FALSE	Gene	MATRISOME_SURFACEOME	Tier2	1	0.272727	1	0.7	0.709677	0.223744	0.227941	0.826087	0.337209	0.177215	0.882353	0.0952381	0.496403	0.490323	0.507143	0.626984	0.855856	0.035343	0.0496454	0	0.00175131	0	0.00195695	0.00531915	0	0	0.0153417	0	0.00282486	0	0	0.00858369	0.025641	0	0	0	0	0	0	0.304239	0	0	0
LDLR	Receptor	LDLR_chr19_11100223_11100345_+	FALSE	Gene	MATRISOME_SURFACEOME	Tier2	0.973765	1	0	0.1	0.0322581	0.0136986	0.0294118	0.0869565	0.0116279	0.0126582	0.176471	0	0.0143885	0.109677	0.0714286	0	0.135135	0.047817	0.241135	0	0.00175131	0	0	0.0106383	0.0909091	0.0143266	0.0404463	0	0.00282486	0	0.008	0.0343348	0	0	0.09	0.0060241	0	0	0.0147059	0.0137157	0	0	0.0526316
LIFR	Receptor	LIFR_chr5_38528726_38528840_-	FALSE	Gene	MATRISOME_SURFACEOME	Tier2	0.137346	0.0454545	0	0.8	0	0.123288	0.117647	0.0869565	0.0348837	0.208861	0.25	0	0.388489	0.425806	0.414286	0.261905	0.369369	0	0	0	0	0	0	0	0	0	0	0	0	0	0	0	0	0	0	0	0	0	0	0	0	0	0
NPTX1	Receptor	NPTX1_chr17_80471732_80471911_-	FALSE	Gene	SURFACEOME	Tier2	0.0123457	0.318182	0	0	0	0	0	0.652174	0	0.0126582	0.0661765	0.047619	0.0431655	0.103226	0.157143	0.285714	0.0900901	0	0	0	0	0	0.241683	0	0	0.0544413	0	0	0	0	0	0	0	0	0	0	0	0	0	0.00124688	0	0	0
NPTX2	Receptor	NPTX2_chr7_98624922_98625166_+	FALSE	Gene	SURFACEOME	Tier2	0.00771605	0.727273	0	0	0	0.0136986	0.0514706	0	0.151163	0.113924	0.0955882	0.0952381	0.028777	0.219355	0.342857	0.269841	0.0990991	0	0.12766	0	0	0	0.0303327	0	0	0	0.0013947	0	0	0	0	0	0	0.0173913	0	0.0060241	0.75	0.00934579	0	0.00498753	0	0	0
PTPRG	Receptor	PTPRG_chr3_62201505_62201554_+	FALSE	Gene	SURFACEOME	Tier2	0.964506	0	0.222222	0.3	0	0.0136986	0.0147059	0	0.0348837	0.322785	0.183824	0	0.136691	0.109677	0.0571429	0.253968	0.126126	0	0	0	0	0	0	0	0	0	0	0	0	0	0	0	0	0	0	0	0	0	0	0	0	0	0
TFRC	Receptor	TFRC_chr3_196073930_196074125_-	FALSE	Gene	MATRISOME_SURFACEOME	Tier2	NA	0.181818	0.666667	0.6	0.16129	0.127854	0.132353	0.913043	0.313953	0.0696203	0.323529	0.047619	0.151079	0.258065	0.0928571	0.547619	0.720721	0.004158	0	0	0.00175131	0.228986	0	0	0	0.0143266	0.0013947	0	0.0112994	0	0	0.00429185	0.025641	0	0.2	0	0	0	0	0.127182	0	0	0
TNFRSF11B	Receptor	TNFRSF11B_chr8_118926494_118926718_-	FALSE	Gene	MATRISOME	Tier2	NA	0.0454545	0.111111	0	0	0	0.0220588	0	0.0232558	0.0126582	0.0367647	0.047619	0.532374	0.0193548	0	0.00793651	0.045045	0	0	0	0.630473	0	0.000978474	0	0	0	0	0	0.0112994	0.0909091	0.008	0.0472103	0	0	0	0	0.00925926	0	0	0.0860349	0	0	0
DBH	Secreted Factors	DBH_chr9_133656523_133656650_+	FALSE	Gene	SURFACEOME	Tier2	0.00308642	0	0	0	0	0.794521	0	0	0.0348837	0	0.0220588	0	0	0	0	0.00793651	0	0	0.234043	0	0	0	0	0	0	0	0	0	0	0	0.52	0	0	0	0	0	0.00925926	0	0	0	0	0	0
FGF2	Secreted Factors	FGF2_chr4_122876321_122876424_+	FALSE	Gene	MATRISOME	Tier2	NA	0	0	0	0	0.00913242	0	0	0	0	0.0367647	0.238095	0.0863309	0.0451613	0.221429	0.047619	0.306306	0.004158	0	0	0	0	0.000978474	0	0	0.00286533	0	0	0	0	0	0.0214592	0	0	0	0	0	0.0186916	0	0.142145	0	0	0.00526316
FNDC5	Secreted Factors	FNDC5_chr1_32868190_32868355_-	FALSE	Gene	SURFACEOME	Tier2	0.0709877	0	0	0	0	0.0639269	0	0.478261	0.709302	0.0126582	0.0220588	0.238095	0.00719424	0.0129032	0.00714286	0.547619	0.045045	0	0	0	0	0	0.0890411	0	0	0	0	0	0.00564972	0	0	0	0.487179	0	0	0	0	0	0.0147059	0.00124688	0	0	0
IGF2	Secreted Factors	IGF2_chr11_2133517_2133674_-	TRUE	Gene	MATRISOME	Tier2	NA	1	1	0	0.129032	0.196347	0.323529	0	0.988372	0.962025	0.448529	0.380952	0.863309	0.206452	0.142857	0.166667	0.324324	0.0831601	0	0	0.00175131	0	0	0.0212766	0	0.00286533	0	0	0.039548	0.030303	0.104	0	0.0128205	0.00869565	0	0	0.0185185	0	0	0.0336658	0	0	0
PDGFC	Secreted Factors	PDGFC_chr4_156767773_156767876_-	FALSE	Gene	MATRISOME	Tier2	0.106481	0.0454545	0	0	0.0322581	0	0.323529	0	0.337209	0.512658	0.191176	0.238095	0.0359712	0.109677	0.0285714	0.198413	0.0720721	0	0	0	0.00175131	0	0	0	0	0	0	0	0	0	0	0	0	0	0	0	0	0	0.0441176	0.042394	0	0	0
SCUBE3	Secreted Factors	SCUBE3_chr6_35244650_35244811_+	FALSE	Gene	SURFACEOME	Tier2	NA	0	0.222222	0	0	0	0.0294118	0	0	0.00632911	0.0367647	0	0.00719424	0	0.00714286	0.00793651	0.279279	0	0	0	0.061296	0	0	0	0	0	0	0	0	0	0	0	0	0	0	0	0	0	0	0	0	0	0
TGFB3	Secreted Factors	TGFB3_chr14_75971126_75971255_-	TRUE	Gene	MATRISOME_SURFACEOME	Tier2	NA	0.0454545	0.666667	0.1	0.0967742	0.0136986	0.169118	0	0.232558	0.0379747	0.183824	0.142857	0.057554	0.0387097	0.0428571	0.5	0.117117	0.00623701	0	0	0.0297723	0	0.0998043	0.00531915	0.181818	0	0	0	0.00564972	0.0606061	0.04	0.0815451	0.0865385	0	0	0.0662651	0	0.317757	0	0	0	0	0.00526316
CD276	Signaling	CD276_chr15_73704197_73704472_+	FALSE	Gene	SURFACEOME	Tier2	0.489198	0.590909	0	0	0.225806	0.16895	0.588235	0.0869565	0.186047	0.563291	0.139706	0.761905	0.057554	0.309677	0.0142857	0.0634921	0.0630631	0.00623701	0.0212766	0	0	0	0	0.00531915	0	0	0	0	0	0	0	0	0	0	0	0	0	0	0	0.0124688	0	0	0
CD83	Signaling	CD83_chr6_14133649_14133755_+	FALSE	Gene	SURFACEOME	Tier2	1	0.772727	0	0	0.0645161	0.0410959	0.00735294	0	0.0465116	0.00632911	0.0294118	0.047619	0.0359712	0.0387097	0.192857	0.00793651	0.0630631	0.00623701	0.0496454	0	0	0.168116	0.0283757	0	0.272727	0.00286533	0	0	0	0	0	0.137339	0.00320513	0	0.09	0	0.00925926	0	0.0147059	0	0.0606061	0.0357143	0
DAG1	Signaling	DAG1_chr3_49530797_49531211_+	FALSE	Gene	MATRISOME_SURFACEOME	Tier2	0.652778	0	0	0	0.225806	0.0182648	0	0	0.27907	0.0379747	0.0808824	0.047619	0.0791367	0.193548	0.157143	0	0.18018	0	0	0	0	0	0	0	0	0	0	0	0.00282486	0	0	0	0.0576923	0	0	0	0	0	0	0	0	0	0
DLK1	Signaling	DLK1_ECM_chr14_100728397_100728459_+	FALSE	Gene	MATRISOME_SURFACEOME	Tier2	0.157407	1	0	0	0	0.392694	0.0147059	0	0.581395	0.196203	0.220588	0.047619	0.057554	0.083871	0.00714286	0	0.045045	0	1	0	0	0	0.0136986	0.0478723	0	0	0	0	0.0875706	0	0	0	0.00320513	0	0.86	0.0301205	0.981481	0	0.0147059	0	0	0	0
ENPP1	Signaling	ENPP1_chr6_131851142_131851267_+	FALSE	Gene	MATRISOME_SURFACEOME	Tier2	0.0308642	0	0	0.45	0.0645161	0.00456621	0.0661765	0	0.0232558	0	0.139706	0	0.00719424	0	0	0	0.045045	0	0	0	0	0	0	0	0	0	0	0	0	0	0	0	0	0	0	0	0	0	0	0	0	0	0
FYN	Signaling	FYN_chr6_111699515_111699670_-	FALSE	AS	SURFACEOME	Tier2	NA	0.0454545	0	0	0.0967742	0.0273973	0.0294118	0	0	0	0.0514706	0	0.0359712	0.2	0.171429	0.0952381	0.0720721	0	0	0	0	0.0666667	0.00880626	0	0	0	0	0	0	0	0	0.0171674	0	0	0	0	0	0	0	0	0.040404	0.116071	0
GFRA1	Signaling	GFRA1_chr10_116269503_116269586_-	FALSE	Gene	MATRISOME	Tier2	0.0987654	0	0	0	0	0	0	0	0.174419	0.297468	0.102941	0	0	0.0451613	0.15	0.198413	0.108108	0	0	0	0	0	0	0.0319149	0	0	0	0	0	0	0	0	0	0.00434783	0	0	0	0	0	0	0	0	0
GFRA2	Signaling	GFRA2_ECM_chr8_21694464_21694511_-	FALSE	Gene	SURFACEOME	Tier2	0.0246914	0	0	0.35	0	0.479452	0	0	0.0116279	0.0189873	0.0294118	0	0.0503597	0.0193548	0.00714286	0	0.00900901	0	0	0	0	0	0.0215264	0	0	0	0	0	0	0	0	0	0	0	0	0	0	0	0	0	0	0.00892857	0
INSR	Signaling	INSR_chr19_7128852_7128954_-	FALSE	Gene	SURFACEOME	Tier2	0.837963	0.272727	0	0.05	0	0.0136986	0.0147059	0.217391	0	0	0.0955882	0	0.0143885	0.00645161	0.00714286	0.047619	0.018018	0	0	0	0	0	0	0	0	0	0	0	0	0	0	0	0.00320513	0	0.1	0.13253	0	0	0	0	0	0	0
KDR	Signaling	KDR_chr4_55125227_55125293_-	FALSE	Gene	MATRISOME_SURFACEOME	Tier2	0.148148	0	0.888889	0	0	0	0	0.0434783	0.0116279	0.00632911	0.0147059	0	0.00719424	0.00645161	0	0	0.00900901	0.004158	0	0	0	0	0	0	0	0	0	0	0	0	0	0	0	0	0	0	0	0	0	0	0	0	0
KIT	Signaling	KIT_chr4_54723584_54723698_+	FALSE	Gene	MATRISOME_SURFACEOME	Tier2	0.518519	0.0454545	0	0.4	0.16129	0	0.00735294	0	0	0	0.125	0	0	0.0129032	0.00714286	0.00793651	0.0540541	0	0	0	0	0	0	0.0797872	0	0	0	0	0	0	0	0	0	0	0	0	0	0	0	0	0	0	0
LRP2	Signaling	LRP2_chr2_169256106_169256236_-	FALSE	Gene	MATRISOME_SURFACEOME	Tier2	0.271605	0	0	0	0	0	0	0.0869565	0	0	0.0808824	0	0.0215827	0.0129032	0.0285714	0.047619	0.036036	0	0	0	0	0	0	0	0	0	0	0	0	0	0	0	0	0	0	0	0	0	0	0	0	0	0
LRP8	Signaling	LRP8_chr1_53257240_53257291_-	FALSE	Gene	SURFACEOME	Tier2	0.967593	0	0	0	0	0.00456621	0	0.0434783	0	0	0.0147059	0.047619	0.0359712	0.0129032	0.0142857	0.547619	0.045045	0	0	0	0	0	0.00587084	0	0	0	0	0	0	0	0	0	0	0	0	0	0	0	0	0	0	0	0
PDGFRA	Signaling	PDGFRA_chr4_54273537_54273730_+	FALSE	Gene	SURFACEOME	Tier2	0.00771605	0.0909091	0.333333	0	0.129032	0.0136986	0.198529	0	0.104651	0.0759494	0.316176	0	0.115108	0.470968	0.521429	0.0793651	0.261261	0.016632	0	0.4	0	0	0	0.00531915	0.0909091	0	0	0	0	0	0	0.11588	0	0	0.65	0	0	0	0	0.220698	0.010101	0.00892857	0.00526316
SEMA3C	Signaling	SEMA3C_chr7_80748898_80749028_-	FALSE	Gene	MATRISOME	Tier2	NA	0.0909091	1	0.1	0.580645	0.13242	0.0294118	0.304348	0.197674	0.0189873	0.330882	0.190476	0.266187	0.0387097	0.0285714	0.301587	0.261261	0.0686071	0	0.1	0.00175131	0	0	0.0585106	0.181818	0.194842	0.0237099	0	0	0	0	0	0	0.0217391	0.07	0	0.00925926	0.046729	0.0294118	0.118454	0.0505051	0	0.0421053
SEMA6A	Signaling	SEMA6A_chr5_116467583_116467747_-	FALSE	Gene	SURFACEOME	Tier2	NA	0.0909091	0	0	0.225806	0	0.00735294	0	0.360465	0.0949367	0.0661765	0	0.158273	0.341935	0.207143	0.333333	0.387387	0	0.475177	0	0	0	0.0332681	0	0	0	0	0	0	0	0	0	0	0	0.07	0	0	0	0	0	0	0	0
SORL1	Signaling	SORL1_chr11_121627555_121627767_+	FALSE	Gene	SURFACEOME	Tier2	NA	0.0454545	0	0	0	0.0136986	0	0	0.0116279	0.0316456	0.0220588	0	0.0863309	0.232258	0.4	0.00793651	0.396396	0.002079	0	0	0	0.524638	0	0	0	0.00286533	0	0	0	0	0.008	0.0128755	0	0	0	0	0	0	0	0	0	0.0535714	0
HEG1	Signaling Factor	HEG1_chr3_124977859_124977946_-	FALSE	Gene	SURFACEOME	Tier2	0.205247	0.0454545	0	0	0	0	0.00735294	0.565217	0	0	0.0882353	0.0952381	0.0143885	0	0.00714286	0.00793651	0.045045	0.012474	0	0	0	0	0	0	0	0	0	0	0.019774	0	0	0.0128755	0	0	0	0	0	0	0	0.0710723	0	0	0
PMEL	Signaling Factor	PMEL_chr12_55955796_55955863_-	FALSE	Gene	SURFACEOME	Tier2	0.998457	0	0	0	0.870968	0.0456621	0	0.0434783	0	0.00632911	0.0294118	0.142857	0	0	0	0.00793651	0	0.016632	0	0	0.00350263	0	0	0.0478723	0.181818	0.00286533	0.0013947	0	0	0	0	0	0	0	0	0	0	0	0.0294118	0.394015	0	0	0
PROM1	Signaling Factor	PROM1_chr4_15984263_15984303_-	FALSE	Gene	MATRISOME_SURFACEOME	Tier2	0	0	0	0	0	0	0	0.913043	0.139535	0.0886076	0.0661765	0.428571	0.057554	0.0709677	0	0.0555556	0.0990991	0	0	0	0	0	0	0.101064	0	0.22063	0.0027894	0	0	0.363636	0	0	0	0	0	0	0	0.00934579	0.764706	0	0.161616	0	0.00526316
AMPH	Synapsis Vesicle	AMPH_chr7_38391748_38392017_-	FALSE	Gene	SURFACEOME	Tier2	0.0416667	0	0	0	0	0.0136986	0	0.0434783	0	0	0	0.047619	0	0.00645161	0.0714286	0.0396825	0.018018	0	0	0	0	0	0.186888	0	0	0	0	0	0	0	0	0	0	0	0	0	0.00925926	0	0	0.00124688	0	0	0
CDH2	Synapsis Vesicle	CDH2_chr18_27985000_27985233_-	FALSE	Gene	SURFACEOME	Tier2	0.175926	0.136364	0.111111	0	0	0.424658	0.235294	0.913043	0.0232558	0.601266	0.154412	0.238095	0.489209	0.580645	0.442857	0.769841	0.396396	0	0.652482	0	0.00525394	0	0	0	0	0	0	0	0.564972	0	0	0	0	0	0	0	0.0185185	0	0	0	0	0	0
CHRNA4	Synapsis Vesicle	CHRNA4_chr20_63355975_63356084_-	FALSE	Gene	SURFACEOME	Tier2	0.00771605	0.0454545	0.111111	0	0	0	0	0	0	0	0	0	0.107914	0.0129032	0.00714286	0.00793651	0.00900901	0	0	0	0	0	0	0	0	0	0	0	0	0.030303	0.448	0	0	0	0	0	0	0	0	0	0	0	0
CLCN3	Synapsis Vesicle	CLCN3_chr4_169695631_169695692_+	FALSE	Gene	SURFACEOME	Tier2	0.99537	0.0909091	0	0.35	0.354839	0.210046	0.0220588	0.826087	0	0	0.102941	0.142857	0.18705	0.387097	0.507143	0.722222	0.369369	0	0	0	0	0	0.00978474	0	0	0	0.0027894	0	0.00282486	0	0	0	0	0	0	0	0	0	0	0	0	0	0
PICALM	Synapsis Vesicle	PICALM_chr11_85990250_85990378_-	FALSE	AS	SURFACEOME	Tier2	NA	0.0454545	0.333333	0.6	0.483871	0.191781	0.0808824	0.869565	0.360465	0.0506329	0.338235	0.0952381	0.143885	0.141935	0.207143	0.849206	0.54955	0.002079	0	0	0.0122592	0.0202899	0.000978474	0.0106383	0	0	0.0027894	0	0	0	0	0	0	0	0	0	0	0	0.0441176	0.00124688	0	0	0.00526316
SYT4	Synapsis Vesicle	SYT4_chr18_43273580_43274394_-	FALSE	Gene	SURFACEOME	Tier2	NA	0	0	0.2	0	0.16895	0	0.304348	0.0348837	0	0.0147059	0	0.00719424	0.0258065	0.0285714	0.547619	0.0900901	0	0	0	0	0	0.0802348	0	0	0	0	0	0	0	0	0	0	0	0	0	0	0	0	0	0	0	0
SPA17	Testis Antigen Secreted Factors	SPA17_chr11_124691696_124691782_+	FALSE	Gene	SURFACEOME	Tier2	NA	0	0	0	0	0	0	0.130435	0.0116279	0.0696203	0	0	0.568345	0.00645161	0	0.015873	0.0720721	0	0	0	0	0	0.0499022	0	0	0	0	0.2	0	0	0	0.0214592	0.00320513	0	0	0	0.00925926	0	0	0	0	0	0
ABCA1	Transporter	ABCA1_chr9_104787920_104788054_-	FALSE	Gene	SURFACEOME	Tier2	0.984568	0.181818	0.777778	0.35	0.612903	0.0730594	0.139706	0.73913	0.127907	0.0632911	0.544118	0.047619	0.345324	0.425806	0.364286	0.396825	0.756757	0.00623701	0.468085	0	0	0	0	0	0	0.00286533	0	0	0	0	0.016	0	0.00320513	0.00434783	0	0	0	0	0	0	0	0	0
SCNN1G	Transporter	SCNN1G_chr16_23212678_23212756_+	FALSE	Gene	SURFACEOME	Tier2	NA	0	0	0.6	0	0	0	0	0	0.00632911	0.0147059	0	0	0	0	0	0	0	0	0	0	0	0	0	0	0.034384	0	0	0	0.0909091	0	0	0	0	0	0	0.00925926	0.0747664	0.0882353	0.00374065	0	0	0.0421053
CEP55	Unclassified	CEP55_chr10_93517207_93517248_+	FALSE	Gene	SURFACEOME	Tier2	0.640432	0	0	0	0	0.00913242	0	0.347826	0.0465116	0.0126582	0.0147059	0	0	0	0	0	0.018018	0	0	0	0	0.0492754	0	0	0	0	0	0	0	0	0	0	0	0	0	0	0	0	0	0.0299252	0	0	0
OLFML2B	Unclassified	OLFML2B_chr1_161984804_161984980_-	FALSE	Gene	SURFACEOME	Tier2	0.675926	0.0454545	0.111111	0	0.0967742	0.13242	0.786765	0.0434783	0.523256	0.151899	0.198529	0	0	0.00645161	0.00714286	0.00793651	0.0630631	0.04158	0	0	0.0577933	0	0	0.0159574	0	0.00573066	0	0	0.00282486	0	0	0	0	0.0695652	0	0	0	0	0.0441176	0.00249377	0	0	0
THSD7A	Unclassified	THSD7A_chr7_11460662_11460765_-	FALSE	Gene	SURFACEOME	Tier2	NA	0	0	0.05	0	0.0502283	0	0.0869565	0	0	0.0147059	0	0	0	0.00714286	0.174603	0.00900901	0	0	0	0	0	0	0	0	0	0	0	0	0	0	0	0	0	0	0	0	0	0	0	0	0	0
[truncated: 4 more columns]

[truncated: 4 more sheets: Sup Figure 9, Sup Figure 10, Sup Figure 11, Sup Figure 12]
